# Supplementary material for: Crosstalk between Metabolite Production and Signaling Activity in Breast Cancer
Source: Int J Mol Sci. 2023 Apr 18;24(8):7450. doi: 10.3390/ijms24087450 (PMC10138666; doi:10.3390/ijms24087450)
Supplement: Supplementary file 1 [file ijms-24-07450-s001.zip › Table S1.xlsx]

## Sheet: Pathways
Kegg ID	Pathway name
hsa00010	Glycolysis / Gluconeogenesis
hsa00020	Citrate cycle (TCA cycle)
hsa00030	Pentose phosphate pathway
hsa00040	Pentose and glucuronate interconversions
hsa00051	Fructose and mannose metabolism
hsa00052	Galactose metabolism
hsa00053	Ascorbate and aldarate metabolism
hsa00061	Fatty acid biosynthesis
hsa00062	Fatty acid elongation
hsa00071	Fatty acid degradation
hsa00072	Synthesis and degradation of ketone bodies
hsa00100	Steroid biosynthesis
hsa00120	Primary bile acid biosynthesis
hsa00130	Ubiquinone and other terpenoid-quinone biosynthesis
hsa00140	Steroid hormone biosynthesis
hsa00220	Arginine biosynthesis
hsa00230	Purine metabolism
hsa00232	Caffeine metabolism
hsa00240	Pyrimidine metabolism
hsa00250	Alanine, aspartate and glutamate metabolism
hsa00260	Glycine, serine and threonine metabolism
hsa00270	Cysteine and methionine metabolism
hsa00280	Valine, leucine and isoleucine degradation
hsa00290	Valine, leucine and isoleucine biosynthesis
hsa00300	Lysine biosynthesis
hsa00310	Lysine degradation
hsa00330	Arginine and proline metabolism
hsa00340	Histidine metabolism
hsa00350	Tyrosine metabolism
hsa00360	Phenylalanine metabolism
hsa00380	Tryptophan metabolism
hsa00400	Phenylalanine, tyrosine and tryptophan biosynthesis
hsa00410	beta-Alanine metabolism
hsa00430	Taurine and hypotaurine metabolism
hsa00440	Phosphonate and phosphinate metabolism
hsa00450	Selenocompound metabolism
hsa00471	D-Glutamine and D-glutamate metabolism
hsa00472	D-Arginine and D-ornithine metabolism
hsa00480	Glutathione metabolism
hsa00500	Starch and sucrose metabolism
hsa00510	N-Glycan biosynthesis
hsa00512	Mucin type O-glycan biosynthesis
hsa00515	Mannose type O-glycan biosynthesis
hsa00520	Amino sugar and nucleotide sugar metabolism
hsa00524	Neomycin, kanamycin and gentamicin biosynthesis
hsa00531	Glycosaminoglycan degradation
hsa00561	Glycerolipid metabolism
hsa00562	Inositol phosphate metabolism
hsa00563	Glycosylphosphatidylinositol (GPI)-anchor biosynthesis
hsa00564	Glycerophospholipid metabolism
hsa00565	Ether lipid metabolism
hsa00590	Arachidonic acid metabolism
hsa00591	Linoleic acid metabolism
hsa00592	alpha-Linolenic acid metabolism
hsa00600	Sphingolipid metabolism
hsa00601	Glycosphingolipid biosynthesis - lacto and neolacto series
hsa00603	Glycosphingolipid biosynthesis - globo and isoglobo series
hsa00604	Glycosphingolipid biosynthesis - ganglio series
hsa00620	Pyruvate metabolism
hsa00630	Glyoxylate and dicarboxylate metabolism
hsa00640	Propanoate metabolism
hsa00650	Butanoate metabolism
hsa00670	One carbon pool by folate
hsa00730	Thiamine metabolism
hsa00740	Riboflavin metabolism
hsa00750	Vitamin B6 metabolism
hsa00760	Nicotinate and nicotinamide metabolism
hsa00770	Pantothenate and CoA biosynthesis
hsa00780	Biotin metabolism
hsa00785	Lipoic acid metabolism
hsa00790	Folate biosynthesis
hsa00830	Retinol metabolism
hsa00860	Porphyrin and chlorophyll metabolism
hsa00900	Terpenoid backbone biosynthesis
hsa00910	Nitrogen metabolism
hsa00920	Sulfur metabolism
hsa00980	Metabolism of xenobiotics by cytochrome P450
hsa00982	Drug metabolism - cytochrome P450
hsa00983	Drug metabolism - other enzymes

## Sheet: Reactions
Kegg ID	Name	Definition	Equation
rn:R00009	hydrogen-peroxide:hydrogen-peroxide oxidoreductase	2 Hydrogen peroxide <=> Oxygen + 2 H2O	2 C00027 <=> C00007 + 2 C00001
rn:R00010	alpha,alpha-trehalose glucohydrolase	alpha,alpha-Trehalose + H2O <=> 2 D-Glucose	C01083 + C00001 <=> 2 C00031
rn:R00014	pyruvate:thiamin diphosphate acetaldehydetransferase (decarboxylating)	Pyruvate + Thiamin diphosphate <=> 2-(alpha-Hydroxyethyl)thiamine diphosphate + CO2	C00022 + C00068 <=> C05125 + C00011
rn:R00022	chitobiose N-acetylglucosaminohydrolase	Chitobiose + H2O <=> 2 N-Acetyl-D-glucosamine	C01674 + C00001 <=> 2 C00140
rn:R00028	maltose glucohydrolase	Maltose + H2O <=> 2 D-Glucose	C00208 + C00001 <=> 2 C00031
rn:R00031	1,2-benzenediol:oxygen oxidoreductase	Oxygen + 2 L-Tyrosine <=> 2 3,4-Dihydroxy-L-phenylalanine	C00007 + 2 C00082 <=> 2 C00355
rn:R00032	beta-carotene:oxygen 15,15'-oxidoreductase (bond-cleaving)	beta-Carotene + Oxygen <=> 2 Retinal	C02094 + C00007 <=> 2 C00376
rn:R00036	5-aminolevulinate hydro-lyase (adding 5-aminolevulinate and cyclizing; porphobilinogen-forming)	2 5-Aminolevulinate <=> Porphobilinogen + 2 H2O	2 C00430 <=> C00931 + 2 C00001
rn:R00073	reduced acceptor:prostaglandin G2 oxidoreductase	Prostaglandin H2 + Acceptor + H2O <=> Prostaglandin G2 + Reduced acceptor	C00427 + C00028 + C00001 <=> C05956 + C00030
rn:R00078	Fe(II):oxygen oxidoreductase;	Oxygen + 4 Fe2+ + 4 H+ <=> 4 Fe3+ + 2 H2O	C00007 + 4 C14818 + 4 C00080 <=> 4 C14819 + 2 C00001
rn:R00084	porphobilinogen:(4-[2-carboxyethyl]-3-[carboxymethyl]pyrrol-2-yl)methyltransferase (hydrolysing);	4 Porphobilinogen + H2O <=> Hydroxymethylbilane + 4 Ammonia	4 C00931 + C00001 <=> C01024 + 4 C00014
rn:R00086	ATP phosphohydrolase	ATP + H2O <=> ADP + Orthophosphate	C00002 + C00001 <=> C00008 + C00009
rn:R00087	ATP diphosphohydrolase (diphosphate-forming);	ATP + H2O <=> AMP + Diphosphate	C00002 + C00001 <=> C00020 + C00013
rn:R00089	ATP diphosphate-lyase (cyclizing; 3',5'-cyclic-AMP-forming)	ATP <=> 3',5'-Cyclic AMP + Diphosphate	C00002 <=> C00575 + C00013
rn:R00093	L-glutamate:NAD+ oxidoreductase (transaminating)	2 L-Glutamate + NAD+ <=> L-Glutamine + 2-Oxoglutarate + NADH + H+	2 C00025 + C00003 <=> C00064 + C00026 + C00004 + C00080
rn:R00100	NADH:ferricytochrome-b5 oxidoreductase	NADH + 2 Ferricytochrome b5 <=> NAD+ + 2 Ferrocytochrome b5 + H+	C00004 + 2 C00996 <=> C00003 + 2 C00999 + C00080
rn:R00102	NAD+ glycohydrolase	NAD+ + H2O <=> Nicotinamide + ADP-ribose	C00003 + C00001 <=> C00153 + C00301
rn:R00103	NAD+ phosphohydrolase	NAD+ + H2O <=> AMP + Nicotinamide D-ribonucleotide	C00003 + C00001 <=> C00020 + C00455
rn:R00104	ATP:NAD+ 2'-phosphotransferase	ATP + NAD+ <=> ADP + NADP+	C00002 + C00003 <=> C00008 + C00006
rn:R00111	N-(omega)-Hydroxyarginine,NADPH:oxygen oxidoreductase (nitric-oxide-forming)	NADPH + 2 N(omega)-Hydroxyarginine + 2 Oxygen + H+ <=> NADP+ + 2 Nitric oxide + 2 L-Citrulline + 2 H2O	C00005 + 2 C05933 + 2 C00007 + C00080 <=> C00006 + 2 C00533 + 2 C00327 + 2 C00001
rn:R00112	NADPH:NAD+ oxidoreductase	NADPH + NAD+ <=> NADP+ + NADH	C00005 + C00003 <=> C00006 + C00004
rn:R00114	L-glutamate:NADP+ oxidoreductase (transaminating)	2 L-Glutamate + NADP+ <=> L-Glutamine + 2-Oxoglutarate + NADPH + H+	2 C00025 + C00006 <=> C00064 + C00026 + C00005 + C00080
rn:R00115	glutathione:NADP+ oxidoreductase	2 Glutathione + NADP+ <=> Glutathione disulfide + NADPH + H+	2 C00051 + C00006 <=> C00127 + C00005 + C00080
rn:R00119	NADP+:nicotinate ADP-ribosyltransferase	NADP+ + Nicotinate <=> Nicotinamide + Nicotinic acid adenine dinucleotide phosphate	C00006 + C00253 <=> C00153 + C13051
rn:R00122	ADP phosphohydrolase	ADP + H2O <=> AMP + Orthophosphate	C00008 + C00001 <=> C00020 + C00009
rn:R00124	ATP:ADP phosphatransferase	ATP + ADP <=> ADP + ATP	C00002 + C00008 <=> C00008 + C00002
rn:R00127	ATP:AMP phosphotransferase	ATP + AMP <=> 2 ADP	C00002 + C00020 <=> 2 C00008
rn:R00130	ATP:dephospho-CoA 3'-phosphotransferase	ATP + Dephospho-CoA <=> ADP + CoA	C00002 + C00882 <=> C00008 + C00010
rn:R00135	NA	Peptide + H2O <=> L-Proline + Peptide	C00012 + C00001 <=> C00148 + C00012
rn:R00137	ATP:nicotinamide-nucleotide adenylyltransferase	ATP + Nicotinamide D-ribonucleotide <=> Diphosphate + NAD+	C00002 + C00455 <=> C00013 + C00003
rn:R00139	ATP:2'-deoxy-5-hydroxymethylcytidine-5'-diphosphate phosphotransferase	2'-Deoxy-5-hydroxymethylcytidine-5'-diphosphate + ATP <=> 2'-Deoxy-5-hydroxymethylcytidine-5'-triphosphate + ADP	C11038 + C00002 <=> C11039 + C00008
rn:R00149	Carbon-dioxide:ammonia ligase (ADP-forming,carbamate-phosphorylating)	2 ATP + Ammonia + CO2 + H2O <=> 2 ADP + Orthophosphate + Carbamoyl phosphate	2 C00002 + C00014 + C00011 + C00001 <=> 2 C00008 + C00009 + C00169
rn:R00150	ATP:carbamate phosphotransferase	ATP + Ammonia + HCO3- <=> ADP + Carbamoyl phosphate + H2O	C00002 + C00014 + C00288 <=> C00008 + C00169 + C00001
rn:R00155	UDP phosphohydrolase	UDP + H2O <=> UMP + Orthophosphate	C00015 + C00001 <=> C00105 + C00009
rn:R00156	ATP:UDP phosphotransferase	ATP + UDP <=> ADP + UTP	C00002 + C00015 <=> C00008 + C00075
rn:R00158	ATP:UMP phosphotransferase	ATP + UMP <=> ADP + UDP	C00002 + C00105 <=> C00008 + C00015
rn:R00159	UTP phosphohydrolase	UTP + H2O <=> UDP + Orthophosphate	C00075 + C00001 <=> C00015 + C00009
rn:R00160	FAD nucleotidohydrolase	FAD + H2O <=> AMP + FMN	C00016 + C00001 <=> C00020 + C00061
rn:R00161	ATP:FMN adenylyltransferase	ATP + FMN <=> Diphosphate + FAD	C00002 + C00061 <=> C00013 + C00016
rn:R00173	pyridoxal-5'-phosphate phosphohydrolase	Pyridoxal phosphate + H2O <=> Pyridoxal + Orthophosphate	C00018 + C00001 <=> C00250 + C00009
rn:R00174	ATP:pyridoxal 5'-phosphotransferase	ATP + Pyridoxal <=> ADP + Pyridoxal phosphate	C00002 + C00250 <=> C00008 + C00018
rn:R00177	ATP:L-methionine S-adenosyltransferase	Orthophosphate + Diphosphate + S-Adenosyl-L-methionine <=> ATP + L-Methionine + H2O	C00009 + C00013 + C00019 <=> C00002 + C00073 + C00001
rn:R00178	S-adenosyl-L-methionine carboxy-lyase [S-adenosyl 3-(methylsulfanyl)propylamine-forming]	S-Adenosyl-L-methionine + H+ <=> S-Adenosylmethioninamine + CO2	C00019 + C00080 <=> C01137 + C00011
rn:R00181	AMP aminohydrolase	AMP + H2O <=> IMP + Ammonia	C00020 + C00001 <=> C00130 + C00014
rn:R00183	adenosine 5'-monophosphate phosphohydrolase	AMP + H2O <=> Adenosine + Orthophosphate	C00020 + C00001 <=> C00212 + C00009
rn:R00184	P1,P4-bis(5'-adenosyl)-tetraphosphate adenylohydrolase	P1,P4-Bis(5'-adenosyl)tetraphosphate + H2O <=> ATP + AMP	C01260 + C00001 <=> C00002 + C00020
rn:R00185	ATP:adenosine 5'-phosphotransferase	ATP + Adenosine <=> ADP + AMP	C00002 + C00212 <=> C00008 + C00020
rn:R00187	P1,P3-bis(5'-adenosyl)-triphosphate adenylohydrolase	P1,P3-Bis(5'-adenosyl) triphosphate + H2O <=> ADP + AMP	C06197 + C00001 <=> C00008 + C00020
rn:R00189	deamido-NAD+:ammonia ligase (AMP-forming)	ATP + Deamino-NAD+ + Ammonia <=> AMP + Diphosphate + NAD+	C00002 + C00857 + C00014 <=> C00020 + C00013 + C00003
rn:R00190	AMP:diphosphate phospho-D-ribosyltransferase	AMP + Diphosphate <=> Adenine + 5-Phospho-alpha-D-ribose 1-diphosphate	C00020 + C00013 <=> C00147 + C00119
rn:R00191	adenosine 3',5'-phosphate 5'-nucleotidohydrolase	3',5'-Cyclic AMP + H2O <=> AMP	C00575 + C00001 <=> C00020
rn:R00192	S-Adenosyl-L-homocysteine hydrolase	S-Adenosyl-L-homocysteine + H2O <=> Adenosine + L-Homocysteine	C00021 + C00001 <=> C00212 + C00155
rn:R00196	(S)-Lactate:ferricytochrome-c 2-oxidoreductase	(S)-Lactate + 2 Ferricytochrome c <=> Pyruvate + 2 Ferrocytochrome c + 2 H+	C00186 + 2 C00125 <=> C00022 + 2 C00126 + 2 C00080
rn:R00197	(R)-Lactate:ferricytochrome-c 2-oxidoreductase	(R)-Lactate + 2 Ferricytochrome c <=> Pyruvate + 2 Ferrocytochrome c + 2 H+	C00256 + 2 C00125 <=> C00022 + 2 C00126 + 2 C00080
rn:R00199	ATP:pyruvate,water phosphotransferase	ATP + Pyruvate + H2O <=> AMP + Phosphoenolpyruvate + Orthophosphate	C00002 + C00022 + C00001 <=> C00020 + C00074 + C00009
rn:R00200	ATP:pyruvate 2-O-phosphotransferase	ATP + Pyruvate <=> ADP + Phosphoenolpyruvate	C00002 + C00022 <=> C00008 + C00074
rn:R00206	ATP:pyruvate,phosphate phosphotransferase	ATP + Pyruvate + Orthophosphate <=> AMP + Phosphoenolpyruvate + Diphosphate	C00002 + C00022 + C00009 <=> C00020 + C00074 + C00013
rn:R00209	pyruvate:NAD+ 2-oxidoreductase (CoA-acetylating);	Pyruvate + CoA + NAD+ <=> Acetyl-CoA + CO2 + NADH + H+	C00022 + C00010 + C00003 <=> C00024 + C00011 + C00004 + C00080
rn:R00212	Acetyl-CoA:formate C-acetyltransferase	Acetyl-CoA + Formate <=> CoA + Pyruvate	C00024 + C00058 <=> C00010 + C00022
rn:R00214	(S)-malate:NAD+ oxidoreductase (decarboxylating)	(S)-Malate + NAD+ <=> Pyruvate + CO2 + NADH + H+	C00149 + C00003 <=> C00022 + C00011 + C00004 + C00080
rn:R00216	(S)-Malate:NADP+ oxidoreductase(oxaloacetate-decarboxylating)	(S)-Malate + NADP+ <=> Pyruvate + CO2 + NADPH + H+	C00149 + C00006 <=> C00022 + C00011 + C00005 + C00080
rn:R00217	oxaloacetate carboxy-lyase (pyruvate-forming)	Oxaloacetate <=> Pyruvate + CO2	C00036 <=> C00022 + C00011
rn:R00220	L-serine ammonia-lyase	L-Serine <=> Pyruvate + Ammonia	C00065 <=> C00022 + C00014
rn:R00227	Acetyl-CoA hydrolase	Acetyl-CoA + H2O <=> CoA + Acetate	C00024 + C00001 <=> C00010 + C00033
rn:R00229	acetate:CoA ligase (ADP-forming)	ATP + Acetate + CoA <=> ADP + Acetyl-CoA + Orthophosphate	C00002 + C00033 + C00010 <=> C00008 + C00024 + C00009
rn:R00233	malonyl-CoA carboxy-lyase (acetyl-CoA-forming)	Malonyl-CoA <=> Acetyl-CoA + CO2	C00083 <=> C00024 + C00011
rn:R00235	Acetate:CoA ligase (AMP-forming)	ATP + Acetate + CoA <=> AMP + Diphosphate + Acetyl-CoA	C00002 + C00033 + C00010 <=> C00020 + C00013 + C00024
rn:R00236	acetyl adenylate:CoA acetyltransferase	Acetyl adenylate + CoA <=> AMP + Acetyl-CoA	C05993 + C00010 <=> C00020 + C00024
rn:R00238	acetyl-CoA:acetyl-CoA C-acetyltransferase	2 Acetyl-CoA <=> CoA + Acetoacetyl-CoA	2 C00024 <=> C00010 + C00332
rn:R00239	ATP:L-glutamate 5-phosphotransferase	ATP + L-Glutamate <=> ADP + L-Glutamyl 5-phosphate	C00002 + C00025 <=> C00008 + C03287
rn:R00243	L-glutamate:NAD+ oxidoreductase (deaminating)	L-Glutamate + NAD+ + H2O <=> 2-Oxoglutarate + Ammonia + NADH + H+	C00025 + C00003 + C00001 <=> C00026 + C00014 + C00004 + C00080
rn:R00245	L-glutamate gamma-semialdehyde:NAD+ oxidoreductase	L-Glutamate 5-semialdehyde + NAD+ + H2O <=> L-Glutamate + NADH + H+	C01165 + C00003 + C00001 <=> C00025 + C00004 + C00080
rn:R00248	L-glutamate:NADP+ oxidoreductase (deaminating)	L-Glutamate + NADP+ + H2O <=> 2-Oxoglutarate + Ammonia + NADPH + H+	C00025 + C00006 + C00001 <=> C00026 + C00014 + C00005 + C00080
rn:R00251	5-oxo-L-proline amidohydrolase (ATP-hydrolysing)	ATP + 5-Oxoproline + 2 H2O <=> ADP + Orthophosphate + L-Glutamate	C00002 + C01879 + 2 C00001 <=> C00008 + C00009 + C00025
rn:R00253	L-Glutamate:ammonia ligase (ADP-forming)	ATP + L-Glutamate + Ammonia <=> ADP + Orthophosphate + L-Glutamine	C00002 + C00025 + C00014 <=> C00008 + C00009 + C00064
rn:R00256	L-glutamine amidohydrolase	L-Glutamine + H2O <=> L-Glutamate + Ammonia	C00064 + C00001 <=> C00025 + C00014
rn:R00257	Deamido-NAD+:L-glutamine amido-ligase (AMP-forming)	ATP + Deamino-NAD+ + L-Glutamine + H2O <=> AMP + Diphosphate + NAD+ + L-Glutamate	C00002 + C00857 + C00064 + C00001 <=> C00020 + C00013 + C00003 + C00025
rn:R00258	L-Alanine:2-oxoglutarate aminotransferase	L-Alanine + 2-Oxoglutarate <=> Pyruvate + L-Glutamate	C00041 + C00026 <=> C00022 + C00025
rn:R00259	acetyl-CoA:L-glutamate N-acetyltransferase	Acetyl-CoA + L-Glutamate <=> CoA + N-Acetyl-L-glutamate	C00024 + C00025 <=> C00010 + C00624
rn:R00261	L-glutamate 1-carboxy-lyase (4-aminobutanoate-forming)	L-Glutamate <=> 4-Aminobutanoate + CO2	C00025 <=> C00334 + C00011
rn:R00267	Isocitrate:NADP+ oxidoreductase (decarboxylating)	Isocitrate + NADP+ <=> 2-Oxoglutarate + CO2 + NADPH + H+	C00311 + C00006 <=> C00026 + C00011 + C00005 + C00080
rn:R00268	oxalosuccinate carboxy-lyase (2-oxoglutarate-forming)	Oxalosuccinate <=> 2-Oxoglutarate + CO2	C05379 <=> C00026 + C00011
rn:R00269	2-oxoglutaramate amidohydrolase	2-Oxoglutaramate + H2O <=> 2-Oxoglutarate + Ammonia	C00940 + C00001 <=> C00026 + C00014
rn:R00274	glutathione:hydrogen-peroxide oxidoreductase	Hydrogen peroxide + 2 Glutathione <=> Glutathione disulfide + 2 H2O	C00027 + 2 C00051 <=> C00127 + 2 C00001
rn:R00277	pyridoxamine-5'-phosphate:oxygen oxidoreductase (deaminating)	Pyridoxamine phosphate + H2O + Oxygen <=> Pyridoxal phosphate + Ammonia + Hydrogen peroxide	C00647 + C00001 + C00007 <=> C00018 + C00014 + C00027
rn:R00278	pyridoxine 5'-phosphate:oxygen oxidoreductase	Pyridoxine phosphate + Oxygen <=> Hydrogen peroxide + Pyridoxal phosphate	C00627 + C00007 <=> C00027 + C00018
rn:R00286	UDP-glucose:NAD+ 6-oxidoreductase	UDP-glucose + H2O + 2 NAD+ <=> UDP-glucuronate + 2 NADH + 2 H+	C00029 + C00001 + 2 C00003 <=> C00167 + 2 C00004 + 2 C00080
rn:R00287	UDP-glucose glucophosphohydrolase	UDP-glucose + H2O <=> UMP + D-Glucose 1-phosphate	C00029 + C00001 <=> C00105 + C00103
rn:R00289	UTP:alpha-D-glucose-1-phosphate uridylyltransferase	UTP + D-Glucose 1-phosphate <=> Diphosphate + UDP-glucose	C00075 + C00103 <=> C00013 + C00029
rn:R00291	UDP-glucose 4-epimerase;	UDP-glucose <=> UDP-alpha-D-galactose	C00029 <=> C00052
rn:R00292	UDP-glucose:glycogen 4-alpha-D-glucosyltransferase	UDP-glucose + Amylose <=> UDP + Amylose	C00029 + C00718 <=> C00015 + C00718
rn:R00299	ATP:D-glucose 6-phosphotransferase	ATP + D-Glucose <=> ADP + D-Glucose 6-phosphate	C00002 + C00031 <=> C00008 + C00092
rn:R00303	D-Glucose-6-phosphate phosphohydrolase	D-Glucose 6-phosphate + H2O <=> D-Glucose + Orthophosphate	C00092 + C00001 <=> C00031 + C00009
rn:R00306	cellobiose glucohydrolase	Cellobiose + H2O <=> 2 D-Glucose	C00185 + C00001 <=> 2 C00031
rn:R00310	protoheme ferro-lyase (protoporphyrin-forming)	Protoporphyrin + Fe2+ <=> Heme + 2 H+	C02191 + C14818 <=> C00032 + 2 C00080
rn:R00311	protoheme,NADPH---hemoprotein reductase:oxygen oxidoreductase (alpha-methene-oxidizing, hydroxylating)	Heme + 3 [Reduced NADPH---hemoprotein reductase] + 3 Oxygen <=> Biliverdin + CO + Fe2+ + 3 [Oxidized NADPH---hemoprotein reductase] + 3 H2O	C00032 + 3 C03024 + 3 C00007 <=> C00500 + C00237 + C14818 + 3 C03161 + 3 C00001
rn:R00316	ATP:acetate adenylyltransferase	ATP + Acetate <=> Diphosphate + Acetyl adenylate	C00002 + C00033 <=> C00013 + C05993
rn:R00317	Acetyl phosphate phosphohydrolase	Acetyl phosphate + H2O <=> Acetate + Orthophosphate	C00227 + C00001 <=> C00033 + C00009
rn:R00328	GDP phosphohydrolase	GDP + H2O <=> GMP + Orthophosphate	C00035 + C00001 <=> C00144 + C00009
rn:R00330	ATP:GDP phosphotransferase	ATP + GDP <=> ADP + GTP	C00002 + C00035 <=> C00008 + C00044
rn:R00332	ATP:GMP phosphotransferase	ATP + GMP <=> ADP + GDP	C00002 + C00144 <=> C00008 + C00035
rn:R00333	nucleoside-triphosphate:AMP phosphotransferase	Nucleoside triphosphate + AMP <=> NDP + ADP	C00201 + C00020 <=> C00454 + C00008
rn:R00335	GTP phosphohydrolase	GTP + H2O <=> GDP + Orthophosphate	C00044 + C00001 <=> C00035 + C00009
rn:R00336	guanosine-3',5'-bis(diphosphate) 3'-diphosphohydrolase	Guanosine 3',5'-bis(diphosphate) + H2O <=> GDP + Diphosphate	C01228 + C00001 <=> C00035 + C00013
rn:R00341	ATP:oxaloacetate carboxy-lyase (transphosphorylating;phosphoenolpyruvate-forming)	ATP + Oxaloacetate <=> ADP + Phosphoenolpyruvate + CO2	C00002 + C00036 <=> C00008 + C00074 + C00011
rn:R00342	(S)-malate:NAD+ oxidoreductase	(S)-Malate + NAD+ <=> Oxaloacetate + NADH + H+	C00149 + C00003 <=> C00036 + C00004 + C00080
rn:R00343	(S)-malate:NADP+ oxidoreductase	(S)-Malate + NADP+ <=> Oxaloacetate + NADPH + H+	C00149 + C00006 <=> C00036 + C00005 + C00080
rn:R00344	Pyruvate:carbon-dioxide ligase (ADP-forming)	ATP + Pyruvate + HCO3- <=> ADP + Orthophosphate + Oxaloacetate	C00002 + C00022 + C00288 <=> C00008 + C00009 + C00036
rn:R00345	phosphate:oxaloacetate carboxy-lyase (adding phosphate;phosphoenolpyruvate-forming);	Orthophosphate + Oxaloacetate <=> H2O + Phosphoenolpyruvate + CO2	C00009 + C00036 <=> C00001 + C00074 + C00011
rn:R00346	diphosphate:oxaloacetate carboxy-lyase (transphosphorylating;phosphoenolpyruvate-forming);	Diphosphate + Oxaloacetate <=> Orthophosphate + Phosphoenolpyruvate + CO2	C00013 + C00036 <=> C00009 + C00074 + C00011
rn:R00348	2-oxosuccinamate amidohydrolase	2-Oxosuccinamate + H2O <=> Oxaloacetate + Ammonia	C02362 + C00001 <=> C00036 + C00014
rn:R00351	acetyl-CoA:oxaloacetate C-acetyltransferase (thioester-hydrolysing)	Citrate + CoA <=> Acetyl-CoA + H2O + Oxaloacetate	C00158 + C00010 <=> C00024 + C00001 + C00036
rn:R00352	acetyl-CoA:oxaloacetate C-acetyltransferase [(pro-S)-carboxymethyl-forming, ADP-phosphorylating]	ATP + Citrate + CoA <=> ADP + Orthophosphate + Acetyl-CoA + Oxaloacetate	C00002 + C00158 + C00010 <=> C00008 + C00009 + C00024 + C00036
rn:R00355	L-Aspartate:2-oxoglutarate aminotransferase	L-Aspartate + 2-Oxoglutarate <=> Oxaloacetate + L-Glutamate	C00049 + C00026 <=> C00036 + C00025
rn:R00357	L-Aspartic acid:oxygen oxidoreductase (deaminating)	L-Aspartate + H2O + Oxygen <=> Oxaloacetate + Ammonia + Hydrogen peroxide	C00049 + C00001 + C00007 <=> C00036 + C00014 + C00027
rn:R00359	D-Aspartate:oxygen oxidoreductase (deaminating)	D-Aspartate + H2O + Oxygen <=> Oxaloacetate + Ammonia + Hydrogen peroxide	C00402 + C00001 + C00007 <=> C00036 + C00014 + C00027
rn:R00361	(S)-malate:quinone oxidoreductase	(S)-Malate + Quinone <=> Oxaloacetate + Hydroquinone	C00149 + C15602 <=> C00036 + C15603
rn:R00364	Glycine:ferricytochrome-c oxidoreductase (deaminating)	Glycine + H2O + 2 Ferricytochrome c <=> Glyoxylate + Ammonia + 2 Ferrocytochrome c + 2 H+	C00037 + C00001 + 2 C00125 <=> C00048 + C00014 + 2 C00126 + 2 C00080
rn:R00366	glycine:oxygen oxidoreductase (deaminating);	Glycine + H2O + Oxygen <=> Glyoxylate + Ammonia + Hydrogen peroxide	C00037 + C00001 + C00007 <=> C00048 + C00014 + C00027
rn:R00367	S-Adenosyl-L-methionine:glycine N-methyltransferase	S-Adenosyl-L-methionine + Glycine <=> S-Adenosyl-L-homocysteine + Sarcosine	C00019 + C00037 <=> C00021 + C00213
rn:R00369	L-Alanine:glyoxylate aminotransferase	L-Alanine + Glyoxylate <=> Pyruvate + Glycine	C00041 + C00048 <=> C00022 + C00037
rn:R00371	Acetyl-CoA:glycine C-acetyltransferase	Acetyl-CoA + Glycine <=> CoA + L-2-Amino-3-oxobutanoic acid	C00024 + C00037 <=> C00010 + C03508
rn:R00372	Glycine:2-oxoglutarate aminotransferase	Glycine + 2-Oxoglutarate <=> Glyoxylate + L-Glutamate	C00037 + C00026 <=> C00048 + C00025
rn:R00375	Deoxyadenosine 5'-triphosphate:DNA deoxynucleotidyltransferase (DNA-directed)	dATP + DNA <=> Diphosphate + DNA	C00131 + C00039 <=> C00013 + C00039
rn:R00376	Deoxyguanosine 5'-triphosphate:DNA deoxynucleotidyltransferase (DNA-directed)	dGTP + DNA <=> Diphosphate + DNA	C00286 + C00039 <=> C00013 + C00039
rn:R00377	Deoxycytidine triphosphate:DNA deoxynucleotidyltransferase (DNA-directed)	dCTP + DNA <=> Diphosphate + DNA	C00458 + C00039 <=> C00013 + C00039
rn:R00378	deoxythymidine triphosphate:DNA deoxynucleotidyltransferase (DNA-directed)	dTTP + DNA <=> Diphosphate + DNA	C00459 + C00039 <=> C00013 + C00039
rn:R00391	Acyl-CoA:acetyl-CoA C-acyltransferase	Acyl-CoA + Acetyl-CoA <=> CoA + 3-Oxoacyl-CoA	C00040 + C00024 <=> C00010 + C00264
rn:R00396	L-alanine:NAD+ oxidoreductase (deaminating)	L-Alanine + NAD+ + H2O <=> Pyruvate + Ammonia + NADH + H+	C00041 + C00003 + C00001 <=> C00022 + C00014 + C00004 + C00080
rn:R00400	L-alanine:oxaloacetate aminotransferase	L-Alanine + Oxaloacetate <=> Pyruvate + L-Aspartate	C00041 + C00036 <=> C00022 + C00049
rn:R00402	succinate:NAD+ oxidoreductase	Succinate + NAD+ <=> Fumarate + NADH + H+	C00042 + C00003 <=> C00122 + C00004 + C00080
rn:R00405	Succinate:CoA ligase (ADP-forming)	ATP + Succinate + CoA <=> ADP + Orthophosphate + Succinyl-CoA	C00002 + C00042 + C00010 <=> C00008 + C00009 + C00091
rn:R00406	succinyl-CoA:(S)-malate CoA-transferase	Succinyl-CoA + (S)-Malate <=> Succinate + L-Malyl-CoA	C00091 + C00149 <=> C00042 + C04348
rn:R00410	succinyl-CoA:acetoacetate CoA-transferase	Succinyl-CoA + Acetoacetate <=> Succinate + Acetoacetyl-CoA	C00091 + C00164 <=> C00042 + C00332
rn:R00414	UDP-N-acetyl-D-glucosamine 2-epimerase	UDP-N-acetyl-alpha-D-glucosamine + H2O <=> N-Acetyl-D-mannosamine + UDP	C00043 + C00001 <=> C00645 + C00015
rn:R00416	UTP:N-acetyl-alpha-D-glucosamine-1-phosphate uridylyltransferase	UTP + N-Acetyl-alpha-D-glucosamine 1-phosphate <=> Diphosphate + UDP-N-acetyl-alpha-D-glucosamine	C00075 + C04501 <=> C00013 + C00043
rn:R00426	GTP diphosphohydrolase (diphosphate-forming);	GTP + H2O <=> GMP + Diphosphate	C00044 + C00001 <=> C00144 + C00013
rn:R00428	GTP 8,9-hydrolase	GTP + H2O <=> Formamidopyrimidine nucleoside triphosphate	C00044 + C00001 <=> C05922
rn:R00430	GTP:pyruvate 2-O-phosphotransferase	GTP + Pyruvate <=> GDP + Phosphoenolpyruvate	C00044 + C00022 <=> C00035 + C00074
rn:R00431	GTP:oxaloacetate carboxy-lyase (adding GTP;phosphoenolpyruvate-forming);	GTP + Oxaloacetate <=> GDP + Phosphoenolpyruvate + CO2	C00044 + C00036 <=> C00035 + C00074 + C00011
rn:R00432	Succinate:CoA ligase (GDP-forming)	GTP + Succinate + CoA <=> GDP + Orthophosphate + Succinyl-CoA	C00044 + C00042 + C00010 <=> C00035 + C00009 + C00091
rn:R00434	GTP diphosphate-lyase (cyclizing; 3',5'-cyclic-GMP-forming)	GTP <=> 3',5'-Cyclic GMP + Diphosphate	C00044 <=> C00942 + C00013
rn:R00435	ATP:polynucleotide adenylyltransferase;	ATP + RNA <=> Diphosphate + RNA	C00002 + C00046 <=> C00013 + C00046
rn:R00437	polyribonucleotide:phosphate adenylyltransferase	RNA + Orthophosphate <=> RNA + ADP	C00046 + C00009 <=> C00046 + C00008
rn:R00438	polyribonucleotide:phosphate uridylyltransferase	RNA + Orthophosphate <=> RNA + UDP	C00046 + C00009 <=> C00046 + C00015
rn:R00439	polyribonucleotide:phosphate guanylyltransferase	RNA + Orthophosphate <=> RNA + GDP	C00046 + C00009 <=> C00046 + C00035
rn:R00440	polyribonucleotide:phosphate cytidylyltransferase	RNA + Orthophosphate <=> RNA + CDP	C00046 + C00009 <=> C00046 + C00112
rn:R00441	GTP:RNA guanylyltransferase (DNA-directed);	GTP + RNA <=> Diphosphate + RNA	C00044 + C00046 <=> C00013 + C00046
rn:R00442	CTP:RNA cytidylyltransferase (DNA-directed);	CTP + RNA <=> Diphosphate + RNA	C00063 + C00046 <=> C00013 + C00046
rn:R00443	UTP:RNA uridylyltransferase	UTP + RNA <=> Diphosphate + RNA	C00075 + C00046 <=> C00013 + C00046
rn:R00465	glycolate:NADP+ oxidoreductase	Glycolate + NADP+ <=> Glyoxylate + NADPH + H+	C00160 + C00006 <=> C00048 + C00005 + C00080
rn:R00470	4-hydroxy-2-oxoglutarate glyoxylate-lyase (pyruvate-forming)	4-Hydroxy-2-oxoglutarate <=> Pyruvate + Glyoxylate	C01127 <=> C00022 + C00048
rn:R00471	4-hydroxy-2-oxoglutarate glyoxylate-lyase (pyruvate-forming)	(4R)-4-Hydroxy-2-oxoglutarate <=> Pyruvate + Glyoxylate	C05946 <=> C00022 + C00048
rn:R00475	glycolate:oxygen 2-oxidoreductase	Glycolate + Oxygen <=> Glyoxylate + Hydrogen peroxide	C00160 + C00007 <=> C00048 + C00027
rn:R00483	L-aspartate:ammonia ligase (AMP-forming)	ATP + L-Aspartate + Ammonia <=> AMP + Diphosphate + L-Asparagine	C00002 + C00049 + C00014 <=> C00020 + C00013 + C00152
rn:R00485	L-asparagine amidohydrolase	L-Asparagine + H2O <=> L-Aspartate + Ammonia	C00152 + C00001 <=> C00049 + C00014
rn:R00487	acetyl-CoA:L-aspartate N-acetyltransferase	Acetyl-CoA + L-Aspartate <=> CoA + N-Acetyl-L-aspartate	C00024 + C00049 <=> C00010 + C01042
rn:R00488	N-Acetyl-L-aspartate amidohydrolase	N-Acetyl-L-aspartate + H2O <=> Acetate + L-Aspartate	C01042 + C00001 <=> C00033 + C00049
rn:R00489	L-aspartate 1-carboxy-lyase (beta-alanine-forming)	L-Aspartate <=> beta-Alanine + CO2	C00049 <=> C00099 + C00011
rn:R00494	glutathione gamma-glutamylaminopeptidase	Glutathione + H2O <=> Cys-Gly + L-Glutamate	C00051 + C00001 <=> C01419 + C00025
rn:R00497	gamma-L-glutamyl-L-cysteine:glycine ligase (ADP-forming)	ATP + gamma-L-Glutamyl-L-cysteine + Glycine <=> ADP + Orthophosphate + Glutathione	C00002 + C00669 + C00037 <=> C00008 + C00009 + C00051
rn:R00502	UTP:alpha-D-galactose-1-phosphate uridylyltransferase	UTP + alpha-D-Galactose 1-phosphate <=> Diphosphate + UDP-alpha-D-galactose	C00075 + C00446 <=> C00013 + C00052
rn:R00503	UDP-alpha-D-galactose:D-glucose 4-beta-D-galactosyltransferase	UDP-alpha-D-galactose + D-Glucose <=> UDP + Lactose	C00052 + C00031 <=> C00015 + C00243
rn:R00508	3'-phospho-5'-adenylyl sulfate 3'-phosphohydrolase	3'-Phosphoadenylyl sulfate + H2O <=> Adenylyl sulfate + Orthophosphate	C00053 + C00001 <=> C00224 + C00009
rn:R00509	ATP:adenylylsulfate 3'-phosphotransferase	ATP + Adenylyl sulfate <=> ADP + 3'-Phosphoadenylyl sulfate	C00002 + C00224 <=> C00008 + C00053
rn:R00511	cytidine-5'-monophosphate phosphohydrolase	CMP + H2O <=> Cytidine + Orthophosphate	C00055 + C00001 <=> C00475 + C00009
rn:R00512	ATP:CMP phosphotransferase	ATP + CMP <=> ADP + CDP	C00002 + C00055 <=> C00008 + C00112
rn:R00513	ATP:cytidine 5'-phosphotransferase	ATP + Cytidine <=> ADP + CMP	C00002 + C00475 <=> C00008 + C00055
rn:R00514	CDP phosphohydrolase	CDP + H2O <=> CMP + Orthophosphate	C00112 + C00001 <=> C00055 + C00009
rn:R00515	CTP diphosphohydrolase (diphosphate-forming);	CTP + H2O <=> CMP + Diphosphate	C00063 + C00001 <=> C00055 + C00013
rn:R00516	UTP:cytidine 5'-phosphotransferase	UTP + Cytidine <=> UDP + CMP	C00075 + C00475 <=> C00015 + C00055
rn:R00517	GTP:cytidine 5'-phosphotransferase	GTP + Cytidine <=> GDP + CMP	C00044 + C00475 <=> C00035 + C00055
rn:R00526	N-Formyl-L-aspartate amidohydrolase	N-Formyl-L-aspartate + H2O <=> Formate + L-Aspartate	C01044 + C00001 <=> C00058 + C00049
rn:R00527	S-Formylglutathione hydrolase	S-Formylglutathione + H2O <=> Formate + Glutathione	C01031 + C00001 <=> C00058 + C00051
rn:R00528	sulfite:ferricytochrome-c oxidoreductase	Sulfite + H2O + 2 Ferricytochrome c <=> Sulfate + 2 Ferrocytochrome c + 2 H+	C00094 + C00001 + 2 C00125 <=> C00059 + 2 C00126 + 2 C00080
rn:R00529	ATP:sulfate adenylyltransferase	ATP + Sulfate <=> Diphosphate + Adenylyl sulfate	C00002 + C00059 <=> C00013 + C00224
rn:R00530	ADP:sulfate adenylyltransferase	ADP + Sulfate <=> Orthophosphate + Adenylyl sulfate	C00008 + C00059 <=> C00009 + C00224
rn:R00531	Adenylylsulfate sulfohydrolase	Adenylyl sulfate + H2O <=> AMP + Sulfate	C00224 + C00001 <=> C00020 + C00059
rn:R00533	Sulfite:oxygen oxidoreductase	Sulfite + Oxygen + H2O <=> Sulfate + Hydrogen peroxide	C00094 + C00007 + C00001 <=> C00059 + C00027
rn:R00548	riboflavin-5-phosphate phosphohydrolase	FMN + H2O <=> Riboflavin + Orthophosphate	C00061 + C00001 <=> C00255 + C00009
rn:R00549	ATP:riboflavin 5'-phosphotransferase	ATP + Riboflavin <=> ADP + FMN	C00002 + C00255 <=> C00008 + C00061
rn:R00550	D-Glucose-1-phosphate:riboflavin 5'-phosphotransferase	D-Glucose 1-phosphate + Riboflavin <=> D-Glucose + FMN	C00103 + C00255 <=> C00031 + C00061
rn:R00551	L-Arginine amidinohydrolase	L-Arginine + H2O <=> L-Ornithine + Urea	C00062 + C00001 <=> C00077 + C00086
rn:R00552	L-Arginine iminohydrolase	L-Arginine + H2O <=> L-Citrulline + Ammonia	C00062 + C00001 <=> C00327 + C00014
rn:R00557	L-arginine,NADPH:oxygen oxidoreductase (nitric-oxide-forming)	2 L-Arginine + 4 Oxygen + 3 NADPH + 3 H+ <=> 2 Nitric oxide + 2 L-Citrulline + 3 NADP+ + 4 H2O	2 C00062 + 4 C00007 + 3 C00005 + 3 C00080 <=> 2 C00533 + 2 C00327 + 3 C00006 + 4 C00001
rn:R00558	L-arginine,NADPH:oxygen oxidoreductase (N-(omega)-hydroxyarginine-forming)	L-Arginine + Oxygen + NADPH + H+ <=> N(omega)-Hydroxyarginine + NADP+ + H2O	C00062 + C00007 + C00005 + C00080 <=> C05933 + C00006 + C00001
rn:R00565	L-Arginine:glycine amidinotransferase	L-Arginine + Glycine <=> L-Ornithine + Guanidinoacetate	C00062 + C00037 <=> C00077 + C00581
rn:R00566	L-arginine carboxy-lyase (agmatine-forming)	L-Arginine <=> Agmatine + CO2	C00062 <=> C00179 + C00011
rn:R00569	CTP phosphohydrolase	CTP + H2O <=> CDP + Orthophosphate	C00063 + C00001 <=> C00112 + C00009
rn:R00570	ATP:CDP phosphotransferase	ATP + CDP <=> ADP + CTP	C00002 + C00112 <=> C00008 + C00063
rn:R00571	UTP:ammonia ligase (ADP-forming)	ATP + UTP + Ammonia <=> ADP + Orthophosphate + CTP	C00002 + C00075 + C00014 <=> C00008 + C00009 + C00063
rn:R00573	UTP:L-glutamine amido-ligase (ADP-forming)	ATP + UTP + L-Glutamine + H2O <=> ADP + Orthophosphate + CTP + L-Glutamate	C00002 + C00075 + C00064 + C00001 <=> C00008 + C00009 + C00063 + C00025
rn:R00575	HCO3-:L-glutamine amido-ligase (ADP-forming, carbamate-phosphorylating)	2 ATP + L-Glutamine + HCO3- + H2O <=> 2 ADP + Orthophosphate + L-Glutamate + Carbamoyl phosphate	2 C00002 + C00064 + C00288 + C00001 <=> 2 C00008 + C00009 + C00025 + C00169
rn:R00578	L-aspartate:L-glutamine amido-ligase (AMP-forming)	ATP + L-Aspartate + L-Glutamine + H2O <=> AMP + Diphosphate + L-Asparagine + L-Glutamate	C00002 + C00049 + C00064 + C00001 <=> C00020 + C00013 + C00152 + C00025
rn:R00582	O-phospho-L-serine phosphohydrolase	O-Phospho-L-serine + H2O <=> L-Serine + Orthophosphate	C01005 + C00001 <=> C00065 + C00009
rn:R00585	L-Serine:pyruvate aminotransferase	L-Serine + Pyruvate <=> Hydroxypyruvate + L-Alanine	C00065 + C00022 <=> C00168 + C00041
rn:R00588	L-Serine:glyoxylate aminotransferase	L-Serine + Glyoxylate <=> Hydroxypyruvate + Glycine	C00065 + C00048 <=> C00168 + C00037
rn:R00589	serine racemase;	L-Serine <=> D-Serine	C00065 <=> C00740
rn:R00590	L-serine hydro-lyase	L-Serine <=> Dehydroalanine + H2O	C00065 <=> C02218 + C00001
rn:R00604	Formaldehyde:NAD+ oxidoreductase	Formaldehyde + NAD+ + H2O <=> Formate + NADH + H+	C00067 + C00003 + C00001 <=> C00058 + C00004 + C00080
rn:R00610	sarcosine:oxygen oxidoreductase (demethylating)	Sarcosine + H2O + Oxygen <=> Glycine + Formaldehyde + Hydrogen peroxide	C00213 + C00001 + C00007 <=> C00037 + C00067 + C00027
rn:R00611	sarcosine:electron-transfer flavoprotein oxidoreductase (demethylating)	Sarcosine + Electron-transferring flavoprotein + H2O <=> Glycine + Formaldehyde + Reduced electron-transferring flavoprotein	C00213 + C04253 + C00001 <=> C00037 + C00067 + C04570
rn:R00614	formaldehyde:formaldehyde oxidoreductase	2 Formaldehyde + H2O <=> Formate + Methanol	2 C00067 + C00001 <=> C00058 + C00132
rn:R00615	Thiamin diphosphate phosphohydrolase	Thiamin diphosphate + H2O <=> Thiamin monophosphate + Orthophosphate	C00068 + C00001 <=> C01081 + C00009
rn:R00616	ATP:thiamine-diphosphate phosphotransferase	ATP + Thiamin diphosphate <=> ADP + Thiamin triphosphate	C00002 + C00068 <=> C00008 + C03028
rn:R00617	ATP:thiamin-phosphate phosphotransferase	ATP + Thiamin monophosphate <=> ADP + Thiamin diphosphate	C00002 + C01081 <=> C00008 + C00068
rn:R00618	Thiamin-triphosphate phosphohydrolase	Thiamin triphosphate + H2O <=> Thiamin diphosphate + Orthophosphate	C03028 + C00001 <=> C00068 + C00009
rn:R00619	ATP:thiamine diphosphotransferase	ATP + Thiamine <=> AMP + Thiamin diphosphate	C00002 + C00378 <=> C00020 + C00068
rn:R00621	NA	2-Oxoglutarate + Thiamin diphosphate <=> 3-Carboxy-1-hydroxypropyl-ThPP + CO2	C00026 + C00068 <=> C05381 + C00011
rn:R00623	primary_alcohol:NAD+ oxidoreductase	Primary alcohol + NAD+ <=> Aldehyde + NADH + H+	C00226 + C00003 <=> C00071 + C00004 + C00080
rn:R00631	aldehyde:NAD+ oxidoreductase	Aldehyde + NAD+ + H2O <=> Fatty acid + NADH + H+	C00071 + C00003 + C00001 <=> C00162 + C00004 + C00080
rn:R00648	L-Methionine:oxygen oxidoreductase (deaminating)	L-Methionine + H2O + Oxygen <=> 4-Methylthio-2-oxobutanoic acid + Ammonia + Hydrogen peroxide	C00073 + C00001 + C00007 <=> C01180 + C00014 + C00027
rn:R00650	S-Adenosyl-L-methionine:L-homocysteine S-methyltransferase	S-Adenosyl-L-methionine + L-Homocysteine <=> S-Adenosyl-L-homocysteine + L-Methionine	C00019 + C00155 <=> C00021 + C00073
rn:R00658	2-phospho-D-glycerate hydro-lyase (phosphoenolpyruvate-forming)	2-Phospho-D-glycerate <=> Phosphoenolpyruvate + H2O	C00631 <=> C00074 + C00001
rn:R00662	Uridine triphosphate pyrophosphohydrolase	UTP + H2O <=> UMP + Diphosphate	C00075 + C00001 <=> C00105 + C00013
rn:R00667	L-Ornithine:2-oxo-acid aminotransferase	L-Ornithine + 2-Oxoglutarate <=> L-Glutamate 5-semialdehyde + L-Glutamate	C00077 + C00026 <=> C01165 + C00025
rn:R00669	N2-Acetyl-L-ornithine amidohydrolase	N-Acetylornithine + H2O <=> Acetate + L-Ornithine	C00437 + C00001 <=> C00033 + C00077
rn:R00670	L-ornithine carboxy-lyase (putrescine-forming)	L-Ornithine <=> Putrescine + CO2	C00077 <=> C00134 + C00011
rn:R00677	L-Tryptophan:oxygen oxidoreductase (deaminating)	L-Tryptophan + H2O + Oxygen <=> Indolepyruvate + Ammonia + Hydrogen peroxide	C00078 + C00001 + C00007 <=> C00331 + C00014 + C00027
rn:R00678	L-tryptophan:oxygen 2,3-oxidoreductase (decyclizing)	L-Tryptophan + Oxygen <=> L-Formylkynurenine	C00078 + C00007 <=> C02700
rn:R00684	L-Tryptophan:2-oxoglutarate aminotransferase	L-Tryptophan + 2-Oxoglutarate <=> Indolepyruvate + L-Glutamate	C00078 + C00026 <=> C00331 + C00025
rn:R00685	L-tryptophan decarboxy-lyase	L-Tryptophan <=> Tryptamine + CO2	C00078 <=> C00398 + C00011
rn:R00688	L-phenylalanine:NAD+ oxidoreductase (deaminating)	L-Phenylalanine + H2O + NAD+ <=> Phenylpyruvate + Ammonia + NADH + H+	C00079 + C00001 + C00003 <=> C00166 + C00014 + C00004 + C00080
rn:R00689	L-Phenylalanine:oxygen oxidoreductase (deaminating)	L-Phenylalanine + H2O + Oxygen <=> Phenylpyruvate + Ammonia + Hydrogen peroxide	C00079 + C00001 + C00007 <=> C00166 + C00014 + C00027
rn:R00692	L-phenylalanine:pyruvate aminotransferase	L-Phenylalanine + Pyruvate <=> Phenylpyruvate + L-Alanine	C00079 + C00022 <=> C00166 + C00041
rn:R00694	L-Phenylalanine:2-oxoglutarate aminotransferase	L-Phenylalanine + 2-Oxoglutarate <=> Phenylpyruvate + L-Glutamate	C00079 + C00026 <=> C00166 + C00025
rn:R00699	L-phenylalanine carboxy-lyase (phenylethylamine-forming)	L-Phenylalanine <=> Phenethylamine + CO2	C00079 <=> C05332 + C00011
rn:R00702	farnesyl-diphosphate:farnesyl-diphosphate farnesyltransferase	2 trans,trans-Farnesyl diphosphate <=> Diphosphate + Presqualene diphosphate	2 C00448 <=> C00013 + C03428
rn:R00703	(S)-Lactate:NAD+ oxidoreductase	(S)-Lactate + NAD+ <=> Pyruvate + NADH + H+	C00186 + C00003 <=> C00022 + C00004 + C00080
rn:R00705	3-Oxopropanoate:NAD+ oxidoreductase (decarboxylating, CoA-acetylating)	3-Oxopropanoate + CoA + NAD+ <=> Acetyl-CoA + CO2 + NADH + H+	C00222 + C00010 + C00003 <=> C00024 + C00011 + C00004 + C00080
rn:R00706	3-Oxopropanoate:NADP+ oxidoreductase (decarboxylating, CoA-acetylating)	3-Oxopropanoate + CoA + NADP+ <=> Acetyl-CoA + CO2 + NADPH + H+	C00222 + C00010 + C00006 <=> C00024 + C00011 + C00005 + C00080
rn:R00707	(S)-1-pyrroline-5-carboxylate:NAD+ oxidoreductase	(S)-1-Pyrroline-5-carboxylate + NAD+ + 2 H2O <=> L-Glutamate + NADH + H+	C03912 + C00003 + 2 C00001 <=> C00025 + C00004 + C00080
rn:R00708	(S)-1-pyrroline-5-carboxylate:NADP+ oxidoreductase	(S)-1-Pyrroline-5-carboxylate + NADP+ + 2 H2O <=> L-Glutamate + NADPH + H+	C03912 + C00006 + 2 C00001 <=> C00025 + C00005 + C00080
rn:R00709	isocitrate:NAD+ oxidoreductase (decarboxylating)	Isocitrate + NAD+ <=> 2-Oxoglutarate + CO2 + NADH + H+	C00311 + C00003 <=> C00026 + C00011 + C00004 + C00080
rn:R00710	Acetaldehyde:NAD+ oxidoreductase	Acetaldehyde + NAD+ + H2O <=> Acetate + NADH + H+	C00084 + C00003 + C00001 <=> C00033 + C00004 + C00080
rn:R00711	Acetaldehyde:NADP+ oxidoreductase	Acetaldehyde + NADP+ + H2O <=> Acetate + NADPH + H+	C00084 + C00006 + C00001 <=> C00033 + C00005 + C00080
rn:R00713	succinate-semialdehyde:NAD+ oxidoreductase	Succinate semialdehyde + NAD+ + H2O <=> Succinate + NADH + H+	C00232 + C00003 + C00001 <=> C00042 + C00004 + C00080
rn:R00714	succinate-semialdehyde:NADP+ oxidoreductase	Succinate semialdehyde + NADP+ + H2O <=> Succinate + NADPH + H+	C00232 + C00006 + C00001 <=> C00042 + C00005 + C00080
rn:R00715	N6-(L-1,3-Dicarboxypropyl)-L-lysine:NAD+ oxidoreductase (L-lysine-forming)	N6-(L-1,3-Dicarboxypropyl)-L-lysine + NAD+ + H2O <=> L-Lysine + 2-Oxoglutarate + NADH + H+	C00449 + C00003 + C00001 <=> C00047 + C00026 + C00004 + C00080
rn:R00716	N6-(L-1,3-Dicarboxypropyl)-L-lysine:NADP+ oxidoreductase (L-lysine-forming)	N6-(L-1,3-Dicarboxypropyl)-L-lysine + NADP+ + H2O <=> L-Lysine + 2-Oxoglutarate + NADPH + H+	C00449 + C00006 + C00001 <=> C00047 + C00026 + C00005 + C00080
rn:R00717	Glycolate:NAD+ oxidoreductase	Glycolate + NAD+ <=> Glyoxylate + NADH + H+	C00160 + C00003 <=> C00048 + C00004 + C00080
rn:R00719	ITP phosphohydrolase	ITP + H2O <=> IDP + Orthophosphate	C00081 + C00001 <=> C00104 + C00009
rn:R00720	Inosine 5'-triphosphate pyrophosphohydrolase	ITP + H2O <=> IMP + Diphosphate	C00081 + C00001 <=> C00130 + C00013
rn:R00722	ATP:IDP phosphotransferase	ATP + IDP <=> ADP + ITP	C00002 + C00104 <=> C00008 + C00081
rn:R00726	ITP:oxaloacetate carboxy-lyase (adding ITP; phosphoenolpyruvate-forming);	ITP + Oxaloacetate <=> IDP + Phosphoenolpyruvate + CO2	C00081 + C00036 <=> C00104 + C00074 + C00011
rn:R00727	Succinate:CoA ligase (IDP-forming)	ITP + Succinate + CoA <=> IDP + Orthophosphate + Succinyl-CoA	C00081 + C00042 + C00010 <=> C00104 + C00009 + C00091
rn:R00729	L-Tyrosine:oxygen oxidoreductase (deaminating)	L-Tyrosine + H2O + Oxygen <=> 3-(4-Hydroxyphenyl)pyruvate + Ammonia + Hydrogen peroxide	C00082 + C00001 + C00007 <=> C01179 + C00014 + C00027
rn:R00731	L-Tyrosine:oxygen oxidoreductase	L-Tyrosine + Oxygen <=> 3,4-Dihydroxy-L-phenylalanine + H2O	C00082 + C00007 <=> C00355 + C00001
rn:R00734	L-tyrosine:2-oxoglutarate aminotransferase	L-Tyrosine + 2-Oxoglutarate <=> 3-(4-Hydroxyphenyl)pyruvate + L-Glutamate	C00082 + C00026 <=> C01179 + C00025
rn:R00736	L-tyrosine carboxy-lyase (tyramine-forming)	L-Tyrosine <=> Tyramine + CO2	C00082 <=> C00483 + C00011
rn:R00742	acetyl-CoA:carbon-dioxide ligase (ADP-forming)	ATP + Acetyl-CoA + HCO3- <=> ADP + Orthophosphate + Malonyl-CoA	C00002 + C00024 + C00288 <=> C00008 + C00009 + C00083
rn:R00746	Ethanol:NADP+ oxidoreductase	Ethanol + NADP+ <=> Acetaldehyde + NADPH + H+	C00469 + C00006 <=> C00084 + C00005 + C00080
rn:R00748	ethanolamine-phosphate phosphate-lyase (deaminating; acetaldehyde-forming)	Ethanolamine phosphate + H2O <=> Acetaldehyde + Ammonia + Orthophosphate	C00346 + C00001 <=> C00084 + C00014 + C00009
rn:R00754	ethanol:NAD+ oxidoreductase	Ethanol + NAD+ <=> Acetaldehyde + NADH + H+	C00469 + C00003 <=> C00084 + C00004 + C00080
rn:R00760	ATP:D-fructose 6-phosphotransferase	ATP + D-Fructose <=> ADP + D-Fructose 6-phosphate	C00002 + C00095 <=> C00008 + C00085
rn:R00762	D-Fructose-1,6-bisphosphate 1-phosphohydrolase	D-Fructose 1,6-bisphosphate + H2O <=> D-Fructose 6-phosphate + Orthophosphate	C00354 + C00001 <=> C00085 + C00009
rn:R00765	D-glucosamine-6-phosphate aminohydrolase (ketol isomerizing);	D-Glucosamine 6-phosphate + H2O <=> D-Fructose 6-phosphate + Ammonia	C00352 + C00001 <=> C00085 + C00014
rn:R00768	L-glutamine:D-fructose-6-phosphate isomerase (deaminating);	L-Glutamine + D-Fructose 6-phosphate <=> L-Glutamate + D-Glucosamine 6-phosphate	C00064 + C00085 <=> C00025 + C00352
rn:R00771	D-glucose-6-phosphate aldose-ketose-isomerase	D-Glucose 6-phosphate <=> D-Fructose 6-phosphate	C00092 <=> C00085
rn:R00782	L-cysteine hydrogen-sulfide-lyase (deaminating; pyruvate-forming)	L-Cysteine + H2O <=> Hydrogen sulfide + Pyruvate + Ammonia	C00097 + C00001 <=> C00283 + C00022 + C00014
rn:R00801	sucrose glucohydrolase	Sucrose + H2O <=> D-Fructose + D-Glucose	C00089 + C00001 <=> C00095 + C00031
rn:R00830	succinyl-CoA:glycine C-succinyltransferase (decarboxylating)	Succinyl-CoA + Glycine <=> 5-Aminolevulinate + CoA + CO2	C00091 + C00037 <=> C00430 + C00010 + C00011
rn:R00833	(R)-Methylmalonyl-CoA CoA-carbonylmutase	(R)-Methylmalonyl-CoA <=> Succinyl-CoA	C01213 <=> C00091
rn:R00841	sn-glycerol-3-phosphate phosphohydrolase	sn-Glycerol 3-phosphate + H2O <=> Glycerol + Orthophosphate	C00093 + C00001 <=> C00116 + C00009
rn:R00842	sn-Glycerol-3-phosphate:NAD+ 2-oxidoreductase	sn-Glycerol 3-phosphate + NAD+ <=> Glycerone phosphate + NADH + H+	C00093 + C00003 <=> C00111 + C00004 + C00080
rn:R00847	ATP:glycerol 3-phosphotransferase	ATP + Glycerol <=> ADP + sn-Glycerol 3-phosphate	C00002 + C00116 <=> C00008 + C00093
rn:R00848	sn-Glycerol-3-phosphate:(acceptor) 2-oxidoreductase	sn-Glycerol 3-phosphate + FAD <=> Glycerone phosphate + FADH2	C00093 + C00016 <=> C00111 + C01352
rn:R00851	acyl-CoA:sn-glycerol-3-phosphate 1-O-acyltransferase	sn-Glycerol 3-phosphate + Acyl-CoA <=> 1-Acyl-sn-glycerol 3-phosphate + CoA	C00093 + C00040 <=> C00681 + C00010
rn:R00855	CDPglycerol phosphoglycerohydrolase	CDP-glycerol + H2O <=> CMP + sn-Glycerol 3-phosphate	C00513 + C00001 <=> C00055 + C00093
rn:R00866	ATP:D-fructose 1-phosphotransferase	ATP + D-Fructose <=> ADP + D-Fructose 1-phosphate	C00002 + C00095 <=> C00008 + C01094
rn:R00867	ATP:D-fructose 6-phosphotransferase	ATP + D-Fructose <=> ADP + beta-D-Fructose 6-phosphate	C00002 + C00095 <=> C00008 + C05345
rn:R00875	D-Glucitol:NAD+ 2-oxidoreductase	D-Sorbitol + NAD+ <=> D-Fructose + NADH + H+	C00794 + C00003 <=> C00095 + C00004 + C00080
rn:R00883	GDP:D-mannose-1-phosphate guanylyltransferase	GDP + D-Mannose 1-phosphate <=> Orthophosphate + GDP-mannose	C00035 + C00636 <=> C00009 + C00096
rn:R00885	GTP:alpha-D-mannose-1-phosphate guanylyltransferase	GTP + D-Mannose 1-phosphate <=> Diphosphate + GDP-mannose	C00044 + C00636 <=> C00013 + C00096
rn:R00888	GDP-alpha-D-mannose 4,6-hydro-lyase (GDP-4-dehydro-alpha-D-rhamnose-forming);	GDP-mannose <=> GDP-4-dehydro-6-deoxy-D-mannose + H2O	C00096 <=> C01222 + C00001
rn:R00891	L-serine hydro-lyase (adding hydrogen sulfide, L-cysteine-forming)	L-Serine + Hydrogen sulfide <=> L-Cysteine + H2O	C00065 + C00283 <=> C00097 + C00001
rn:R00893	L-Cysteine:oxygen oxidoreductase	L-Cysteine + Oxygen <=> 3-Sulfino-L-alanine	C00097 + C00007 <=> C00606
rn:R00894	L-glutamate:L-cysteine gamma-ligase (ADP-forming)	ATP + L-Glutamate + L-Cysteine <=> ADP + Orthophosphate + gamma-L-Glutamyl-L-cysteine	C00002 + C00025 + C00097 <=> C00008 + C00009 + C00669
rn:R00895	L-Cysteine:2-oxoglutarate aminotransferase	L-Cysteine + 2-Oxoglutarate <=> Mercaptopyruvate + L-Glutamate	C00097 + C00026 <=> C00957 + C00025
rn:R00896	L-cysteine:2-oxoglutarate aminotransferase	L-Cysteine + 2-Oxoglutarate <=> Mercaptopyruvate + Glutamate	C00097 + C00026 <=> C00957 + C00302
rn:R00899	L-cysteinylglycine dipeptidase	Cys-Gly + H2O <=> L-Cysteine + Glycine	C01419 + C00001 <=> C00097 + C00037
rn:R00904	3-aminopropanal:NAD+ oxidoreductase	3-Aminopropanal + NAD+ + H2O <=> beta-Alanine + NADH + H+	C05665 + C00003 + C00001 <=> C00099 + C00004 + C00080
rn:R00905	3-ureidopropanoate amidohydrolase	3-Ureidopropionate + H2O <=> beta-Alanine + CO2 + Ammonia	C02642 + C00001 <=> C00099 + C00011 + C00014
rn:R00907	L-Alanine:3-oxopropanoate aminotransferase	L-Alanine + 3-Oxopropanoate <=> Pyruvate + beta-Alanine	C00041 + C00222 <=> C00022 + C00099
rn:R00908	beta-alanine:2-oxoglutarate aminotransferase	beta-Alanine + 2-Oxoglutarate <=> 3-Oxopropanoate + L-Glutamate	C00099 + C00026 <=> C00222 + C00025
rn:R00910	L-lysine:beta-alanine ligase (ADP-forming)	ATP + L-Lysine + beta-Alanine <=> ADP + Orthophosphate + beta-Alanyl-L-lysine	C00002 + C00047 + C00099 <=> C00008 + C00009 + C05341
rn:R00912	L-arginine:beta-alanine ligase (ADP-forming)	ATP + L-Arginine + beta-Alanine <=> ADP + Orthophosphate + beta-Alanyl-L-arginine	C00002 + C00062 + C00099 <=> C00008 + C00009 + C05340
rn:R00919	propanoyl-CoA:NADP+ 2-oxidoreductase;	Propanoyl-CoA + NADP+ <=> Propenoyl-CoA + NADPH + H+	C00100 + C00006 <=> C00894 + C00005 + C00080
rn:R00922	2-Methyl-3-oxopropanoate:NAD+ oxidoreductase (CoA-propanoylating)	2-Methyl-3-oxopropanoate + CoA + NAD+ <=> Propanoyl-CoA + CO2 + NADH + H+	C00349 + C00010 + C00003 <=> C00100 + C00011 + C00004 + C00080
rn:R00923	(S)-methylmalonyl-CoA carboxy-lyase (propanoyl-CoA-forming)	(S)-Methylmalonyl-CoA <=> Propanoyl-CoA + CO2	C00683 <=> C00100 + C00011
rn:R00926	Propionyladenylate:CoA propionyltransferase	Propionyladenylate + CoA <=> AMP + Propanoyl-CoA	C05983 + C00010 <=> C00020 + C00100
rn:R00927	acetyl-CoA:propanoyl-CoA 2-C-acetyltransferase;	Propanoyl-CoA + Acetyl-CoA <=> CoA + 2-Methylacetoacetyl-CoA	C00100 + C00024 <=> C00010 + C03344
rn:R00935	(S)-Methylmalonate semialdehyde:NAD+ oxidoreductase (CoA-propanoylating)	(S)-Methylmalonate semialdehyde + CoA + NAD+ <=> Propanoyl-CoA + CO2 + NADH + H+	C06002 + C00010 + C00003 <=> C00100 + C00011 + C00004 + C00080
rn:R00936	5,6,7,8-tetrahydrofolate:NAD+ oxidoreductase	Tetrahydrofolate + NAD+ <=> Dihydrofolate + NADH + H+	C00101 + C00003 <=> C00415 + C00004 + C00080
rn:R00937	5,6,7,8-tetrahydrofolate:NAD+ oxidoreductase	Tetrahydrofolate + 2 NAD+ <=> Folate + 2 NADH + 2 H+	C00101 + 2 C00003 <=> C00504 + 2 C00004 + 2 C00080
rn:R00939	5,6,7,8-tetrahydrofolate:NADP+ oxidoreductase	Tetrahydrofolate + NADP+ <=> Dihydrofolate + NADPH + H+	C00101 + C00006 <=> C00415 + C00005 + C00080
rn:R00940	5,6,7,8-tetrahydrofolate:NADP+ oxidoreductase	Tetrahydrofolate + 2 NADP+ <=> Folate + 2 NADPH + 2 H+	C00101 + 2 C00006 <=> C00504 + 2 C00005 + 2 C00080
rn:R00941	10-formyltetrahydrofolate:NADP+ oxidoreductase	10-Formyltetrahydrofolate + NADP+ + H2O <=> Tetrahydrofolate + CO2 + NADPH + H+	C00234 + C00006 + C00001 <=> C00101 + C00011 + C00005 + C00080
rn:R00942	Tetrahydrofolate:L-glutamate gamma-ligase (ADP-forming)	ATP + Tetrahydrofolate + L-Glutamate <=> ADP + Orthophosphate + THF-L-glutamate	C00002 + C00101 + C00025 <=> C00008 + C00009 + C09332
rn:R00943	Formate:tetrahydrofolate ligase (ADP-forming)	Tetrahydrofolate + Formate + ATP <=> ADP + Orthophosphate + 10-Formyltetrahydrofolate	C00101 + C00058 + C00002 <=> C00008 + C00009 + C00234
rn:R00945	5,10-Methylenetetrahydrofolate:glycine hydroxymethyltransferase	5,10-Methylenetetrahydrofolate + Glycine + H2O <=> Tetrahydrofolate + L-Serine	C00143 + C00037 + C00001 <=> C00101 + C00065
rn:R00946	5-methyltetrahydrofolate:L-homocysteine S-methyltransferase	5-Methyltetrahydrofolate + L-Homocysteine <=> Tetrahydrofolate + L-Methionine	C00440 + C00155 <=> C00101 + C00073
rn:R00955	UDP-glucose:alpha-D-galactose-1-phosphate uridylyltransferase	UDP-glucose + alpha-D-Galactose 1-phosphate <=> D-Glucose 1-phosphate + UDP-alpha-D-galactose	C00029 + C00446 <=> C00103 + C00052
rn:R00959	alpha-D-Glucose 1-phosphate 1,6-phosphomutase	D-Glucose 1-phosphate <=> alpha-D-Glucose 6-phosphate	C00103 <=> C00668
rn:R00961	IDP phosphohydrolase;	IDP + H2O <=> IMP + Orthophosphate	C00104 + C00001 <=> C00130 + C00009
rn:R00962	ITP:cytidine 5'-phosphotransferase	ITP + Cytidine <=> IDP + CMP	C00081 + C00475 <=> C00104 + C00055
rn:R00963	uridine 5'-monophosphate phosphohydrolase	UMP + H2O <=> Uridine + Orthophosphate	C00105 + C00001 <=> C00299 + C00009
rn:R00964	ATP:uridine 5'-phosphotransferase	ATP + Uridine <=> ADP + UMP	C00002 + C00299 <=> C00008 + C00105
rn:R00965	orotidine-5'-phosphate carboxy-lyase (UMP-forming)	Orotidine 5'-phosphate <=> UMP + CO2	C01103 <=> C00105 + C00011
rn:R00966	UMP:diphosphate phospho-alpha-D-ribosyltransferase	UMP + Diphosphate <=> Uracil + 5-Phospho-alpha-D-ribose 1-diphosphate	C00105 + C00013 <=> C00106 + C00119
rn:R00967	UTP:uridine 5'-phosphotransferase	UTP + Uridine <=> UDP + UMP	C00075 + C00299 <=> C00015 + C00105
rn:R00968	GTP:uridine 5'-phosphotransferase	GTP + Uridine <=> GDP + UMP	C00044 + C00299 <=> C00035 + C00105
rn:R00969	P1,P4-bis(5'-uridyl)-tetraphosphate uridylohydrolase	P1,P4-Bis(5'-uridyl) tetraphosphate + H2O <=> UTP + UMP	C06198 + C00001 <=> C00075 + C00105
rn:R00970	ITP:uridine 5'-phosphotransferase	ITP + Uridine <=> IDP + UMP	C00081 + C00299 <=> C00104 + C00105
rn:R00977	5,6-dihydrouracil:NAD+ oxidoreductase	5,6-Dihydrouracil + NAD+ <=> Uracil + NADH + H+	C00429 + C00003 <=> C00106 + C00004 + C00080
rn:R00978	5,6-Dihydrouracil:NADP+ oxidoreductase	5,6-Dihydrouracil + NADP+ <=> Uracil + NADPH + H+	C00429 + C00006 <=> C00106 + C00005 + C00080
rn:R00987	L-Kynurenine hydrolase	L-Kynurenine + H2O <=> Anthranilate + L-Alanine	C00328 + C00001 <=> C00108 + C00041
rn:R00988	N-Formylanthranilate amidohydrolase	Formylanthranilate + H2O <=> Formate + Anthranilate	C05653 + C00001 <=> C00058 + C00108
rn:R00996	L-threonine ammonia-lyase (2-oxobutanoate-forming)	L-Threonine <=> 2-Oxobutanoate + Ammonia	C00188 <=> C00109 + C00014
rn:R01000	2-hydroxybutyrate:NAD+ oxidoreductase	2-Hydroxybutanoic acid + NAD+ <=> 2-Oxobutanoate + NADH + H+	C05984 + C00003 <=> C00109 + C00004 + C00080
rn:R01001	L-cystathionine cysteine-lyase (deaminating; 2-oxobutanoate-forming)	L-Cystathionine + H2O <=> L-Cysteine + Ammonia + 2-Oxobutanoate	C02291 + C00001 <=> C00097 + C00014 + C00109
rn:R01003	dolichyl-phosphate phosphohydrolase	Dolichyl phosphate + H2O <=> Dolichol + Orthophosphate	C00110 + C00001 <=> C00381 + C00009
rn:R01004	Dolichyl-diphosphate phosphohydrolase	Dolichyl diphosphate + H2O <=> Dolichyl phosphate + Orthophosphate	C00621 + C00001 <=> C00110 + C00009
rn:R01005	UDPglucose:dolichyl-phosphate beta-D-glucosyltransferase	UDP-glucose + Dolichyl phosphate <=> UDP + Dolichyl beta-D-glucosyl phosphate	C00029 + C00110 <=> C00015 + C01246
rn:R01006	Dolichyl-beta-D-glucosyl-phosphate dolichylphosphohydrolase	Dolichyl beta-D-glucosyl phosphate + H2O <=> Dolichyl phosphate + D-Glucose	C01246 + C00001 <=> C00110 + C00031
rn:R01009	GDPmannose:dolichyl-phosphate O-beta-D-mannosyltransferase	GDP-mannose + Dolichyl phosphate <=> GDP + Dolichyl phosphate D-mannose	C00096 + C00110 <=> C00035 + C03862
rn:R01011	ATP:glycerone phosphotransferase	ATP + Glycerone <=> ADP + Glycerone phosphate	C00002 + C00184 <=> C00008 + C00111
rn:R01013	Acyl-CoA:glycerone-phosphate O-acyltransferase	Acyl-CoA + Glycerone phosphate <=> CoA + Acylglycerone phosphate	C00040 + C00111 <=> C00010 + C03372
rn:R01015	D-glyceraldehyde-3-phosphate aldose-ketose-isomerase	D-Glyceraldehyde 3-phosphate <=> Glycerone phosphate	C00118 <=> C00111
rn:R01018	CTP:dolichol O-phosphotransferase	CTP + Dolichol <=> CDP + Dolichyl phosphate	C00063 + C00381 <=> C00112 + C00110
rn:R01021	ATP:choline phosphotransferase	ATP + Choline <=> ADP + Choline phosphate	C00002 + C00114 <=> C00008 + C00588
rn:R01022	choline:oxygen 1-oxidoreductase	Choline + Oxygen <=> Betaine aldehyde + Hydrogen peroxide	C00114 + C00007 <=> C00576 + C00027
rn:R01023	Acetyl-CoA:choline O-acetyltransferase	Acetyl-CoA + Choline <=> CoA + Acetylcholine	C00024 + C00114 <=> C00010 + C01996
rn:R01025	choline:acceptor 1-oxidoreductase	Choline + Acceptor <=> Betaine aldehyde + Reduced acceptor	C00114 + C00028 <=> C00576 + C00030
rn:R01026	Acetylcholine aectylhydrolase	Acetylcholine + H2O <=> Choline + Acetate	C01996 + C00001 <=> C00114 + C00033
rn:R01030	sn-Glycero-3-phosphocholine glycerophosphohydrolase	sn-Glycero-3-phosphocholine + H2O <=> Choline + sn-Glycerol 3-phosphate	C00670 + C00001 <=> C00114 + C00093
rn:R01036	Glycerol:NAD+ oxidoreductase	Glycerol + NAD+ <=> D-Glyceraldehyde + NADH + H+	C00116 + C00003 <=> C00577 + C00004 + C00080
rn:R01041	glycerol:NADP+ oxidoreductase	Glycerol + NADP+ <=> D-Glyceraldehyde + NADPH + H+	C00116 + C00006 <=> C00577 + C00005 + C00080
rn:R01049	ATP:D-ribose-5-phosphate diphosphotransferase	ATP + D-Ribose 5-phosphate <=> AMP + 5-Phospho-alpha-D-ribose 1-diphosphate	C00002 + C00117 <=> C00020 + C00119
rn:R01051	ATP:D-ribose 5-phosphotransferase	ATP + D-Ribose <=> ADP + D-Ribose 5-phosphate	C00002 + C00121 <=> C00008 + C00117
rn:R01054	ADP-ribose ribophosphohydrolase	ADP-ribose + H2O <=> AMP + D-Ribose 5-phosphate	C00301 + C00001 <=> C00020 + C00117
rn:R01056	D-ribose-5-phosphate aldose-ketose-isomerase	D-Ribose 5-phosphate <=> D-Ribulose 5-phosphate	C00117 <=> C00199
rn:R01057	D-Ribose 1,5-phosphomutase	alpha-D-Ribose 1-phosphate <=> D-Ribose 5-phosphate	C00620 <=> C00117
rn:R01059	ATP:D-glyceraldehyde 3-phosphotransferase	ATP + D-Glyceraldehyde <=> ADP + D-Glyceraldehyde 3-phosphate	C00002 + C00577 <=> C00008 + C00118
rn:R01061	D-glyceraldehyde-3-phosphate:NAD+ oxidoreductase (phosphorylating)	D-Glyceraldehyde 3-phosphate + Orthophosphate + NAD+ <=> 3-Phospho-D-glyceroyl phosphate + NADH + H+	C00118 + C00009 + C00003 <=> C00236 + C00004 + C00080
rn:R01063	D-glyceraldehyde-3-phosphate:NADP+ oxidoreductase (phosphorylating)	D-Glyceraldehyde 3-phosphate + Orthophosphate + NADP+ <=> 3-Phospho-D-glyceroyl phosphate + NADPH + H+	C00118 + C00009 + C00006 <=> C00236 + C00005 + C00080
rn:R01066	2-deoxy-D-ribose-5-phosphate acetaldehyde-lyase (D-glyceraldehyde-3-phosphate-forming)	2-Deoxy-D-ribose 5-phosphate <=> D-Glyceraldehyde 3-phosphate + Acetaldehyde	C00673 <=> C00118 + C00084
rn:R01067	D-Fructose 6-phosphate:D-glyceraldehyde-3-phosphate glycolaldehyde transferase	D-Fructose 6-phosphate + D-Glyceraldehyde 3-phosphate <=> D-Erythrose 4-phosphate + D-Xylulose 5-phosphate	C00085 + C00118 <=> C00279 + C00231
rn:R01068	D-fructose-1,6-bisphosphate D-glyceraldehyde-3-phosphate-lyase (glycerone-phosphate-forming)	D-Fructose 1,6-bisphosphate <=> Glycerone phosphate + D-Glyceraldehyde 3-phosphate	C00354 <=> C00111 + C00118
rn:R01070	beta-D-fructose-1,6-bisphosphate D-glyceraldehyde-3-phosphate-lyase (glycerone-phosphate-forming)	beta-D-Fructose 1,6-bisphosphate <=> Glycerone phosphate + D-Glyceraldehyde 3-phosphate	C05378 <=> C00111 + C00118
rn:R01072	5-phosphoribosylamine:diphosphate phospho-alpha-D-ribosyltransferase (glutamate-amidating)	5-Phosphoribosylamine + Diphosphate + L-Glutamate <=> L-Glutamine + 5-Phospho-alpha-D-ribose 1-diphosphate + H2O	C03090 + C00013 + C00025 <=> C00064 + C00119 + C00001
rn:R01074	biotin:CoA ligase (AMP-forming);	ATP + Biotin <=> Diphosphate + Biotinyl-5'-AMP	C00002 + C00120 <=> C00013 + C05921
rn:R01077	N6-D-Biotinyl-L-lysine amidohydrolase	Biocytin + H2O <=> Biotin + L-Lysine	C05552 + C00001 <=> C00120 + C00047
rn:R01082	(S)-malate hydro-lyase (fumarate-forming)	(S)-Malate <=> Fumarate + H2O	C00149 <=> C00122 + C00001
rn:R01083	N6-(1,2-dicarboxyethyl)AMP AMP-lyase (fumarate-forming)	N6-(1,2-Dicarboxyethyl)-AMP <=> Fumarate + AMP	C03794 <=> C00122 + C00020
rn:R01085	3-fumarylpyruvate fumarylhydrolase	3-Fumarylpyruvate + H2O <=> Fumarate + Pyruvate	C02514 + C00001 <=> C00122 + C00022
rn:R01086	2-(Nomega-L-arginino)succinate arginine-lyase (fumarate-forming)	N-(L-Arginino)succinate <=> Fumarate + L-Arginine	C03406 <=> C00122 + C00062
rn:R01088	L-leucine:NAD+ oxidoreductase (deaminating)	L-Leucine + H2O + NAD+ <=> 4-Methyl-2-oxopentanoate + Ammonia + NADH + H+	C00123 + C00001 + C00003 <=> C00233 + C00014 + C00004 + C00080
rn:R01090	L-Leucine:2-oxoglutarate aminotransferase	L-Leucine + 2-Oxoglutarate <=> 4-Methyl-2-oxopentanoate + L-Glutamate	C00123 + C00026 <=> C00233 + C00025
rn:R01092	ATP:alpha-D-galactose 1-phosphotransferase	ATP + alpha-D-Galactose <=> ADP + alpha-D-Galactose 1-phosphate	C00002 + C00984 <=> C00008 + C00446
rn:R01093	galactitol:NAD+ 1-oxidoreductase	D-Galactose + NADH + H+ <=> Galactitol + NAD+	C00124 + C00004 + C00080 <=> C01697 + C00003
rn:R01095	galactitol:NADP+ 1-oxidoreductase	D-Galactose + NADPH + H+ <=> Galactitol + NADP+	C00124 + C00005 + C00080 <=> C01697 + C00006
rn:R01101	melibiose galactohydrolase	Melibiose + H2O <=> D-Galactose + D-Glucose	C05402 + C00001 <=> C00124 + C00031
rn:R01103	Raffinose galactohydrolase	Raffinose + H2O <=> D-Galactose + Sucrose	C00492 + C00001 <=> C00124 + C00089
rn:R01104	Galactosylglycerol galactohydrolase	3-beta-D-Galactosyl-sn-glycerol + H2O <=> D-Galactose + Glycerol	C05401 + C00001 <=> C00124 + C00116
rn:R01117	CTP:N-acetylneuraminate cytidylyltransferase	CTP + N-Acetylneuraminate <=> Diphosphate + CMP-N-acetylneuraminate	C00063 + C00270 <=> C00013 + C00128
rn:R01121	ATP:(R)-5-diphosphomevalonate carboxy-lyase (adding ATP; isopentenyl-diphosphate-forming);	ATP + (R)-5-Diphosphomevalonate <=> ADP + Orthophosphate + Isopentenyl diphosphate + CO2	C00002 + C01143 <=> C00008 + C00009 + C00129 + C00011
rn:R01122	delta2-isopentenyl-diphosphate:tRNA isopentenyltransferase	Dimethylallyl diphosphate + tRNA adenine <=> Diphosphate + tRNA containing 6-isopentenyladenosine	C00235 + C17324 <=> C00013 + C04432
rn:R01123	Isopentenyl-diphosphate delta3-delta2-isomerase	Isopentenyl diphosphate <=> Dimethylallyl diphosphate	C00129 <=> C00235
rn:R01126	inosine 5'-monophosphate phosphohydrolase	IMP + H2O <=> Inosine + Orthophosphate	C00130 + C00001 <=> C00294 + C00009
rn:R01127	IMP 1,2-hydrolase (decyclizing)	IMP + H2O <=> 1-(5'-Phosphoribosyl)-5-formamido-4-imidazolecarboxamide	C00130 + C00001 <=> C04734
rn:R01128	5'-Inosinate phosphoribohydrolase	IMP + H2O <=> Hypoxanthine + D-Ribose 5-phosphate	C00130 + C00001 <=> C00262 + C00117
rn:R01130	IMP:NAD+ oxidoreductase	IMP + NAD+ + H2O <=> Xanthosine 5'-phosphate + NADH + H+	C00130 + C00003 + C00001 <=> C00655 + C00004 + C00080
rn:R01132	IMP:diphosphate phospho-D-ribosyltransferase	IMP + Diphosphate <=> Hypoxanthine + 5-Phospho-alpha-D-ribose 1-diphosphate	C00130 + C00013 <=> C00262 + C00119
rn:R01134	inosine-5'-phosphate:NADP+ oxidoreductase (aminating);	IMP + Ammonia + NADP+ <=> GMP + NADPH + H+	C00130 + C00014 + C00006 <=> C00144 + C00005 + C00080
rn:R01135	IMP:L-aspartate ligase (GDP-forming)	GTP + IMP + L-Aspartate <=> GDP + Orthophosphate + N6-(1,2-Dicarboxyethyl)-AMP	C00044 + C00130 + C00049 <=> C00035 + C00009 + C03794
rn:R01137	ATP:dADP phosphotransferase	ATP + dADP <=> ADP + dATP	C00002 + C00206 <=> C00008 + C00131
rn:R01138	dATP:pyruvate 2-O-phosphotransferase	dATP + Pyruvate <=> dADP + Phosphoenolpyruvate	C00131 + C00022 <=> C00206 + C00074
rn:R01151	Putrescine:oxygen oxidoreductase (deaminating)	Putrescine + Oxygen + H2O <=> 4-Aminobutyraldehyde + Ammonia + Hydrogen peroxide	C00134 + C00007 + C00001 <=> C00555 + C00014 + C00027
rn:R01154	acetyl-CoA:putrescine N-acetyltransferase	Acetyl-CoA + Putrescine <=> CoA + N-Acetylputrescine	C00024 + C00134 <=> C00010 + C02714
rn:R01155	putrescine:2-oxoglutarate aminotransferase	Putrescine + 2-Oxoglutarate <=> 4-Aminobutyraldehyde + L-Glutamate	C00134 + C00026 <=> C00555 + C00025
rn:R01156	N-Acetylputrescine acetylhydrolase	N-Acetylputrescine + H2O <=> Acetate + Putrescine	C02714 + C00001 <=> C00033 + C00134
rn:R01157	Agmatine amidinohydrolase	Agmatine + H2O <=> Putrescine + Urea	C00179 + C00001 <=> C00134 + C00086
rn:R01164	L-histidine:beta-alanine ligase (ADP-forming)	ATP + L-Histidine + beta-Alanine <=> ADP + Orthophosphate + Carnosine	C00002 + C00135 + C00099 <=> C00008 + C00009 + C00386
rn:R01166	Nalpha-(beta-alanyl)-L-histidine hydrolase	Carnosine + H2O <=> beta-Alanine + L-Histidine	C00386 + C00001 <=> C00099 + C00135
rn:R01167	L-histidine carboxy-lyase (histamine-forming)	L-Histidine <=> Histamine + CO2	C00135 <=> C00388 + C00011
rn:R01168	L-histidine ammonia-lyase (urocanate-forming)	L-Histidine <=> Urocanate + Ammonia	C00135 <=> C00785 + C00014
rn:R01171	butanoyl-CoA:NAD+ trans-2-oxidoreductase	Butanoyl-CoA + NAD+ <=> Crotonoyl-CoA + NADH + H+	C00136 + C00003 <=> C00877 + C00004 + C00080
rn:R01175	butanoyl-CoA:electron-transfer flavoprotein 2,3-oxidoreductase	Butanoyl-CoA + FAD <=> FADH2 + Crotonoyl-CoA	C00136 + C00016 <=> C01352 + C00877
rn:R01176	Butanoate:CoA ligase (AMP-forming)	ATP + Butanoic acid + CoA <=> AMP + Diphosphate + Butanoyl-CoA	C00002 + C00246 + C00010 <=> C00020 + C00013 + C00136
rn:R01177	butanoyl-CoA:acetyl-CoA C-butanoyltransferase	Acetyl-CoA + Butanoyl-CoA <=> CoA + 3-Oxohexanoyl-CoA	C00024 + C00136 <=> C00010 + C05269
rn:R01179	butanoyl-CoA:acetate CoA-transferase	Butanoyl-CoA + Acetate <=> Butanoic acid + Acetyl-CoA	C00136 + C00033 <=> C00246 + C00024
rn:R01184	myo-Inositol:oxygen oxidoreductase	myo-Inositol + Oxygen <=> D-Glucuronate + H2O	C00137 + C00007 <=> C00191 + C00001
rn:R01185	1D-myo-inositol 1-phosphate phosphohydrolase	Inositol 1-phosphate + H2O <=> myo-Inositol + Orthophosphate	C01177 + C00001 <=> C00137 + C00009
rn:R01186	1D-myo-inositol 4-phosphate phosphohydrolase	myo-Inositol 4-phosphate + H2O <=> myo-Inositol + Orthophosphate	C03546 + C00001 <=> C00137 + C00009
rn:R01187	1D-myo-inositol 3-phosphate phosphohydrolase	1D-myo-Inositol 3-phosphate + H2O <=> myo-Inositol + Orthophosphate	C04006 + C00001 <=> C00137 + C00009
rn:R01194	3-O-alpha-D-Galactosyl-1D-myo-inositol galactohydrolase;	alpha-D-Galactosyl-(1->3)-1D-myo-inositol + H2O <=> myo-Inositol + D-Galactose	C01235 + C00001 <=> C00137 + C00124
rn:R01196	pyruvate:ferredoxin 2-oxidoreductase (CoA-acetylating)	2 Reduced ferredoxin + Acetyl-CoA + CO2 + 2 H+ <=> 2 Oxidized ferredoxin + Pyruvate + CoA	2 C00138 + C00024 + C00011 + 2 C00080 <=> 2 C00139 + C00022 + C00010
rn:R01201	ATP:N-acetyl-D-glucosamine 6-phosphotransferase	ATP + N-Acetyl-D-glucosamine <=> ADP + N-Acetyl-D-glucosamine 6-phosphate	C00002 + C00140 <=> C00008 + C00357
rn:R01206	[1,4-(N-Acetyl-beta-D-glucosaminyl)]n glycanohydrolase	Chitin + H2O <=> N-Acetyl-D-glucosamine + Chitin	C00461 + C00001 <=> C00140 + C00461
rn:R01207	N-acetyl-D-glucosamine 2-epimerase	N-Acetyl-D-glucosamine <=> N-Acetyl-D-mannosamine	C00140 <=> C00645
rn:R01214	L-Valine:2-oxoglutarate aminotransferase	L-Valine + 2-Oxoglutarate <=> 3-Methyl-2-oxobutanoic acid + L-Glutamate	C00183 + C00026 <=> C00141 + C00025
rn:R01215	L-Valine:pyruvate aminotransferase	L-Valine + Pyruvate <=> 3-Methyl-2-oxobutanoic acid + L-Alanine	C00183 + C00022 <=> C00141 + C00041
rn:R01217	5-methyltetrahydrofolate:ferredoxin oxidoreductase	5,10-Methylenetetrahydrofolate + 2 Reduced ferredoxin + 2 H+ <=> 5-Methyltetrahydrofolate + 2 Oxidized ferredoxin	C00143 + 2 C00138 + 2 C00080 <=> C00440 + 2 C00139
rn:R01218	5,10-methylenetetrahydrofolate:NAD+ oxidoreductase	5,10-Methylenetetrahydrofolate + NAD+ <=> 5,10-Methenyltetrahydrofolate + NADH	C00143 + C00003 <=> C00445 + C00004
rn:R01220	5,10-methylenetetrahydrofolate:NADP+ oxidoreductase	5,10-Methylenetetrahydrofolate + NADP+ <=> 5,10-Methenyltetrahydrofolate + NADPH	C00143 + C00006 <=> C00445 + C00005
rn:R01221	glycine synthase;	Glycine + Tetrahydrofolate + NAD+ <=> 5,10-Methylenetetrahydrofolate + Ammonia + CO2 + NADH + H+	C00037 + C00101 + C00003 <=> C00143 + C00014 + C00011 + C00004 + C00080
rn:R01224	5-methyltetrahydrofolate:NADP+ oxidoreductase	5-Methyltetrahydrofolate + NADP+ <=> 5,10-Methylenetetrahydrofolate + NADPH + H+	C00440 + C00006 <=> C00143 + C00005 + C00080
rn:R01225	5,10-Methylenetetrahydrofolate:D-alanine 2-hydroxymethyltransferase	5,10-Methylenetetrahydrofolate + D-Alanine + H2O <=> Tetrahydrofolate + 2-Methylserine	C00143 + C00133 + C00001 <=> C00101 + C02115
rn:R01227	guanosine 5'-monophosphate phosphohydrolase	GMP + H2O <=> Guanosine + Orthophosphate	C00144 + C00001 <=> C00387 + C00009
rn:R01229	GMP:diphosphate 5-phospho-alpha-D-ribosyltransferase	GMP + Diphosphate <=> Guanine + 5-Phospho-alpha-D-ribose 1-diphosphate	C00144 + C00013 <=> C00242 + C00119
rn:R01230	Xanthosine-5'-phosphate:ammonia ligase (AMP-forming)	ATP + Xanthosine 5'-phosphate + Ammonia <=> AMP + Diphosphate + GMP	C00002 + C00655 + C00014 <=> C00020 + C00013 + C00144
rn:R01231	Xanthosine-5'-phosphate:L-glutamine amido-ligase (AMP-forming)	ATP + Xanthosine 5'-phosphate + L-Glutamine + H2O <=> AMP + Diphosphate + GMP + L-Glutamate	C00002 + C00655 + C00064 + C00001 <=> C00020 + C00013 + C00144 + C00025
rn:R01232	P1,P4-bis(5'-guanosyl)-tetraphosphate guanylylhydrolase	P1,P4-Bis(5'-guanosyl) tetraphosphate + H2O <=> GTP + GMP	C01261 + C00001 <=> C00044 + C00144
rn:R01234	Guanosine 3',5'-cyclic phosphate 5'-nucleotidohydrolase	3',5'-Cyclic GMP + H2O <=> GMP	C00942 + C00001 <=> C00144
rn:R01245	Adenosine ribohydrolase	Adenosine + H2O <=> Adenine + D-Ribose	C00212 + C00001 <=> C00147 + C00121
rn:R01248	L-Proline:NAD+ 5-oxidoreductase	L-Proline + NAD+ <=> (S)-1-Pyrroline-5-carboxylate + NADH + H+	C00148 + C00003 <=> C03912 + C00004 + C00080
rn:R01251	L-Proline:NADP+ 5-oxidoreductase	L-Proline + NADP+ <=> (S)-1-Pyrroline-5-carboxylate + NADPH + H+	C00148 + C00006 <=> C03912 + C00005 + C00080
rn:R01252	L-Proline,2-oxoglutarate:oxygen oxidoreductase (4-hydroxylating)	L-Proline + 2-Oxoglutarate + Oxygen <=> Hydroxyproline + Succinate + CO2	C00148 + C00026 + C00007 <=> C01157 + C00042 + C00011
rn:R01253	L-proline:quinone oxidoreductase	L-Proline + Quinone <=> (S)-1-Pyrroline-5-carboxylate + Hydroquinone	C00148 + C15602 <=> C03912 + C15603
rn:R01262	glutathione:L-amino-acid 5-glutamyltransferase	Glutathione + L-Amino acid <=> Cys-Gly + (5-L-Glutamyl)-L-amino acid	C00051 + C00151 <=> C01419 + C03740
rn:R01269	S-Adenosyl-L-methionine:nicotinamide N-methyltransferase	S-Adenosyl-L-methionine + Nicotinamide + H+ <=> S-Adenosyl-L-homocysteine + 1-Methylnicotinamide	C00019 + C00153 + C00080 <=> C00021 + C02918
rn:R01271	nicotinamide-D-ribonucleotide:diphosphate phospho-alpha-D-ribosyltransferase	Nicotinamide D-ribonucleotide + Diphosphate <=> Nicotinamide + 5-Phospho-alpha-D-ribose 1-diphosphate	C00455 + C00013 <=> C00153 + C00119
rn:R01274	palmitoyl-CoA hydrolase	Palmitoyl-CoA + H2O <=> CoA + Hexadecanoic acid	C00154 + C00001 <=> C00010 + C00249
rn:R01278	hexadecanoyl-CoA:NADP+ trans-2-oxidoreductase;	Palmitoyl-CoA + NADP+ <=> trans-Hexadec-2-enoyl-CoA + NADPH + H+	C00154 + C00006 <=> C05272 + C00005 + C00080
rn:R01279	palmitoyl-CoA:electron-transfer flavoprotein 2,3-oxidoreductase	Palmitoyl-CoA + FAD <=> trans-Hexadec-2-enoyl-CoA + FADH2	C00154 + C00016 <=> C05272 + C01352
rn:R01280	Palmitate:CoA ligase (AMP-forming)	ATP + Hexadecanoic acid + CoA <=> AMP + Palmitoyl-CoA + Diphosphate	C00002 + C00249 + C00010 <=> C00020 + C00154 + C00013
rn:R01281	Palmitoyl-CoA:L-serine C-palmitoyltransferase (decarboxylating)	Palmitoyl-CoA + L-Serine <=> 3-Dehydrosphinganine + CoA + CO2	C00154 + C00065 <=> C02934 + C00010 + C00011
rn:R01286	L-cystathionine L-homocysteine-lyase (deaminating; pyruvate-forming)	L-Cystathionine + H2O <=> L-Homocysteine + Ammonia + Pyruvate	C02291 + C00001 <=> C00155 + C00014 + C00022
rn:R01290	L-serine hydro-lyase (adding homocysteine; L-cystathionine-forming)	L-Serine + L-Homocysteine <=> L-Cystathionine + H2O	C00065 + C00155 <=> C02291 + C00001
rn:R01310	phosphatidylcholine phosphatidohydrolase	Phosphatidylcholine + H2O <=> Phosphatidate + Choline	C00157 + C00001 <=> C00416 + C00114
rn:R01315	phosphatidylcholine 2-acylhydrolase	Phosphatidylcholine + H2O <=> 1-Acyl-sn-glycero-3-phosphocholine + Fatty acid	C00157 + C00001 <=> C04230 + C00162
rn:R01316	phosphatidylcholine 1-acylhydrolase	Phosphatidylcholine + H2O <=> 2-Acyl-sn-glycero-3-phosphocholine + Fatty acid	C00157 + C00001 <=> C04233 + C00162
rn:R01317	phosphatidylcholine 2-acylhydrolase	Phosphatidylcholine + H2O <=> 1-Acyl-sn-glycero-3-phosphocholine + Arachidonate	C00157 + C00001 <=> C04230 + C00219
rn:R01318	Acyl-CoA:1-acyl-sn-glycero-3-phosphocholine O-acyltransferase	Acyl-CoA + 1-Acyl-sn-glycero-3-phosphocholine <=> CoA + Phosphatidylcholine	C00040 + C04230 <=> C00010 + C00157
rn:R01320	S-adenosyl-L-methionine:phosphatidyl-N-dimethylethanolamine N-methyltransferase	S-Adenosyl-L-methionine + Phosphatidyl-N-dimethylethanolamine <=> S-Adenosyl-L-homocysteine + Phosphatidylcholine	C00019 + C04308 <=> C00021 + C00157
rn:R01321	CDP-choline:1,2-diacyl-sn-glycerol cholinephosphotransferase	CDP-choline + 1,2-Diacyl-sn-glycerol <=> CMP + Phosphatidylcholine	C00307 + C00641 <=> C00055 + C00157
rn:R01324	citrate hydroxymutase	Citrate <=> Isocitrate	C00158 <=> C00311
rn:R01325	citrate hydro-lyase (cis-aconitate-forming)	Citrate <=> cis-Aconitate + H2O	C00158 <=> C00417 + C00001
rn:R01326	ATP:D-mannose 6-phosphotransferase	ATP + D-Mannose <=> ADP + D-Mannose 6-phosphate	C00002 + C00159 <=> C00008 + C00275
rn:R01329	Epimelibiose galactohydrolase	Epimelibiose + H2O <=> D-Mannose + D-Galactose	C05400 + C00001 <=> C00159 + C00124
rn:R01334	2-phosphoglycolate phosphohydrolase	2-Phosphoglycolate + H2O <=> Glycolate + Orthophosphate	C00988 + C00001 <=> C00160 + C00009
rn:R01347	Fatty acid,reduced rubredoxin:oxygen oxidoreductase (omega-hydroxylating)	Fatty acid + Oxygen + 2 Reduced rubredoxin + 2 H+ <=> omega-Hydroxy fatty acid + 2 Oxidized rubredoxin + H2O	C00162 + C00007 + 2 C00340 + 2 C00080 <=> C03547 + 2 C00435 + C00001
rn:R01348	Fatty acid,[reduced NADPH---hemoprotein reductase]:oxygen oxidoreductase (omega-hydroxylating)	Fatty acid + Oxygen + [Reduced NADPH---hemoprotein reductase] <=> omega-Hydroxy fatty acid + [Oxidized NADPH---hemoprotein reductase] + H2O	C00162 + C00007 + C03024 <=> C03547 + C03161 + C00001
rn:R01350	Glycerol acylhydrolase	Glycerol + Fatty acid <=> Triacylglycerol	C00116 + C00162 <=> C00422
rn:R01351	1-acylglycerol acylhydrolase	1-Acylglycerol + H2O <=> Glycerol + Fatty acid	C01885 + C00001 <=> C00116 + C00162
rn:R01354	ATP:propanoate adenylyltransferase	ATP + Propanoate <=> Diphosphate + Propionyladenylate	C00002 + C00163 <=> C00013 + C05983
rn:R01357	Acetoacetate:CoA ligase (AMP-forming)	ATP + Acetoacetate + CoA <=> AMP + Diphosphate + Acetoacetyl-CoA	C00002 + C00164 + C00010 <=> C00020 + C00013 + C00332
rn:R01360	(S)-3-hydroxy-3-methylglutaryl-CoA acetoacetate-lyase (acetyl-CoA-forming)	(S)-3-Hydroxy-3-methylglutaryl-CoA <=> Acetyl-CoA + Acetoacetate	C00356 <=> C00024 + C00164
rn:R01361	(R)-3-Hydroxybutanoate:NAD+ oxidoreductase	(R)-3-Hydroxybutanoate + NAD+ <=> Acetoacetate + NADH + H+	C01089 + C00003 <=> C00164 + C00004 + C00080
rn:R01364	4-fumarylacetoacetate fumarylhydrolase	Acetoacetate + Fumarate <=> 4-Fumarylacetoacetate + H2O	C00164 + C00122 <=> C01061 + C00001
rn:R01372	Phenylpyruvate:oxygen oxidoreductase (hydroxylating,decarboxylating)	Phenylpyruvate + Oxygen <=> 2-Hydroxyphenylacetate + CO2	C00166 + C00007 <=> C05852 + C00011
rn:R01378	Phenylpyruvate keto-enol-isomerase	Phenylpyruvate <=> 2-Hydroxy-3-phenylpropenoate	C00166 <=> C02763
rn:R01383	UDPglucuronate beta-D-glucuronosyltransferase (acceptor-unspecific)	UDP-glucuronate + ROH <=> UDP + beta-D-Glucuronoside	C00167 + C01335 <=> C00015 + C03033
rn:R01384	UDP-D-glucuronate carboxy-lyase (UDP-D-xylose-forming)	UDP-glucuronate <=> UDP-D-xylose + CO2	C00167 <=> C00190 + C00011
rn:R01388	D-Glycerate:NAD+ 2-oxidoreductase	D-Glycerate + NAD+ <=> Hydroxypyruvate + NADH + H+	C00258 + C00003 <=> C00168 + C00004 + C00080
rn:R01392	D-Glycerate:NADP+ 2-oxidoreductase	D-Glycerate + NADP+ <=> Hydroxypyruvate + NADPH + H+	C00258 + C00006 <=> C00168 + C00005 + C00080
rn:R01394	hydroxypyruvate aldose-ketose-isomerase	Hydroxypyruvate <=> 2-Hydroxy-3-oxopropanoate	C00168 <=> C01146
rn:R01397	carbamoyl-phosphate:L-aspartate carbamoyltransferase	Carbamoyl phosphate + L-Aspartate <=> Orthophosphate + N-Carbamoyl-L-aspartate	C00169 + C00049 <=> C00009 + C00438
rn:R01398	Carbamoyl-phosphate:L-ornithine carbamoyltransferase	Carbamoyl phosphate + L-Ornithine <=> Orthophosphate + L-Citrulline	C00169 + C00077 <=> C00009 + C00327
rn:R01402	S-methyl-5'-thioadenosine:phosphate S-methyl-5-thio-alpha-D-ribosyl-transferase	5'-Methylthioadenosine + Orthophosphate <=> Adenine + S-Methyl-5-thio-D-ribose 1-phosphate	C00170 + C00009 <=> C00147 + C04188
rn:R01415	5,6-Dihydrothymine:NADP+ oxidoreductase	(R)-5,6-Dihydrothymine + NADP+ <=> Thymine + NADPH + H+	C21028 + C00006 <=> C00178 + C00005 + C00080
rn:R01430	D-xylose:NADP+ 1-oxidoreductase	D-Xylose + NADP+ <=> D-Xylonolactone + NADPH + H+	C00181 + C00006 <=> C02266 + C00005 + C00080
rn:R01431	xylitol:NADP+ oxidoreductase	Xylitol + NADP+ <=> D-Xylose + NADPH + H+	C00379 + C00006 <=> C00181 + C00005 + C00080
rn:R01434	L-valine:NAD+ oxidoreductase(deaminating)	L-Valine + H2O + NAD+ <=> 3-Methyl-2-oxobutanoic acid + Ammonia + NADH + H+	C00183 + C00001 + C00003 <=> C00141 + C00014 + C00004 + C00080
rn:R01447	(S)-Lactate:oxaloacetate oxidoreductase	(S)-Lactate + Oxaloacetate <=> (S)-Malate + Pyruvate	C00186 + C00036 <=> C00149 + C00022
rn:R01451	Cholesterol:NAD+ delta7-oxidoreductase	Cholesterol + NAD+ <=> 7-Dehydrocholesterol + NADH + H+	C00187 + C00003 <=> C01164 + C00004 + C00080
rn:R01454	Cholesterol:oxygen oxidoreductase (side-chain-cleaving)	Cholesterol + Oxygen + 2 H+ + 2 Reduced adrenal ferredoxin <=> 20alpha-Hydroxycholesterol + H2O + 2 Oxidized adrenal ferredoxin	C00187 + C00007 + 2 C00080 + 2 C00662 <=> C05500 + C00001 + 2 C00667
rn:R01456	cholesterol:NADP+ delta7-oxidoreductase	Cholesterol + NADP+ <=> 7-Dehydrocholesterol + NADPH + H+	C00187 + C00006 <=> C01164 + C00005 + C00080
rn:R01457	cholesterol:NADP+ Delta24-oxidoreductase	Cholesterol + NADP+ <=> Desmosterol + H+ + NADPH	C00187 + C00006 <=> C01802 + C00080 + C00005
rn:R01461	Acyl-CoA:cholesterol O-acyltransferase	Acyl-CoA + Cholesterol <=> CoA + Cholesterol ester	C00040 + C00187 <=> C00010 + C02530
rn:R01462	cholesterol ester acylhydrolase	Cholesterol ester + H2O <=> Cholesterol + Fatty acid	C02530 + C00001 <=> C00187 + C00162
rn:R01463	cholesterol,NADPH-hemoprotein reductase:oxygen oxidoreductase (7alpha-hydroxylating)	Cholesterol + Oxygen + [Reduced NADPH---hemoprotein reductase] <=> 7alpha-Hydroxycholesterol + [Oxidized NADPH---hemoprotein reductase] + H2O	C00187 + C00007 + C03024 <=> C03594 + C03161 + C00001
rn:R01468	ATP:ethanolamine O-phosphotransferase	ATP + Ethanolamine <=> ADP + Ethanolamine phosphate	C00002 + C00189 <=> C00008 + C00346
rn:R01470	sn-Glycero-3-phosphoethanolamine glycerophosphohydrolase	sn-Glycero-3-phosphoethanolamine + H2O <=> Ethanolamine + sn-Glycerol 3-phosphate	C01233 + C00001 <=> C00189 + C00093
rn:R01478	beta-D-glucuronoside glucuronosohydrolase	H2O + beta-D-Glucuronoside <=> D-Glucuronate + Alcohol	C00001 + C03033 <=> C00191 + C00069
rn:R01481	L-gulonate:NADP+ 6-oxidoreductase	L-Gulonate + NADP+ <=> D-Glucuronate + NADPH + H+	C00800 + C00006 <=> C00191 + C00005 + C00080
rn:R01492	ATP:cob(I)alamin Co-beta-adenosyltransferase	ATP + Cob(I)alamin <=> Triphosphate + Cobamide coenzyme	C00002 + C00853 <=> C00536 + C00194
rn:R01494	N-Acylsphingosine amidohydrolase	N-Acylsphingosine + H2O <=> Fatty acid + Sphingosine	C00195 + C00001 <=> C00162 + C00319
rn:R01495	ATP:ceramide 1-phosphotransferase	ATP + N-Acylsphingosine <=> ADP + Ceramide 1-phosphate	C00002 + C00195 <=> C00008 + C02960
rn:R01496	acyl-CoA:sphingosine N-acyltransferase	Acyl-CoA + Sphingosine <=> CoA + N-Acylsphingosine	C00040 + C00319 <=> C00010 + C00195
rn:R01497	UDP-glucose:N-acylsphingosine D-glucosyltransferase	UDP-glucose + N-Acylsphingosine <=> UDP + Glucosylceramide	C00029 + C00195 <=> C00015 + C01190
rn:R01498	D-Glucosyl-N-acylsphingosine glucohydrolase	Glucosylceramide + H2O <=> D-Glucose + N-Acylsphingosine	C01190 + C00001 <=> C00031 + C00195
rn:R01500	UDP-alpha-D-galactose:N-acylsphingosine D-galactosyltransferase	UDP-alpha-D-galactose + N-Acylsphingosine <=> UDP + Galactosylceramide	C00052 + C00195 <=> C00015 + C02686
rn:R01512	ATP:3-phospho-D-glycerate 1-phosphotransferase	ATP + 3-Phospho-D-glycerate <=> ADP + 3-Phospho-D-glyceroyl phosphate	C00002 + C00197 <=> C00008 + C00236
rn:R01513	3-Phospho-D-glycerate:NAD+ 2-oxidoreductase	3-Phospho-D-glycerate + NAD+ <=> 3-Phosphonooxypyruvate + NADH + H+	C00197 + C00003 <=> C03232 + C00004 + C00080
rn:R01516	2,3-bisphospho-D-glycerate 2-phosphohydrolase	2,3-Bisphospho-D-glycerate + Protein histidine <=> 3-Phospho-D-glycerate + Protein N(tau)-phospho-L-histidine	C01159 + C00615 <=> C00197 + C04262
rn:R01518	D-phosphoglycerate 2,3-phosphomutase	2-Phospho-D-glycerate <=> 3-Phospho-D-glycerate	C00631 <=> C00197
rn:R01519	D-Glucono-1,5-lactone lactonohydrolase	D-Glucono-1,5-lactone + H2O <=> D-Gluconic acid	C00198 + C00001 <=> C00257
rn:R01528	6-phospho-D-gluconate:NADP+ 2-oxidoreductase (decarboxylating)	6-Phospho-D-gluconate + NADP+ <=> D-Ribulose 5-phosphate + CO2 + NADPH + H+	C00345 + C00006 <=> C00199 + C00011 + C00005 + C00080
rn:R01529	D-Ribulose-5-phosphate 3-epimerase	D-Ribulose 5-phosphate <=> D-Xylulose 5-phosphate	C00199 <=> C00231
rn:R01547	ATP:dAMP phosphotransferase	ATP + dAMP <=> ADP + dADP	C00002 + C00360 <=> C00008 + C00206
rn:R01548	dATP:cytidine 5'-phosphotransferase	dATP + Cytidine <=> dADP + CMP	C00131 + C00475 <=> C00206 + C00055
rn:R01549	dATP:uridine 5'-phosphotransferase	dATP + Uridine <=> dADP + UMP	C00131 + C00299 <=> C00206 + C00105
rn:R01555	Maltose:phosphate 1-beta-D-glucosyltransferase	Maltose + Orthophosphate <=> D-Glucose + beta-D-Glucose 1-phosphate	C00208 + C00009 <=> C00031 + C00663
rn:R01560	Adenosine aminohydrolase	Adenosine + H2O <=> Inosine + Ammonia	C00212 + C00001 <=> C00294 + C00014
rn:R01561	adenosine:phosphate alpha-D-ribosyltransferase	Adenosine + Orthophosphate <=> Adenine + alpha-D-Ribose 1-phosphate	C00212 + C00009 <=> C00147 + C00620
rn:R01565	N,N-dimethylglycine,5,6,7,8-tetrahydrofolate:electron-transferflavoprotein oxidoreductase (demethylating,5,10-methylenetetrahydrofolate-forming)	N,N-Dimethylglycine + Tetrahydrofolate + Electron-transferring flavoprotein <=> Sarcosine + 5,10-Methylenetetrahydrofolate + Reduced electron-transferring flavoprotein	C01026 + C00101 + C04253 <=> C00213 + C00143 + C04570
rn:R01567	ATP:thymidine 5'-phosphotransferase	ATP + Thymidine <=> ADP + dTMP	C00002 + C00214 <=> C00008 + C00364
rn:R01569	thymidylate 5'-phosphohydrolase	dTMP + H2O <=> Thymidine + Orthophosphate	C00364 + C00001 <=> C00214 + C00009
rn:R01570	thymidine:phosphate deoxy-alpha-D-ribosyltransferase	Thymidine + Orthophosphate <=> Thymine + 2-Deoxy-D-ribose 1-phosphate	C00214 + C00009 <=> C00178 + C00672
rn:R01579	D-Glutamine amidohydrolase	D-Glutamine + H2O <=> D-Glutamate + Ammonia	C00819 + C00001 <=> C00217 + C00014
rn:R01590	Arachidonate:oxygen oxidoreductase	Arachidonate + 2 Oxygen <=> Prostaglandin G2	C00219 + 2 C00007 <=> C05956
rn:R01593	arachidonate:oxygen 15-oxidoreductase	Arachidonate + Oxygen <=> 15(S)-HPETE	C00219 + C00007 <=> C05966
rn:R01595	Arachidonate:oxygen 5-oxidoreductase	Arachidonate + Oxygen <=> 5(S)-HPETE	C00219 + C00007 <=> C05356
rn:R01596	arachidonate:oxygen 12-oxidoreductase	Arachidonate + Oxygen <=> 12(S)-HPETE	C00219 + C00007 <=> C05965
rn:R01600	ATP:beta-D-glucose 6-phosphotransferase	ATP + beta-D-Glucose <=> ADP + beta-D-Glucose 6-phosphate	C00002 + C00221 <=> C00008 + C01172
rn:R01602	D-glucose 1-epimerase	alpha-D-Glucose <=> beta-D-Glucose	C00267 <=> C00221
rn:R01624	acetyl-CoA:[acyl-carrier-protein] S-acetyltransferase	Acetyl-CoA + Acyl-carrier protein <=> CoA + Acetyl-[acyl-carrier protein]	C00024 + C00229 <=> C00010 + C03939
rn:R01625	CoA:apo-[acyl-carrier-protein] pantetheinephosphotransferase	CoA + Apo-[acyl-carrier-protein] <=> Adenosine 3',5'-bisphosphate + Acyl-carrier protein	C00010 + C03688 <=> C00054 + C00229
rn:R01626	Malonyl-CoA:[acyl-carrier-protein] S-malonyltransferase	Malonyl-CoA + Acyl-carrier protein <=> CoA + Malonyl-[acyl-carrier protein]	C00083 + C00229 <=> C00010 + C01209
rn:R01639	ATP:D-xylulose 5-phosphotransferase	ATP + D-Xylulose <=> ADP + D-Xylulose 5-phosphate	C00002 + C00310 <=> C00008 + C00231
rn:R01641	sedoheptulose-7-phosphate:D-glyceraldehyde-3-phosphate glycolaldehyde transferase	Sedoheptulose 7-phosphate + D-Glyceraldehyde 3-phosphate <=> D-Ribose 5-phosphate + D-Xylulose 5-phosphate	C05382 + C00118 <=> C00117 + C00231
rn:R01648	4-aminobutanoate:2-oxoglutarate aminotransferase	4-Aminobutanoate + 2-Oxoglutarate <=> Succinate semialdehyde + L-Glutamate	C00334 + C00026 <=> C00232 + C00025
rn:R01655	5,10-Methenyltetrahydrofolate 5-hydrolase (decyclizing)	5,10-Methenyltetrahydrofolate + H2O <=> 10-Formyltetrahydrofolate + H+	C00445 + C00001 <=> C00234 + C00080
rn:R01658	Dimethylallyl-diphosphate:isopentenyl-diphosphate dimethylallyltranstransferase	Dimethylallyl diphosphate + Isopentenyl diphosphate <=> Diphosphate + Geranyl diphosphate	C00235 + C00129 <=> C00013 + C00341
rn:R01660	3-phospho-D-glyceroyl-phosphate:alpha-D-glucose-1-phosphate 6-phosphotransferase	3-Phospho-D-glyceroyl phosphate + D-Glucose 1-phosphate <=> 3-Phospho-D-glycerate + alpha-D-Glucose 1,6-bisphosphate	C00236 + C00103 <=> C00197 + C01231
rn:R01662	3-phospho-D-glycerate 1,2-phosphomutase	3-Phospho-D-glyceroyl phosphate <=> 2,3-Bisphospho-D-glycerate	C00236 <=> C01159
rn:R01663	dCMP aminohydrolase	dCMP + H2O <=> dUMP + Ammonia	C00239 + C00001 <=> C00365 + C00014
rn:R01664	2'-deoxycytidine 5'-monophosphate phosphohydrolase	dCMP + H2O <=> Deoxycytidine + Orthophosphate	C00239 + C00001 <=> C00881 + C00009
rn:R01665	ATP:dCMP phosphotransferase	ATP + dCMP <=> ADP + dCDP	C00002 + C00239 <=> C00008 + C00705
rn:R01666	ATP:deoxycitidine 5'-phosphotransferase	ATP + Deoxycytidine <=> ADP + dCMP	C00002 + C00881 <=> C00008 + C00239
rn:R01667	dCDP nucleotidohydrolase	dCDP + H2O <=> dCMP + Orthophosphate	C00705 + C00001 <=> C00239 + C00009
rn:R01668	dCTP nucleotidohydrolase;	dCTP + H2O <=> dCMP + Diphosphate	C00458 + C00001 <=> C00239 + C00013
rn:R01676	Guanine aminohydrolase	Guanine + H2O <=> Xanthine + Ammonia	C00242 + C00001 <=> C00385 + C00014
rn:R01678	Lactose galactohydrolase	Lactose + H2O <=> alpha-D-Glucose + D-Galactose	C00243 + C00001 <=> C00267 + C00124
rn:R01682	3-Sulfo-L-alanine carboxy-lyase (taurine-forming)	L-Cysteate <=> Taurine + CO2	C00506 <=> C00245 + C00011
rn:R01687	(5-L-glutamyl)-peptide:taurine 5-glutamyltransferase	(5-L-Glutamyl)-peptide + Taurine <=> Peptide + 5-L-Glutamyl-taurine	C03193 + C00245 <=> C00012 + C05844
rn:R01706	hexadecanoyl-[acyl-carrier protein] hydrolase	Hexadecanoyl-[acp] + H2O <=> Acyl-carrier protein + Hexadecanoic acid	C05764 + C00001 <=> C00229 + C00249
rn:R01708	Pyridoxine:NADP+ 4-oxidoreductase	Pyridoxine + NADP+ <=> Pyridoxal + NADPH + H+	C00314 + C00006 <=> C00250 + C00005 + C00080
rn:R01709	pyridoxal:oxygen 4-oxidoreductase	Pyridoxal + Oxygen + H2O <=> 4-Pyridoxate + Hydrogen peroxide	C00250 + C00007 + C00001 <=> C00847 + C00027
rn:R01710	pyridoxamine:oxygen oxidoreductase (deaminating)	Pyridoxamine + H2O + Oxygen <=> Pyridoxal + Ammonia + Hydrogen peroxide	C00534 + C00001 + C00007 <=> C00250 + C00014 + C00027
rn:R01711	pyridoxine:oxygen oxidoreductase (deaminating)	Pyridoxine + Oxygen <=> Pyridoxal + Hydrogen peroxide	C00314 + C00007 <=> C00250 + C00027
rn:R01718	Isomaltose 6-alpha-D-glucanohydrolase	Isomaltose + H2O <=> alpha-D-Glucose + D-Glucose	C00252 + C00001 <=> C00267 + C00031
rn:R01724	5-phospho-alpha-D-ribose 1-diphosphate:nicotinate ligase (ADP, diphosphate-forming)	Nicotinate D-ribonucleotide + Diphosphate + ADP + Orthophosphate <=> Nicotinate + 5-Phospho-alpha-D-ribose 1-diphosphate + ATP + H2O + H+	C01185 + C00013 + C00008 + C00009 <=> C00253 + C00119 + C00002 + C00001 + C00080
rn:R01736	(R)-S-Lactoylglutathione hydrolase	(R)-S-Lactoylglutathione + H2O <=> Glutathione + (R)-Lactate	C03451 + C00001 <=> C00051 + C00256
rn:R01737	ATP:D-Gluconate 6-phosphotransferase	ATP + D-Gluconic acid <=> ADP + 6-Phospho-D-gluconate	C00002 + C00257 <=> C00008 + C00345
rn:R01752	D-Glyceraldehyde:NAD+ oxidoreductase	D-Glyceraldehyde + NAD+ + H2O <=> D-Glycerate + NADH + H+	C00577 + C00003 + C00001 <=> C00258 + C00004 + C00080
rn:R01758	L-Arabitol:NAD+ 1-oxidoreductase	L-Arabitol + NAD+ <=> L-Arabinose + NADH + H+	C00532 + C00003 <=> C00259 + C00004 + C00080
rn:R01759	L-Arabitol:NADP+ 1-oxidoreductase	L-Arabitol + NADP+ <=> L-Arabinose + NADPH + H+	C00532 + C00006 <=> C00259 + C00005 + C00080
rn:R01768	hypoxanthine:NAD+ oxidoreductase	Hypoxanthine + NAD+ + H2O <=> Xanthine + NADH + H+	C00262 + C00003 + C00001 <=> C00385 + C00004 + C00080
rn:R01769	Hypoxanthine:oxygen oxidoreductase	Hypoxanthine + Oxygen + H2O <=> Xanthine + Hydrogen peroxide	C00262 + C00007 + C00001 <=> C00385 + C00027
rn:R01778	(3S)-3-hydroxyacyl-CoA:NAD+ oxidoreductase	(3S)-3-Hydroxyacyl-CoA + NAD+ <=> 3-Oxoacyl-CoA + NADH + H+	C00640 + C00003 <=> C00264 + C00004 + C00080
rn:R01786	ATP:alpha-D-glucose 6-phosphotransferase	ATP + alpha-D-Glucose <=> ADP + alpha-D-Glucose 6-phosphate	C00002 + C00267 <=> C00008 + C00668
rn:R01787	D-Glucitol:NADP+ 1-oxidoreductase	D-Sorbitol + NADP+ <=> alpha-D-Glucose + NADPH + H+	C00794 + C00006 <=> C00267 + C00005 + C00080
rn:R01788	alpha-D-Glucose 6-phosphate phosphohydrolase	alpha-D-Glucose 6-phosphate + H2O <=> alpha-D-Glucose + Orthophosphate	C00668 + C00001 <=> C00267 + C00009
rn:R01790	1,4-alpha-D-Glucan glucohydrolase	Starch + H2O <=> D-Glucose + Starch	C00369 + C00001 <=> C00031 + C00369
rn:R01791	Dextrin 6-alpha-D-glucanohydrolase	Dextrin + H2O <=> D-Glucose + Dextrin	C00721 + C00001 <=> C00031 + C00721
rn:R01793	5,6,7,8-tetrahydrobiopterin:NAD+ oxidoreductase	Dihydrobiopterin + NADH + H+ <=> Tetrahydrobiopterin + NAD+	C00268 + C00004 + C00080 <=> C00272 + C00003
rn:R01794	5,6,7,8-tetrahydrobiopterin:NADP+ oxidoreductase	Dihydrobiopterin + NADPH + H+ <=> Tetrahydrobiopterin + NADP+	C00268 + C00005 + C00080 <=> C00272 + C00006
rn:R01795	L-Phenylalanine,tetrahydrobiopterin:oxygen oxidoreductase (4-hydroxylating)	Tetrahydrobiopterin + L-Phenylalanine + Oxygen <=> Dihydrobiopterin + L-Tyrosine + H2O	C00272 + C00079 + C00007 <=> C00268 + C00082 + C00001
rn:R01799	CTP:phosphatidate cytidyltransferase	CTP + Phosphatidate <=> Diphosphate + CDP-diacylglycerol	C00063 + C00416 <=> C00013 + C00269
rn:R01801	CDP-diacylglycerol:sn-glycerol-3-phosphate 3-phosphatidyltransferase	CDP-diacylglycerol + sn-Glycerol 3-phosphate <=> CMP + Phosphatidylglycerophosphate	C00269 + C00093 <=> C00055 + C03892
rn:R01802	CDP-diacylglycerol:myo-inositol 3-phosphatidyltransferase	CDP-diacylglycerol + myo-Inositol <=> CMP + 1-Phosphatidyl-D-myo-inositol	C00269 + C00137 <=> C00055 + C01194
rn:R01804	phosphoenolpyruvate:N-acetyl-D-mannosamine C-(1-carboxyvinyl)transferase (phosphate-hydrolysing, 2-carboxy-2-oxoethyl-forming)	N-Acetylneuraminate + Orthophosphate <=> N-Acetyl-D-mannosamine + Phosphoenolpyruvate + H2O	C00270 + C00009 <=> C00645 + C00074 + C00001
rn:R01805	N-Acetylneuraminate 9-phosphate phosphohydrolase	N-Acetylneuraminate 9-phosphate + H2O <=> N-Acetylneuraminate + Orthophosphate	C06241 + C00001 <=> C00270 + C00009
rn:R01811	N-Acetylneuraminate pyruvate-lyase (N-acetyl-D-mannosamine-forming)	N-Acetylneuraminate <=> N-Acetyl-D-mannosamine + Pyruvate	C00270 <=> C00645 + C00022
rn:R01813	tetrahydrobiopterin:NADP+ oxidoreductase	Tetrahydrobiopterin + NADP+ <=> 6-Lactoyl-5,6,7,8-tetrahydropterin + NADPH + H+	C00272 + C00006 <=> C04244 + C00005 + C00080
rn:R01814	L-Tryptophan,tetrahydrobiopterin:oxygen oxidoreductase (5-hydroxylating)	Tetrahydrobiopterin + L-Tryptophan + Oxygen <=> 5-Hydroxy-L-tryptophan + Dihydrobiopterin + H2O	C00272 + C00078 + C00007 <=> C00643 + C00268 + C00001
rn:R01815	L-Tyrosine,tetrahydrobiopterin:oxygen oxidoreductase (3-hydroxylating)	Tetrahydrobiopterin + L-Tyrosine + Oxygen <=> 3,4-Dihydroxy-L-phenylalanine + Dihydrobiopterin + H2O	C00272 + C00082 + C00007 <=> C00355 + C00268 + C00001
rn:R01818	D-mannose 6-phosphate 1,6-phosphomutase	D-Mannose 6-phosphate <=> D-Mannose 1-phosphate	C00275 <=> C00636
rn:R01819	D-mannose-6-phosphate aldose-ketose-isomerase	D-Mannose 6-phosphate <=> beta-D-Fructose 6-phosphate	C00275 <=> C05345
rn:R01827	sedoheptulose-7-phosphate:D-glyceraldehyde-3-phosphate glyceronetransferase	Sedoheptulose 7-phosphate + D-Glyceraldehyde 3-phosphate <=> D-Erythrose 4-phosphate + beta-D-Fructose 6-phosphate	C05382 + C00118 <=> C00279 + C05345
rn:R01829	sedoheptulose 1,7-bisphosphate D-glyceraldehyde-3-phosphate-lyase	Sedoheptulose 1,7-bisphosphate <=> Glycerone phosphate + D-Erythrose 4-phosphate	C00447 <=> C00111 + C00279
rn:R01830	beta-D-Fructose 6-phosphate:D-glyceraldehyde-3-phosphate glycolaldehyde transferase	beta-D-Fructose 6-phosphate + D-Glyceraldehyde 3-phosphate <=> D-Erythrose 4-phosphate + D-Xylulose 5-phosphate	C05345 + C00118 <=> C00279 + C00231
rn:R01835	5beta-androstane-3,17-dione:NADP+ 4,5-oxidoreductase	5beta-Androstane-3,17-dione + NADP+ <=> H+ + NADPH + Androstenedione	C03772 + C00006 <=> C00080 + C00005 + C00280
rn:R01836	testosterone:NAD+ 17-oxidoreductase	Testosterone + NAD+ <=> Androstenedione + NADH + H+	C00535 + C00003 <=> C00280 + C00004 + C00080
rn:R01837	3beta-Hydroxyandrost-5-en-17-one:NAD+ 3-oxidoreductase/delta5-delta-4 isomerase	Dehydroepiandrosterone + NAD+ <=> Androstenedione + NADH + H+	C01227 + C00003 <=> C00280 + C00004 + C00080
rn:R01838	testosterone:NADP+ 17-oxidoreductase	Testosterone + NADP+ <=> Androstenedione + NADPH + H+	C00535 + C00006 <=> C00280 + C00005 + C00080
rn:R01840	androstenedione,NADPH---hemoprotein reductase:oxygen oxidoreductase (19-hydroxylating)	Androstenedione + [Reduced NADPH---hemoprotein reductase] + Oxygen <=> 19-Hydroxyandrost-4-ene-3,17-dione + [Oxidized NADPH---hemoprotein reductase] + H2O	C00280 + C03024 + C00007 <=> C05290 + C03161 + C00001
rn:R01855	2'-Deoxyguanosine 5'-triphosphate diphosphohydrolase	dGTP + H2O <=> dGMP + Diphosphate	C00286 + C00001 <=> C00362 + C00013
rn:R01857	ATP:dGDP phosphotransferase	ATP + dGDP <=> ADP + dGTP	C00002 + C00361 <=> C00008 + C00286
rn:R01858	dGTP:pyruvate 2-O-phosphotransferase	dGTP + Pyruvate <=> dGDP + Phosphoenolpyruvate	C00286 + C00022 <=> C00361 + C00074
rn:R01859	propanoyl-CoA:carbon-dioxide ligase (ADP-forming)	ATP + Propanoyl-CoA + HCO3- <=> ADP + Orthophosphate + (S)-Methylmalonyl-CoA	C00002 + C00100 + C00288 <=> C00008 + C00009 + C00683
rn:R01863	inosine:phosphate alpha-D-ribosyltransferase	Inosine + Orthophosphate <=> Hypoxanthine + alpha-D-Ribose 1-phosphate	C00294 + C00009 <=> C00262 + C00620
rn:R01867	(S)-dihydroorotate:fumarate oxidoreductase	(S)-Dihydroorotate + Fumarate <=> Orotate + Succinate	C00337 + C00122 <=> C00295 + C00042
rn:R01868	(S)-dihydroorotate:quinone oxidoreductase	(S)-Dihydroorotate + Quinone <=> Orotate + Hydroquinone	C00337 + C15602 <=> C00295 + C15603
rn:R01869	(S)-dihydroorotate:NAD+ oxidoreductase	(S)-Dihydroorotate + NAD+ <=> Orotate + H+ + NADH	C00337 + C00003 <=> C00295 + C00080 + C00004
rn:R01870	Orotidine-5'-phosphate:diphosphate phospho-alpha-D-ribosyl-transferase	Orotidine 5'-phosphate + Diphosphate <=> Orotate + 5-Phospho-alpha-D-ribose 1-diphosphate	C01103 + C00013 <=> C00295 + C00119
rn:R01876	uridine:phosphate alpha-D-ribosyltransferase	Uridine + Orthophosphate <=> Uracil + alpha-D-Ribose 1-phosphate	C00299 + C00009 <=> C00106 + C00620
rn:R01878	Cytidine aminohydrolase	Cytidine + H2O <=> Uridine + Ammonia	C00475 + C00001 <=> C00299 + C00014
rn:R01880	dGTP:uridine 5'-phosphotransferase	dGTP + Uridine <=> dGDP + UMP	C00286 + C00299 <=> C00361 + C00105
rn:R01881	ATP:creatine N-phosphotransferase	ATP + Creatine <=> ADP + Phosphocreatine	C00002 + C00300 <=> C00008 + C02305
rn:R01883	S-Adenosyl-L-methionine:guanidinoacetate N-methyltransferase	S-Adenosyl-L-methionine + Guanidinoacetate <=> S-Adenosyl-L-homocysteine + Creatine	C00019 + C00581 <=> C00021 + C00300
rn:R01890	CTP:choline-phosphate cytidylyltransferase	CTP + Choline phosphate <=> Diphosphate + CDP-choline	C00063 + C00588 <=> C00013 + C00307
rn:R01891	CDP-choline:N-acylsphingosine cholinephosphotransferase	CDP-choline + N-Acylsphingosine <=> CMP + Sphingomyelin	C00307 + C00195 <=> C00055 + C00550
rn:R01896	xylitol:NAD+ 2-oxidoreductase (D-xylulose-forming)	Xylitol + NAD+ <=> D-Xylulose + NADH + H+	C00379 + C00003 <=> C00310 + C00004 + C00080
rn:R01899	Isocitrate:NADP+ oxidoreductase	Isocitrate + NADP+ <=> Oxalosuccinate + NADPH + H+	C00311 + C00006 <=> C05379 + C00005 + C00080
rn:R01900	isocitrate hydro-lyase (cis-aconitate-forming)	Isocitrate <=> cis-Aconitate + H2O	C00311 <=> C00417 + C00001
rn:R01904	Xylitol:NADP+ 4-oxidoreductase (L-xylulose-forming)	Xylitol + NADP+ <=> L-Xylulose + NADPH + H+	C00379 + C00006 <=> C00312 + C00005 + C00080
rn:R01909	ATP:pyridoxine 5'-phosphotransferase	ATP + Pyridoxine <=> ADP + Pyridoxine phosphate	C00002 + C00314 <=> C00008 + C00627
rn:R01911	pyridoxine-5'-phosphate phosphohydrolase	Pyridoxine + Orthophosphate <=> Pyridoxine phosphate + H2O	C00314 + C00009 <=> C00627 + C00001
rn:R01920	S-adenosylmethioninamine:putrescine 3-aminopropyltransferase	S-Adenosylmethioninamine + Putrescine <=> 5'-Methylthioadenosine + Spermidine	C01137 + C00134 <=> C00170 + C00315
rn:R01923	palmitoyl-CoA:L-carnitine O-palmitoyltransferase	Palmitoyl-CoA + L-Carnitine <=> CoA + L-Palmitoylcarnitine	C00154 + C00318 <=> C00010 + C02990
rn:R01926	ATP:sphingosine 1-phosphotransferase;	Sphingosine + ATP <=> Sphingosine 1-phosphate + ADP	C00319 + C00002 <=> C06124 + C00008
rn:R01931	thiosulfate:cyanide sulfurtranserase	Thiosulfate + Cyanide ion <=> Sulfite + Thiocyanate	C00320 + C00177 <=> C00094 + C01755
rn:R01933	2-oxoadipate dehydrogenase complex	2-Oxoadipate + CoA + NAD+ <=> Glutaryl-CoA + CO2 + NADH + H+	C00322 + C00010 + C00003 <=> C00527 + C00011 + C00004 + C00080
rn:R01939	L-2-aminoadipate:2-oxoglutarate aminotransferase	L-2-Aminoadipate + 2-Oxoglutarate <=> 2-Oxoadipate + L-Glutamate	C00956 + C00026 <=> C00322 + C00025
rn:R01940	2-Oxoadipate:lipoamde 2-oxidoreductase(decarboxylating and acceptor-succinylating)	2-Oxoadipate + Enzyme N6-(lipoyl)lysine <=> [Dihydrolipoyllysine-residue succinyltransferase] S-glutaryldihydrolipoyllysine + CO2	C00322 + C15972 <=> C06157 + C00011
rn:R01951	GTP:beta-L-fucose-1-phosphate guanylyltransferase	GTP + L-Fucose 1-phosphate <=> Diphosphate + GDP-L-fucose	C00044 + C02985 <=> C00013 + C00325
rn:R01954	L-Citrulline:L-aspartate ligase (AMP-forming)	ATP + L-Citrulline + L-Aspartate <=> AMP + Diphosphate + N-(L-Arginino)succinate	C00002 + C00327 + C00049 <=> C00020 + C00013 + C03406
rn:R01956	L-Kynurenine:2-oxoglutarate aminotransferase	L-Kynurenine + 2-Oxoglutarate <=> 4-(2-Aminophenyl)-2,4-dioxobutanoate + L-Glutamate	C00328 + C00026 <=> C01252 + C00025
rn:R01959	N-Formyl-L-kynurenine amidohydrolase	L-Formylkynurenine + H2O <=> Formate + L-Kynurenine	C02700 + C00001 <=> C00058 + C00328
rn:R01960	L-Kynurenine,NADPH:oxygen oxidoreductase (3-hydroxylating)	L-Kynurenine + Oxygen + NADPH + H+ <=> 3-Hydroxy-L-kynurenine + NADP+ + H2O	C00328 + C00007 + C00005 + C00080 <=> C03227 + C00006 + C00001
rn:R01961	ATP:D-glucosamine 6-phosphotransferase	ATP + D-Glucosamine <=> ADP + D-Glucosamine 6-phosphate	C00002 + C00329 <=> C00008 + C00352
rn:R01967	ATP:deoxyguanosine 5'-phosphotransferase	ATP + Deoxyguanosine <=> ADP + dGMP	C00002 + C00330 <=> C00008 + C00362
rn:R01968	2'-deoxyguanosine 5'-monophosphate phosphohydrolase	dGMP + H2O <=> Deoxyguanosine + Orthophosphate	C00362 + C00001 <=> C00330 + C00009
rn:R01969	Deoxyguanosine:orthophosphate ribosyltransferase	Deoxyguanosine + Orthophosphate <=> Guanine + 2-Deoxy-D-ribose 1-phosphate	C00330 + C00009 <=> C00242 + C00672
rn:R01975	(S)-3-Hydroxybutanoyl-CoA:NAD+ oxidoreductase	(S)-3-Hydroxybutanoyl-CoA + NAD+ <=> Acetoacetyl-CoA + NADH + H+	C01144 + C00003 <=> C00332 + C00004 + C00080
rn:R01976	(S)-3-Hydroxybutanoyl-CoA:NADP+ oxidoreductase	(S)-3-Hydroxybutanoyl-CoA + NADP+ <=> Acetoacetyl-CoA + NADPH + H+	C01144 + C00006 <=> C00332 + C00005 + C00080
rn:R01978	acetyl-CoA:acetoacetyl-CoA C-acetyltransferase (thioester-hydrolysing, carboxymethyl-forming)	(S)-3-Hydroxy-3-methylglutaryl-CoA + CoA <=> Acetyl-CoA + H2O + Acetoacetyl-CoA	C00356 + C00010 <=> C00024 + C00001 + C00332
rn:R01986	4-Aminobutyraldehyde:NAD+ oxidoreductase	4-Aminobutyraldehyde + NADP+ + H2O <=> 4-Aminobutanoate + NADPH + H+	C00555 + C00006 + C00001 <=> C00334 + C00005 + C00080
rn:R01989	L-Arginine:4-aminobutanoate amidinotransferase	L-Arginine + 4-Aminobutanoate <=> L-Ornithine + 4-Guanidinobutanoate	C00062 + C00334 <=> C00077 + C01035
rn:R01990	4-Guanidinobutanoate amidinohydrolase	4-Guanidinobutanoate + H2O <=> 4-Aminobutanoate + Urea	C01035 + C00001 <=> C00334 + C00086
rn:R01991	L-histidine:4-aminobutanoate ligase (ADP-forming)	ATP + L-Histidine + 4-Aminobutanoate <=> ADP + Orthophosphate + Homocarnosine	C00002 + C00135 + C00334 <=> C00008 + C00009 + C00884
rn:R01992	alpha-Aminobutyryl histidine hydrolase	Homocarnosine + H2O <=> 4-Aminobutanoate + L-Histidine	C00884 + C00001 <=> C00334 + C00135
rn:R01993	(S)-dihydroorotate amidohydrolase	(S)-Dihydroorotate + H2O <=> N-Carbamoyl-L-aspartate	C00337 + C00001 <=> C00438
rn:R02003	Geranyl-diphosphate:isopentenyl-diphosphate geranyltrans-transferase	Geranyl diphosphate + Isopentenyl diphosphate <=> Diphosphate + trans,trans-Farnesyl diphosphate	C00341 + C00129 <=> C00013 + C00448
rn:R02017	2'-Deoxyadenosine 5'-diphosphate:oxidized-thioredoxin 2'-oxidoreductase	dADP + Thioredoxin disulfide + H2O <=> Thioredoxin + ADP	C00206 + C00343 + C00001 <=> C00342 + C00008
rn:R02018	2'-Deoxyuridine 5'-diphosphate:oxidized-thioredoxin 2'-oxidoreductase	dUDP + Thioredoxin disulfide + H2O <=> Thioredoxin + UDP	C01346 + C00343 + C00001 <=> C00342 + C00015
rn:R02019	2'-Deoxyguanosine 5'-diphosphate:oxidized-thioredoxin 2'-oxidoreductase	dGDP + Thioredoxin disulfide + H2O <=> GDP + Thioredoxin	C00361 + C00343 + C00001 <=> C00035 + C00342
rn:R02024	2'-Deoxycytidine diphosphate:oxidized-thioredoxin 2'-oxidoreductase	dCDP + Thioredoxin disulfide + H2O <=> Thioredoxin + CDP	C00705 + C00343 + C00001 <=> C00342 + C00112
rn:R02030	CDP-diacylglycerol:phosphatidylglycerol 3-phosphatidyltransferase	Phosphatidylglycerol + CDP-diacylglycerol <=> Cardiolipin + CMP	C00344 + C00269 <=> C05980 + C00055
rn:R02035	6-Phospho-D-glucono-1,5-lactone lactonohydrolase	D-Glucono-1,5-lactone 6-phosphate + H2O <=> 6-Phospho-D-gluconate	C01236 + C00001 <=> C00345
rn:R02038	CTP:ethanolamine-phosphate cytidylyltransferase	CTP + Ethanolamine phosphate <=> Diphosphate + CDP-ethanolamine	C00063 + C00346 <=> C00013 + C00570
rn:R02050	(R)-3-Amino-2-methylpropanoate:pyruvate aminotransferase	(R)-3-Amino-2-methylpropanoate + Pyruvate <=> 2-Methyl-3-oxopropanoate + L-Alanine	C01205 + C00022 <=> C00349 + C00041
rn:R02051	phosphatidylethanolamine phosphatidohydrolase	Phosphatidylethanolamine + H2O <=> Ethanolamine + Phosphatidate	C00350 + C00001 <=> C00189 + C00416
rn:R02053	phosphatidylethanolamine 2-acylhydrolase	Phosphatidylethanolamine + H2O <=> 1-Acyl-sn-glycero-3-phosphoethanolamine + Fatty acid	C00350 + C00001 <=> C04438 + C00162
rn:R02054	phosphatidylethanolamine 1-acylhydrolase	Phosphatidylethanolamine + H2O <=> 2-Acyl-sn-glycero-3-phosphoethanolamine + Fatty acid	C00350 + C00001 <=> C05973 + C00162
rn:R02055	Phsophatidyl-L-serine carboxy-lyase	Phosphatidylserine <=> Phosphatidylethanolamine + CO2	C02737 <=> C00350 + C00011
rn:R02056	S-adenosyl-L-methionine:phosphatidylethanolamine N-methyltransferase	S-Adenosyl-L-methionine + Phosphatidylethanolamine <=> S-Adenosyl-L-homocysteine + Phosphatidyl-N-methylethanolamine	C00019 + C00350 <=> C00021 + C01241
rn:R02057	CDPethanolamine:1,2-diacylglycerol ethanolaminephosphotransferase	CDP-ethanolamine + 1,2-Diacyl-sn-glycerol <=> CMP + Phosphatidylethanolamine	C00570 + C00641 <=> C00055 + C00350
rn:R02058	acetyl-CoA:D-glucosamine-6-phosphate N-acetyltransferase	Acetyl-CoA + D-Glucosamine 6-phosphate <=> CoA + N-Acetyl-D-glucosamine 6-phosphate	C00024 + C00352 <=> C00010 + C00357
rn:R02059	N-Acetyl-D-glucosamine-6-phosphate amidohydrolase	N-Acetyl-D-glucosamine 6-phosphate + H2O <=> D-Glucosamine 6-phosphate + Acetate	C00357 + C00001 <=> C00352 + C00033
rn:R02061	trans,trans-Farnesyl-diphosphate:isopentenyl-diphosphate farnesyltranstransferase	trans,trans-Farnesyl diphosphate + Isopentenyl diphosphate <=> Diphosphate + Geranylgeranyl diphosphate	C00448 + C00129 <=> C00013 + C00353
rn:R02073	diphosphate:beta-D-fructose-6-phosphate 1-phosphotransferase	Diphosphate + beta-D-Fructose 6-phosphate <=> Orthophosphate + beta-D-Fructose 1,6-bisphosphate	C00013 + C05345 <=> C00009 + C05378
rn:R02078	L-Tyrosine,L-dopa:oxygen oxidoreductase	3,4-Dihydroxy-L-phenylalanine + L-Tyrosine + Oxygen <=> Dopaquinone + 3,4-Dihydroxy-L-phenylalanine + H2O	C00355 + C00082 + C00007 <=> C00822 + C00355 + C00001
rn:R02080	3,4-Dihydroxy-L-phenylalanine carboxy-lyase	3,4-Dihydroxy-L-phenylalanine <=> Dopamine + CO2	C00355 <=> C03758 + C00011
rn:R02082	(R)-Mevalonate:NADP+ oxidoreductase (CoA acylating)	(R)-Mevalonate + CoA + 2 NADP+ <=> (S)-3-Hydroxy-3-methylglutaryl-CoA + 2 NADPH + 2 H+	C00418 + C00010 + 2 C00006 <=> C00356 + 2 C00005 + 2 C00080
rn:R02085	(S)-3-Hydroxy-3-methylglutaryl-CoA hydro-lyase (trans-3-methylglutaconyl-CoA-forming)	(S)-3-Hydroxy-3-methylglutaryl-CoA <=> 3-Methylglutaconyl-CoA + H2O	C00356 <=> C03231 + C00001
rn:R02088	2'-deoxyadenosine 5'-monophosphate phosphohydrolase	dAMP + H2O <=> Deoxyadenosine + Orthophosphate	C00360 + C00001 <=> C00559 + C00009
rn:R02089	ATP:deoxyadenosine 5'-phosphotransferase	ATP + Deoxyadenosine <=> ADP + dAMP	C00002 + C00559 <=> C00008 + C00360
rn:R02090	ATP:dGMP phosphotransferase	ATP + dGMP <=> ADP + dGDP	C00002 + C00362 <=> C00008 + C00361
rn:R02091	dGTP:cytidine 5'-phosphotransferase	dGTP + Cytidine <=> dGDP + CMP	C00286 + C00475 <=> C00361 + C00055
rn:R02092	dTDP phosphohydrolase	dTDP + H2O <=> dTMP + Orthophosphate	C00363 + C00001 <=> C00364 + C00009
rn:R02093	ATP:dTDP phosphotransferase	ATP + dTDP <=> ADP + dTTP	C00002 + C00363 <=> C00008 + C00459
rn:R02094	ATP:dTMP phosphotransferase	ATP + dTMP <=> ADP + dTDP	C00002 + C00364 <=> C00008 + C00363
rn:R02095	dTTP nucleotidohydrolase	dTTP + H2O <=> dTDP + Orthophosphate	C00459 + C00001 <=> C00363 + C00009
rn:R02096	dTTP:cytidine 5'-phosphotransferase	dTTP + Cytidine <=> dTDP + CMP	C00459 + C00475 <=> C00363 + C00055
rn:R02097	dTTP:uridine 5'-phosphotransferase	dTTP + Uridine <=> dTDP + UMP	C00459 + C00299 <=> C00363 + C00105
rn:R02098	ATP:dUMP phosphotransferase	ATP + dUMP <=> ADP + dUDP	C00002 + C00365 <=> C00008 + C01346
rn:R02099	ATP:deoxyuridine 5'-phosphotransferase	ATP + Deoxyuridine <=> ADP + dUMP	C00002 + C00526 <=> C00008 + C00365
rn:R02100	dUTP nucleotidohydrolase	dUTP + H2O <=> dUMP + Diphosphate	C00460 + C00001 <=> C00365 + C00013
rn:R02101	5,10-Methylenetetrahydrofolate:dUMP C-methyltransferase	dUMP + 5,10-Methylenetetrahydrofolate <=> Dihydrofolate + dTMP	C00365 + C00143 <=> C00415 + C00364
rn:R02102	2'-deoxyuridine 5'-monophosphate phosphohydrolase	dUMP + H2O <=> Deoxyuridine + Orthophosphate	C00365 + C00001 <=> C00526 + C00009
rn:R02103	xanthine:NAD+ oxidoreductase	Xanthine + NAD+ + H2O <=> Urate + NADH + H+	C00385 + C00003 + C00001 <=> C00366 + C00004 + C00080
rn:R02107	Xanthine:oxygen oxidoreductase	Xanthine + H2O + Oxygen <=> Urate + Hydrogen peroxide	C00385 + C00001 + C00007 <=> C00366 + C00027
rn:R02110	1,4-alpha-D-Glucan:1,4-alpha-D-glucan 6-alpha-D-(1,4-alpha-D-glucano)-transferase	Amylose <=> Starch	C00718 <=> C00369
rn:R02111	1,4-alpha-D-Glucan:orthophosphate alpha-D-glucosyltransferase	Starch + Orthophosphate <=> Amylose + D-Glucose 1-phosphate	C00369 + C00009 <=> C00718 + C00103
rn:R02112	1,4-alpha-D-Glucan maltohydrolase	Starch <=> Dextrin + Maltose	C00369 <=> C00721 + C00208
rn:R02114	Phosphatidylcholine:sterol O-acyltransferase	Phosphatidylcholine + Sterol <=> 1-Acyl-sn-glycero-3-phosphocholine + Steryl ester	C00157 + C00370 <=> C04230 + C01958
rn:R02123	retinal:NAD+ oxidoreductase	Retinal + NAD+ + H2O <=> Retinoate + NADH + H+	C00376 + C00003 + C00001 <=> C00777 + C00004 + C00080
rn:R02124	retinol:NAD+ oxidoreductase	Retinol + NAD+ <=> Retinal + NADH + H+	C00473 + C00003 <=> C00376 + C00004 + C00080
rn:R02125	retinal:oxygen oxidoreductase	Retinal + Oxygen + H2O <=> Retinoate + Hydrogen peroxide	C00376 + C00007 + C00001 <=> C00777 + C00027
rn:R02134	ATP:thiamine phosphotransferase	ATP + Thiamine <=> ADP + Thiamin monophosphate	C00002 + C00378 <=> C00008 + C01081
rn:R02135	thiamin monophosphate phosphohydrolase	Thiamin monophosphate + H2O <=> Thiamine + Orthophosphate	C01081 + C00001 <=> C00378 + C00009
rn:R02142	XMP:pyrophosphate phosphoribosyltransferase	Xanthosine 5'-phosphate + Diphosphate <=> Xanthine + 5-Phospho-alpha-D-ribose 1-diphosphate	C00655 + C00013 <=> C00385 + C00119
rn:R02144	S-adenosyl-L-methionine:carnosine N-methyltransferase	S-Adenosyl-L-methionine + Carnosine <=> S-Adenosyl-L-homocysteine + beta-Alanyl-N(pi)-methyl-L-histidine	C00019 + C00386 <=> C00021 + C01262
rn:R02147	guanosine:phosphate alpha-D-ribosyltransferase	Guanosine + Orthophosphate <=> Guanine + alpha-D-Ribose 1-phosphate	C00387 + C00009 <=> C00242 + C00620
rn:R02150	1H-Imidazole-4-ethanamine:oxygen oxidoreductase (deaminating) (copper-containing)	Histamine + Oxygen + H2O <=> Imidazole-4-acetaldehyde + Ammonia + Hydrogen peroxide	C00388 + C00007 + C00001 <=> C05130 + C00014 + C00027
rn:R02155	S-Adenosyl-L-methionine:histamine N-tele-methyltransferase	S-Adenosyl-L-methionine + Histamine <=> S-Adenosyl-L-homocysteine + N-Methylhistamine	C00019 + C00388 <=> C00021 + C05127
rn:R02164	succinate:quinone oxidoreductase	Quinone + Succinate <=> Hydroquinone + Fumarate	C15602 + C00042 <=> C15603 + C00122
rn:R02173	Tryptamine:oxygen oxidoreductase(deaminating)	Tryptamine + H2O + Oxygen <=> Indole-3-acetaldehyde + Ammonia + Hydrogen peroxide	C00398 + C00001 + C00007 <=> C00637 + C00014 + C00027
rn:R02174	S-Adenosyl-L-methionine:amine N-methyltransferase	S-Adenosyl-L-methionine + Tryptamine <=> S-Adenosyl-L-homocysteine + N-Methyltryptamine	C00019 + C00398 <=> C00021 + C06213
rn:R02189	Polyphosphate:D-glucose 6-phosphotransferase	Polyphosphate + alpha-D-Glucose <=> Polyphosphate + alpha-D-Glucose 6-phosphate	C00404 + C00267 <=> C00404 + C00668
rn:R02197	L-Isoleucine:oxygen oxidoreductase (deaminating)	L-Isoleucine + H2O + Oxygen <=> (S)-3-Methyl-2-oxopentanoic acid + Ammonia + Hydrogen peroxide	C00407 + C00001 + C00007 <=> C00671 + C00014 + C00027
rn:R02199	L-Isoleucine:2-oxoglutarate aminotransferase	L-Isoleucine + 2-Oxoglutarate <=> (S)-3-Methyl-2-oxopentanoic acid + L-Glutamate	C00407 + C00026 <=> C00671 + C00025
rn:R02204	L-Pipecolate:oxygen 1,6-oxidoreductase	L-Pipecolate + Oxygen <=> (S)-2,3,4,5-Tetrahydropyridine-2-carboxylate + Hydrogen peroxide	C00408 + C00007 <=> C00450 + C00027
rn:R02205	L-Pipecolate:(acceptor) 1,6-oxidoreductase	L-Pipecolate + FAD <=> FADH2 + (S)-2,3,4,5-Tetrahydropyridine-2-carboxylate	C00408 + C00016 <=> C01352 + C00450
rn:R02207	20alpha-Hydroxy-4-pregnen-3-one:NAD+ 20-oxidoreductase	20alpha-Hydroxy-4-pregnen-3-one + NAD+ <=> Progesterone + NADH + H+	C04042 + C00003 <=> C00410 + C00004 + C00080
rn:R02208	5alpha-pregnane-3,20-dione:NADP+ delta4-oxidoreductase	5alpha-Pregnane-3,20-dione + NADP+ <=> Progesterone + NADPH + H+	C03681 + C00006 <=> C00410 + C00005 + C00080
rn:R02209	20alpha-Hydroxy-4-pregnen-3-one:NADP+ 20-oxidoreductase	20alpha-Hydroxy-4-pregnen-3-one + NADP+ <=> Progesterone + NADPH + H+	C04042 + C00006 <=> C00410 + C00005 + C00080
rn:R02211	progesterone,NADPH-hemoprotein reductase:oxygen oxidoreductase (17alpha-hydroxylating)	Progesterone + [Reduced NADPH---hemoprotein reductase] + Oxygen <=> 17alpha-Hydroxyprogesterone + [Oxidized NADPH---hemoprotein reductase] + H2O	C00410 + C03024 + C00007 <=> C01176 + C03161 + C00001
rn:R02213	progesterone,NADPH-hemoprotein reductase:oxygen oxidoreductase (21-hydroxylating)	Progesterone + [Reduced NADPH---hemoprotein reductase] + Oxygen <=> 11-Deoxycorticosterone + [Oxidized NADPH---hemoprotein reductase] + H2O	C00410 + C03024 + C00007 <=> C03205 + C03161 + C00001
rn:R02215	5beta-Pregnane-3,20-dione:(acceptor) delta4-oxidoreductase	5beta-Pregnane-3,20-dione + Acceptor <=> Progesterone + Reduced acceptor	C05479 + C00028 <=> C00410 + C00030
rn:R02216	Pregnenolone:NAD+ 3-oxidoreductase	Pregnenolone + NAD+ <=> Progesterone + NADH + H+	C01953 + C00003 <=> C00410 + C00004 + C00080
rn:R02218	progesterone,reduced ferredoxin:oxygen oxidoreductase (11-hydroxylating)	Progesterone + 2 Reduced ferredoxin + Oxygen + 2 H+ <=> 11beta-Hydroxyprogesterone + 2 Oxidized ferredoxin + H2O	C00410 + 2 C00138 + C00007 + 2 C00080 <=> C05498 + 2 C00139 + C00001
rn:R02219	3-Oxo-5beta-steroid:NADP+ delta4-oxidoreductase;	Progesterone + NADPH + H+ <=> 5beta-Pregnane-3,20-dione + NADP+	C00410 + C00005 + C00080 <=> C05479 + C00006
rn:R02235	dihydrofolate:NAD+ oxidoreductase	Dihydrofolate + NAD+ <=> Folate + NADH + H+	C00415 + C00003 <=> C00504 + C00004 + C00080
rn:R02236	dihydrofolate:NADP+ oxidoreductase	Dihydrofolate + NADP+ <=> Folate + NADPH + H+	C00415 + C00006 <=> C00504 + C00005 + C00080
rn:R02237	7,8-dihydropteroate:L-glutamate ligase (ADP-forming)	ATP + Dihydropteroate + L-Glutamate <=> ADP + Orthophosphate + Dihydrofolate	C00002 + C00921 + C00025 <=> C00008 + C00009 + C00415
rn:R02239	1,2-diacyl-sn-glycerol 3-phosphate phosphohydrolase	Phosphatidate + H2O <=> 1,2-Diacyl-sn-glycerol + Orthophosphate	C00416 + C00001 <=> C00641 + C00009
rn:R02240	ATP:1,2-diacylglycerol 3-phosphotransferase	ATP + 1,2-Diacyl-sn-glycerol <=> ADP + Phosphatidate	C00002 + C00641 <=> C00008 + C00416
rn:R02241	acyl-CoA:1-acyl-sn-glycerol-3-phosphate 2-O-acyltransferase	Phosphatidate + CoA <=> 1-Acyl-sn-glycerol 3-phosphate + Acyl-CoA	C00416 + C00010 <=> C00681 + C00040
rn:R02245	ATP:(R)-mevalonate 5-phosphotransferase	ATP + (R)-Mevalonate <=> ADP + (R)-5-Phosphomevalonate	C00002 + C00418 <=> C00008 + C01107
rn:R02250	triacylglycerol acylhydrolase	Triacylglycerol + H2O <=> 1,2-Diacyl-sn-glycerol + Fatty acid	C00422 + C00001 <=> C00641 + C00162
rn:R02251	acyl-CoA:1,2-diacyl-sn-glycerol O-acyltransferase	Triacylglycerol + CoA <=> 1,2-Diacyl-sn-glycerol + Acyl-CoA	C00422 + C00010 <=> C00641 + C00040
rn:R02265	(5Z,13E)-(15S)-9alpha,11alpha-epidioxy-15-hydroxyprosta-5,13- dienoate E-isomerase	Prostaglandin H2 <=> Prostaglandin E2	C00427 <=> C00584
rn:R02266	(5Z,13E)-(15S)-9alpha,11alpha-epidioxy-15-hydroxyprosta-5,13- dienoate D-isomerase	Prostaglandin H2 <=> Prostaglandin D2	C00427 <=> C00696
rn:R02267	(5Z,13E)-(15S)-9alpha,11alpha-Epidioxy-15-hydroxyprosta-5,13- dienoate 6-isomerase	Prostaglandin H2 <=> Prostaglandin I2	C00427 <=> C01312
rn:R02268	(5Z,13E)-(15S)-9alpha,11alpha-Epidioxy-15-hydroxyprosta-5,13-thromboxane-A2-isomerase	Prostaglandin H2 <=> Thromboxane A2	C00427 <=> C02198
rn:R02269	5,6-Dihydrouracil amidohydrolase	5,6-Dihydrouracil + H2O <=> 3-Ureidopropionate	C00429 + C00001 <=> C02642
rn:R02282	N2-Acetyl-L-ornithine:L-glutamate N-acetyltransferase	N-Acetylornithine + L-Glutamate <=> L-Ornithine + N-Acetyl-L-glutamate	C00437 + C00025 <=> C00077 + C00624
rn:R02285	N-Formimino-L-glutamate formiminohydrolase	N-Formimino-L-glutamate + H2O <=> L-Glutamate + Formamide	C00439 + C00001 <=> C00025 + C00488
rn:R02287	5-Formiminotetrahydrofolate:L-glutamate N-formiminotransferase	5-Formiminotetrahydrofolate + L-Glutamate <=> Tetrahydrofolate + N-Formimino-L-glutamate	C00664 + C00025 <=> C00101 + C00439
rn:R02288	4-imidazolone-5-propanoate amidohydrolase	4-Imidazolone-5-propanoate + H2O <=> N-Formimino-L-glutamate	C03680 + C00001 <=> C00439
rn:R02294	N-Ribosylnicotinamide:orthophosphate ribosyltransferase	Nicotinamide-beta-riboside + Orthophosphate <=> Nicotinamide + alpha-D-Ribose 1-phosphate	C03150 + C00009 <=> C00153 + C00620
rn:R02295	Nicotinate D-ribonucleoside:orthophosphate ribosyltransferase	Nicotinate D-ribonucleoside + Orthophosphate <=> Nicotinate + alpha-D-Ribose 1-phosphate + H+	C05841 + C00009 <=> C00253 + C00620 + C00080
rn:R02297	Xanthosine:orthophosphate ribosyltransferase	Xanthosine + Orthophosphate <=> Xanthine + alpha-D-Ribose 1-phosphate	C01762 + C00009 <=> C00385 + C00620
rn:R02300	S-Aminomethyldihydrolipoylprotein:(6S)-tetrahydrofolate aminomethyltransferase (ammonia-forming)	Folinic acid <=> 5,10-Methenyltetrahydrofolate + H2O	C03479 <=> C00445 + C00001
rn:R02301	5-Formyltetrahydrofolate cyclo-ligase (ADP-forming)	ATP + Folinic acid + H+ <=> ADP + Orthophosphate + 5,10-Methenyltetrahydrofolate	C00002 + C03479 + C00080 <=> C00008 + C00009 + C00445
rn:R02302	5-Formiminotetrahydrofolate ammonia-lyase (cyclizing)	5-Formiminotetrahydrofolate + H+ <=> 5,10-Methenyltetrahydrofolate + Ammonia	C00664 + C00080 <=> C00445 + C00014
rn:R02313	N6-(L-1,3-Dicarboxypropyl)-L-lysine:NAD+ oxidoreductase;	N6-(L-1,3-Dicarboxypropyl)-L-lysine + NAD+ + H2O <=> L-Glutamate + L-2-Aminoadipate 6-semialdehyde + NADH + H+	C00449 + C00003 + C00001 <=> C00025 + C04076 + C00004 + C00080
rn:R02315	N6-(L-1,3-Dicarboxypropyl)-L-lysine:NADP+ oxidoreductase	N6-(L-1,3-Dicarboxypropyl)-L-lysine + NADP+ + H2O <=> L-Glutamate + L-2-Aminoadipate 6-semialdehyde + NADPH + H+	C00449 + C00006 + C00001 <=> C00025 + C04076 + C00005 + C00080
rn:R02320	NTP:pyruvate O2-phosphotransferase	Nucleoside triphosphate + Pyruvate <=> NDP + Phosphoenolpyruvate	C00201 + C00022 <=> C00454 + C00074
rn:R02323	nicotinamide ribonucleotide phosphohydrolase	Nicotinamide D-ribonucleotide + H2O <=> Nicotinamide-beta-riboside + Orthophosphate	C00455 + C00001 <=> C03150 + C00009
rn:R02324	ATP:N-ribosylnicotinamide 5'-phosphotransferase	ATP + Nicotinamide-beta-riboside <=> ADP + Nicotinamide D-ribonucleotide	C00002 + C03150 <=> C00008 + C00455
rn:R02326	ATP:dCDP phosphotransferase	ATP + dCDP <=> ADP + dCTP	C00002 + C00705 <=> C00008 + C00458
rn:R02327	dCTP:uridine 5'-phosphotransferase	dCTP + Uridine <=> dCDP + UMP	C00458 + C00299 <=> C00705 + C00105
rn:R02331	ATP:dUDP phosphotransferase	ATP + dUDP <=> ADP + dUTP	C00002 + C01346 <=> C00008 + C00460
rn:R02332	dUTP:uridine 5'-phosphotransferase	dUTP + Uridine <=> dUDP + UMP	C00460 + C00299 <=> C01346 + C00105
rn:R02334	[1,4-(N-Acetyl-beta-D-glucosaminyl)]n glycanohydrolase	Chitin + H2O <=> Chitobiose + Chitin	C00461 + C00001 <=> C01674 + C00461
rn:R02350	3'-Phosphoadenylylsulfate:estrone 3-sulfotransferase	3'-Phosphoadenylyl sulfate + Estrone <=> Adenosine 3',5'-bisphosphate + Estrone 3-sulfate	C00053 + C00468 <=> C00054 + C02538
rn:R02351	19-oxoandrostenedione,NADPH---hemoprotein reductase:oxygen oxidoreductase (aromatizing, formate-forming)	19-Oxoandrost-4-ene-3,17-dione + Oxygen + [Reduced NADPH---hemoprotein reductase] <=> Estrone + Formate + [Oxidized NADPH---hemoprotein reductase] + H2O	C05297 + C00007 + C03024 <=> C00468 + C00058 + C03161 + C00001
rn:R02352	Estradiol-17beta:NAD+ 17-oxidoreductase	Estradiol-17beta + NAD+ <=> Estrone + NADH + H+	C00951 + C00003 <=> C00468 + C00004 + C00080
rn:R02353	Estradiol-17beta:NADP+ 17-oxidoreductase	Estradiol-17beta + NADP+ <=> Estrone + NADPH + H+	C00951 + C00006 <=> C00468 + C00005 + C00080
rn:R02354	NA	Estrone + H+ + Oxygen + NADH <=> 2-Hydroxyestrone + NAD+ + H2O	C00468 + C00080 + C00007 + C00004 <=> C05298 + C00003 + C00001
rn:R02355	NA	Estrone + H+ + Oxygen + NADPH <=> 2-Hydroxyestrone + NADP+ + H2O	C00468 + C00080 + C00007 + C00005 <=> C05298 + C00006 + C00001
rn:R02356	NA	Estrone + H+ + Oxygen + NADPH <=> 16alpha-Hydroxyestrone + NADP+ + H2O	C00468 + C00080 + C00007 + C00005 <=> C05300 + C00006 + C00001
rn:R02358	UDPglucuronate beta-D-glucuronosyltransferase(acceptor-unspecific)	Estrone + UDP-glucuronate <=> Estrone glucuronide + UDP	C00468 + C00167 <=> C11133 + C00015
rn:R02368	retinyl-palmitate palmitohydrolase	Retinyl palmitate + H2O <=> Retinol + Hexadecanoic acid	C02588 + C00001 <=> C00473 + C00249
rn:R02371	dCTP:cytidine 5'-phosphotransferase	dCTP + Cytidine <=> dCDP + CMP	C00458 + C00475 <=> C00705 + C00055
rn:R02372	dUTP:cytidine 5'-phosphotransferase	dUTP + Cytidine <=> dUDP + CMP	C00460 + C00475 <=> C01346 + C00055
rn:R02382	Tyramine:oxygen oxidoreductase(deaminating)(flavin-containing)	Tyramine + H2O + Oxygen <=> 4-Hydroxyphenylacetaldehyde + Ammonia + Hydrogen peroxide	C00483 + C00001 + C00007 <=> C03765 + C00014 + C00027
rn:R02389	UDPglucuronate beta-D-glucuronosyltransferase(acceptor-unspecific)	2 UDP-glucuronate + Bilirubin <=> 2 UDP + Bilirubin beta-diglucuronide	2 C00167 + C00486 <=> 2 C00015 + C05787
rn:R02391	Bilirubin:NAD+ oxidoreductase	Bilirubin + NAD+ <=> Biliverdin + NADH + H+	C00486 + C00003 <=> C00500 + C00004 + C00080
rn:R02393	Bilirubin:NADP+ oxidoreductase	Bilirubin + NADP+ <=> Biliverdin + NADPH + H+	C00486 + C00006 <=> C00500 + C00005 + C00080
rn:R02397	4-Trimethylammoniobutanoate,2-oxoglutarate:oxygen oxidoreductase (3-hydroxylating)	4-Trimethylammoniobutanoate + 2-Oxoglutarate + Oxygen <=> Carnitine + Succinate + CO2	C01181 + C00026 + C00007 <=> C00487 + C00042 + C00011
rn:R02408	L-cystine thiocysteine-lyase (deaminating; pyruvate-forming)	L-Cystine + H2O <=> Pyruvate + Ammonia + Thiocysteine	C00491 + C00001 <=> C00022 + C00014 + C01962
rn:R02422	Allantoate amidinohydrolase	Allantoate + H2O <=> (S)-Ureidoglycolate + Urea	C00499 + C00001 <=> C00603 + C00086
rn:R02433	L-cysteate:2-oxoglutarate aminotransferase	L-Cysteate + 2-Oxoglutarate <=> 3-Sulfopyruvate + L-Glutamate	C00506 + C00026 <=> C05528 + C00025
rn:R02452	benzoyl-CoA:glycine N-benzoyltransferase	Benzoyl-CoA + Glycine <=> CoA + Hippurate	C00512 + C00037 <=> C00010 + C01586
rn:R02457	D-Ornithine:oxygen oxidoreductase (deaminating)	D-Ornithine + H2O + Oxygen <=> 5-Amino-2-oxopentanoic acid + Ammonia + Hydrogen peroxide	C00515 + C00001 + C00007 <=> C01110 + C00014 + C00027
rn:R02459	D-Ornithine:2-oxoglutarate aminotransferase	D-Ornithine + 2-Oxo acid <=> 5-Amino-2-oxopentanoic acid + D-Amino acid	C00515 + C00161 <=> C01110 + C00405
rn:R02464	Sphinganine-1-phosphate pamlmitaldehyde-lyase	Sphinganine 1-phosphate <=> Ethanolamine phosphate + Hexadecanal	C01120 <=> C00346 + C00517
rn:R02466	3-sulfino-L-alanine carboxy-lyase	3-Sulfino-L-alanine <=> Hypotaurine + CO2	C00606 <=> C00519 + C00011
rn:R02467	Cysteamine:oxygen oxidoreductase	Cysteamine + Oxygen <=> Hypotaurine	C01678 + C00007 <=> C00519
rn:R02476	Androsterone:NAD+ oxidoreductase	Androsterone + NAD+ <=> 5alpha-Androstane-3,17-dione + NADH + H+	C00523 + C00003 <=> C00674 + C00004 + C00080
rn:R02477	Androsterone:NADP+ oxidoreductase	Androsterone + NADP+ <=> 5alpha-Androstane-3,17-dione + NADPH + H+	C00523 + C00006 <=> C00674 + C00005 + C00080
rn:R02478	UDPglucuronate beta-D-glucuronosyltransferase(acceptor-unspecific)	Androsterone + UDP-glucuronate <=> Androsterone glucuronide + UDP	C00523 + C00167 <=> C11135 + C00015
rn:R02480	Cytochrome c apocytochrome-c-lyase	Cytochrome c <=> Apocytochrome c + Heme	C00524 <=> C02248 + C00032
rn:R02484	deoxyuridine:orthophosphate 2-deoxy-D-ribosyltransferase;	Deoxyuridine + Orthophosphate <=> Uracil + 2-Deoxy-D-ribose 1-phosphate	C00526 + C00009 <=> C00106 + C00672
rn:R02485	deoxycytidine aminohydrolase	Deoxycytidine + H2O <=> Deoxyuridine + Ammonia	C00881 + C00001 <=> C00526 + C00014
rn:R02487	glutaryl-CoA:electron-transfer flavoprotein 2,3-oxidoreductase (decarboxylating)	Glutaryl-CoA + FAD <=> FADH2 + Crotonoyl-CoA + CO2	C00527 + C00016 <=> C01352 + C00877 + C00011
rn:R02488	glutaryl-CoA:electron-transfer flavoprotein 2,3-oxidoreductase (decarboxylating)	Glutaryl-CoA + Electron-transferring flavoprotein <=> Crotonoyl-CoA + Reduced electron-transferring flavoprotein + CO2	C00527 + C04253 <=> C00877 + C04570 + C00011
rn:R02493	ATP:pyridoxal 5'-phosphotransferase	ATP + Pyridoxamine <=> ADP + Pyridoxamine phosphate	C00002 + C00534 <=> C00008 + C00647
rn:R02494	pyridoxamine-5'-phosphate phosphohydrolase	Pyridoxamine + Orthophosphate <=> Pyridoxamine phosphate + H2O	C00534 + C00009 <=> C00647 + C00001
rn:R02497	dihydrotestosterone:NADP+ delta4-oxidoreductase	Dihydrotestosterone + NADP+ <=> Testosterone + NADPH + H+	C03917 + C00006 <=> C00535 + C00005 + C00080
rn:R02498	5beta-dihydrotestosterone:NADP+ 4,5-oxidoreductase	5beta-Dihydrotestosterone + NADP+ <=> Testosterone + NADPH + H+	C05293 + C00006 <=> C00535 + C00005 + C00080
rn:R02499	Testosterone delta5-delat4-isomerase;	Testosterone + H+ + NADH <=> Androstenediol + NAD+	C00535 + C00080 + C00004 <=> C04295 + C00003
rn:R02501	testosterone,NADPH---hemoprotein reductase:oxygen oxidoreductase (19-hydroxylating)	Testosterone + [Reduced NADPH---hemoprotein reductase] + Oxygen <=> 19-Hydroxytestosterone + [Oxidized NADPH---hemoprotein reductase] + H2O	C00535 + C03024 + C00007 <=> C05294 + C03161 + C00001
rn:R02502	17beta-hydroxysteroid UDP-glucuronosyltransferase	Testosterone + UDP-glucuronate <=> Testosterone glucuronide + UDP	C00535 + C00167 <=> C11134 + C00015
rn:R02519	Homogentisate:oxygen 1,2-oxidoreductase (decyclizing)	Homogentisate + Oxygen <=> 4-Maleylacetoacetate	C00544 + C00007 <=> C01036
rn:R02521	4-Hydroxyphenylpyruvate:oxygen oxidoreductase (hydroxylating,decarboxylating)	3-(4-Hydroxyphenyl)pyruvate + Oxygen <=> Homogentisate + CO2	C01179 + C00007 <=> C00544 + C00011
rn:R02527	(R)-Lactaldehyde:NAD+ oxidoreductase	(R)-Lactaldehyde + NAD+ <=> Methylglyoxal + NADH + H+	C00937 + C00003 <=> C00546 + C00004 + C00080
rn:R02529	aminoacetone:oxygen oxidoreductase(deaminating)	Aminoacetone + H2O + Oxygen <=> Methylglyoxal + Ammonia + Hydrogen peroxide	C01888 + C00001 + C00007 <=> C00546 + C00014 + C00027
rn:R02530	(R)-S-Lactoylglutathione methylglyoxal-lyase (isomerizing)	(R)-S-Lactoylglutathione <=> Glutathione + Methylglyoxal	C03451 <=> C00051 + C00546
rn:R02532	4-[(1R)-2-Amino-1-hydroxyethyl]-1,2-benzenediol:oxygen oxidoreductase(deaminating)(flavin-containing)	L-Noradrenaline + H2O + Oxygen <=> 3,4-Dihydroxymandelaldehyde + Ammonia + Hydrogen peroxide	C00547 + C00001 + C00007 <=> C05577 + C00014 + C00027
rn:R02533	S-Adenosyl-L-methionine:phenylethanolamine N-methyltransferase	S-Adenosyl-L-methionine + L-Noradrenaline <=> S-Adenosyl-L-homocysteine + L-Adrenaline	C00019 + C00547 <=> C00021 + C00788
rn:R02534	S-Adenosyl-L-methionine:catechol O-methyltransferase	S-Adenosyl-L-methionine + L-Noradrenaline <=> S-Adenosyl-L-homocysteine + L-Normetanephrine	C00019 + C00547 <=> C00021 + C05589
rn:R02535	dopamine,ascorbate:oxygen oxidoreductase (beta-hydroxylating)	Dopamine + 2 Ascorbate + Oxygen <=> L-Noradrenaline + 2 Monodehydroascorbate + H2O	C03758 + 2 C00072 + C00007 <=> C00547 + 2 C01041 + C00001
rn:R02536	Phenylacetaldehyde:NAD+ oxidoreductase	Phenylacetaldehyde + NAD+ + H2O <=> Phenylacetic acid + NADH + H+	C00601 + C00003 + C00001 <=> C07086 + C00004 + C00080
rn:R02537	Aldehyde:NADP+ oxidoreductase	Phenylacetaldehyde + NADP+ + H2O <=> Phenylacetic acid + NADPH + H+	C00601 + C00006 + C00001 <=> C07086 + C00005 + C00080
rn:R02541	Sphingomyelin cholinephosphohydrolase	Sphingomyelin + H2O <=> N-Acylsphingosine + Choline phosphate	C00550 + C00001 <=> C00195 + C00588
rn:R02549	4-aminobutanal:NAD+ 1-oxidoreductase;	4-Aminobutyraldehyde + NAD+ + H2O <=> 4-Aminobutanoate + NADH + H+	C00555 + C00003 + C00001 <=> C00334 + C00004 + C00080
rn:R02556	Deoxyadenosine aminohydrolase	Deoxyadenosine + H2O <=> Deoxyinosine + Ammonia	C00559 + C00001 <=> C05512 + C00014
rn:R02557	Deoxyadenosine:orthophosphate ribosyltransferase	Deoxyadenosine + Orthophosphate <=> Adenine + 2-Deoxy-D-ribose 1-phosphate	C00559 + C00009 <=> C00147 + C00672
rn:R02565	p-cumic alcohol:NAD+ oxidoreductase	Betaine aldehyde + NAD+ + H2O <=> Betaine + NADH + 2 H+	C00576 + C00003 + C00001 <=> C00719 + C00004 + 2 C00080
rn:R02566	p-Cumic alcohol:NADP+ oxidoreductase	Betaine aldehyde + NADP+ + H2O <=> Betaine + NADPH + 2 H+	C00576 + C00006 + C00001 <=> C00719 + C00005 + 2 C00080
rn:R02568	D-fructose 1-phosphate D-glyceraldehyde-3-phosphate-lyase	D-Fructose 1-phosphate <=> Glycerone phosphate + D-Glyceraldehyde	C01094 <=> C00111 + C00577
rn:R02569	acetyl-CoA:enzyme N6-(dihydrolipoyl)lysine S-acetyltransferase	Acetyl-CoA + Enzyme N6-(dihydrolipoyl)lysine <=> CoA + [Dihydrolipoyllysine-residue acetyltransferase] S-acetyldihydrolipoyllysine	C00024 + C15973 <=> C00010 + C16255
rn:R02570	succinyl-CoA:enzyme N6-(dihydrolipoyl)lysine S-succinyltransferase	Succinyl-CoA + Enzyme N6-(dihydrolipoyl)lysine <=> CoA + [Dihydrolipoyllysine-residue succinyltransferase] S-succinyldihydrolipoyllysine	C00091 + C15973 <=> C00010 + C16254
rn:R02571	Glutaryl-CoA:dihydrolipoamide S-succinyltransferase	Glutaryl-CoA + Enzyme N6-(dihydrolipoyl)lysine <=> CoA + [Dihydrolipoyllysine-residue succinyltransferase] S-glutaryldihydrolipoyllysine	C00527 + C15973 <=> C00010 + C06157
rn:R02581	(5Z,13E)-(15S)-9alpha,11alpha,15-trihydroxyprosta-5,13-dienoate:NADP+ 9-oxidoreductase;	Prostaglandin F2alpha + NADP+ <=> Prostaglandin E2 + NADPH + H+	C00639 + C00006 <=> C00584 + C00005 + C00080
rn:R02590	CTP:choline-phosphate cytidylyltransferase	CTP + N-Trimethyl-2-aminoethylphosphonate <=> Diphosphate + CMP-N-trimethyl-2-aminoethylphosphonate	C00063 + C06459 <=> C00013 + C05674
rn:R02596	Donor:hydrogen-peroxide oxidoreductase	Coniferyl alcohol <=> Guaiacyl lignin	C00590 <=> C15805
rn:R02613	Phenethylamine:oxygen oxidoreductase (deaminating)	Phenethylamine + Oxygen + H2O <=> Phenylacetaldehyde + Ammonia + Hydrogen peroxide	C05332 + C00007 + C00001 <=> C00601 + C00014 + C00027
rn:R02619	3-sulfino-L-alanine:2-oxoglutarate aminotransferase	3-Sulfino-L-alanine + 2-Oxoglutarate <=> 3-Sulfinylpyruvate + L-Glutamate	C00606 + C00026 <=> C05527 + C00025
rn:R02630	protein-N(pi)-phosphohistidine:D-mannose 6-phosphotransferase	Protein N(pi)-phospho-L-histidine + D-Mannose <=> Protein histidine + D-Mannose 6-phosphate	C04261 + C00159 <=> C00615 + C00275
rn:R02640	L-Gulonate:NAD+ 3-oxidoreductase	L-Gulonate + NAD+ <=> 3-Dehydro-L-gulonate + NADH + H+	C00800 + C00003 <=> C00618 + C00004 + C00080
rn:R02655	Gentisate aldehyde:NAD+ oxidoreductase	Gentisate aldehyde + NAD+ + H2O <=> 2,5-Dihydroxybenzoate + NADH + H+	C05585 + C00003 + C00001 <=> C00628 + C00004 + C00080
rn:R02657	NA	2,5-Dihydroxybenzoate + Hydrogen peroxide <=> Gentisate aldehyde + Oxygen + H2O	C00628 + C00027 <=> C05585 + C00007 + C00001
rn:R02661	2-methylpropanoyl-CoA:(acceptor) 2,3-oxidoreductase	2-Methylpropanoyl-CoA + Acceptor <=> 2-Methylprop-2-enoyl-CoA + Reduced acceptor	C00630 + C00028 <=> C03460 + C00030
rn:R02662	2-methylpropanoyl-CoA:enzyme N6-(dihydrolipoyl)lysine S-(2-methylpropanoyl)transferase	2-Methylpropanoyl-CoA + Enzyme N6-(dihydrolipoyl)lysine <=> CoA + [Dihydrolipoyllysine-residue (2-methylpropanoyl)transferase] S-(2-methylpropanoyl)dihydrolipoyllysine	C00630 + C15973 <=> C00010 + C15977
rn:R02665	3-Hydroxyanthranilate:oxygen 3,4-oxidoreductase (decyclizing)	3-Hydroxyanthranilate + Oxygen <=> 2-Amino-3-carboxymuconate semialdehyde	C00632 + C00007 <=> C04409
rn:R02668	3-Hydroxy-L-kynurenine hydrolase	3-Hydroxy-L-kynurenine + H2O <=> 3-Hydroxyanthranilate + L-Alanine	C03227 + C00001 <=> C00632 + C00041
rn:R02670	NA	2 3-Hydroxyanthranilate + 4 Oxygen <=> Cinnavalininate + 2 Superoxide + 2 Hydrogen peroxide + 2 H+	2 C00632 + 4 C00007 <=> C05640 + 2 C00704 + 2 C00027 + 2 C00080
rn:R02678	Indole-3-acetaldehyde:NAD+ oxidoreductase	Indole-3-acetaldehyde + NAD+ + H2O <=> Indole-3-acetate + NADH + H+	C00637 + C00003 + C00001 <=> C00954 + C00004 + C00080
rn:R02685	(3S)-3-hydroxyacyl-CoA hydro-lyase	(3S)-3-Hydroxyacyl-CoA <=> trans-2,3-Dehydroacyl-CoA + H2O	C00640 <=> C00658 + C00001
rn:R02687	1,2-diacyl-sn-glycerol acylhydrolase	1,2-Diacyl-sn-glycerol + H2O <=> 1-Acylglycerol + Fatty acid	C00641 + C00001 <=> C01885 + C00162
rn:R02695	4-Hydroxyphenylacetaldehyde:NAD+ oxidoreductase	4-Hydroxyphenylacetaldehyde + NAD+ + H2O <=> 4-Hydroxyphenylacetate + NADH + H+	C03765 + C00003 + C00001 <=> C00642 + C00004 + C00080
rn:R02697	4-Hydroxyphenylacetaldehyde:NADP+ oxidoreductase	4-Hydroxyphenylacetaldehyde + NADP+ + H2O <=> 4-Hydroxyphenylacetate + NADPH + H+	C03765 + C00006 + C00001 <=> C00642 + C00005 + C00080
rn:R02701	5-Hydroxy-L-tryptophan decarboxy-lyase	5-Hydroxy-L-tryptophan <=> Serotonin + CO2	C00643 <=> C00780 + C00011
rn:R02702	5-hydroxy-L-tryptophan:oxygen 2,3-dioxygenase (indole-decyclizing)	5-Hydroxy-L-tryptophan + Oxygen <=> 5-Hydroxy-N-formylkynurenine	C00643 + C00007 <=> C05648
rn:R02705	ATP:N-acyl-D-mannosamine 6-phosphotransferase	ATP + N-Acetyl-D-mannosamine <=> ADP + N-Acetyl-D-mannosamine 6-phosphate	C00002 + C00645 <=> C00008 + C04257
rn:R02719	xanthosine 5'-phosphate phosphohydrolase	Xanthosine 5'-phosphate + H2O <=> Xanthosine + Orthophosphate	C00655 + C00001 <=> C01762 + C00009
rn:R02720	XTP pyrophosphohydrolase;	XTP + H2O <=> Xanthosine 5'-phosphate + Diphosphate	C00700 + C00001 <=> C00655 + C00013
rn:R02723	NA	Cholesterol + Oxygen + 2 Reduced adrenal ferredoxin + 2 H+ <=> 22(R)-Hydroxycholesterol + H2O + 2 Oxidized adrenal ferredoxin	C00187 + C00007 + 2 C00662 + 2 C00080 <=> C05502 + C00001 + 2 C00667
rn:R02725	Androstenedione,reduced-adrenal-ferredoxin:oxygen oxidoreductase (11-hydroxylating)	2 Reduced adrenal ferredoxin + Androstenedione + Oxygen + 2 H+ <=> 11beta-Hydroxyandrost-4-ene-3,17-dione + 2 Oxidized adrenal ferredoxin + H2O	2 C00662 + C00280 + C00007 + 2 C00080 <=> C05284 + 2 C00667 + C00001
rn:R02727	alpha,alpha-Trehalose:orthophosphate beta-D-glucosyltransferase	alpha,alpha-Trehalose + Orthophosphate <=> D-Glucose + beta-D-Glucose 1-phosphate	C01083 + C00009 <=> C00031 + C00663
rn:R02731	D-Fructose-2,6-bisphosphate 2-phosphohydrolase	beta-D-Fructose 2,6-bisphosphate + H2O <=> beta-D-Fructose 6-phosphate + Orthophosphate	C00665 + C00001 <=> C05345 + C00009
rn:R02736	beta-D-glucose-6-phosphate:NADP+ 1-oxoreductase	beta-D-Glucose 6-phosphate + NADP+ <=> D-Glucono-1,5-lactone 6-phosphate + NADPH + H+	C01172 + C00006 <=> C01236 + C00005 + C00080
rn:R02739	alpha-D-Glucose 6-phosphate ketol-isomerase	alpha-D-Glucose 6-phosphate <=> beta-D-Glucose 6-phosphate	C00668 <=> C01172
rn:R02740	alpha-D-Glucose 6-phosphate ketol-isomerase	alpha-D-Glucose 6-phosphate <=> beta-D-Fructose 6-phosphate	C00668 <=> C05345
rn:R02743	gamma-L-glutamyl-L-cysteine gamma-glutamyl cyclotransferase (5-oxoproline-forming)	gamma-L-Glutamyl-L-cysteine <=> 5-Oxoproline + L-Cysteine	C00669 <=> C01879 + C00097
rn:R02745	1-(1-alkenyl)-sn-glycero-3-phosphocholine aldehydohydrolase	1-(1-Alkenyl)-sn-glycero-3-phosphocholine + H2O <=> Aldehyde + sn-Glycero-3-phosphocholine	C04517 + C00001 <=> C00071 + C00670
rn:R02746	1-Acyl-sn-glycero-3-phosphocholine acylhydrolase	1-Acyl-sn-glycero-3-phosphocholine + H2O <=> sn-Glycero-3-phosphocholine + Fatty acid	C04230 + C00001 <=> C00670 + C00162
rn:R02747	2-Acyl-sn-glycero-3-phosphocholine acylhydrolase	2-Acyl-sn-glycero-3-phosphocholine + H2O <=> sn-Glycero-3-phosphocholine + Fatty acid	C04233 + C00001 <=> C00670 + C00162
rn:R02748	Deoxyinosine:orthophosphate ribosyltransferase	Deoxyinosine + Orthophosphate <=> Hypoxanthine + 2-Deoxy-D-ribose 1-phosphate	C05512 + C00009 <=> C00262 + C00672
rn:R02749	2-deoxy-D-ribose 1-phosphate 1,5-phosphomutase	2-Deoxy-D-ribose 1-phosphate <=> 2-Deoxy-D-ribose 5-phosphate	C00672 <=> C00673
rn:R02750	ATP:2-deoxy-D-ribose 5-phosphotransferase	2-Deoxy-D-ribose 5-phosphate + ADP <=> Deoxyribose + ATP	C00673 + C00008 <=> C01801 + C00002
rn:R02757	ATP:acylglycerol 3-phosphotransferase	ATP + 1-Acylglycerol <=> ADP + 1-Acyl-sn-glycerol 3-phosphate	C00002 + C01885 <=> C00008 + C00681
rn:R02765	Methylmalonyl-CoA epimerase	(R)-Methylmalonyl-CoA <=> (S)-Methylmalonyl-CoA	C01213 <=> C00683
rn:R02794	Cholate:CoA ligase (AMP-forming)	ATP + Cholic acid + CoA <=> AMP + Diphosphate + Choloyl-CoA	C00002 + C00695 + C00010 <=> C00020 + C00013 + C01794
rn:R02799	11-epi-Prostaglandin F2alpha:NADP+ 11-oxidoreductase	11-epi-Prostaglandin F2alpha + NADP+ <=> Prostaglandin D2 + H+ + NADPH	C05959 + C00006 <=> C00696 + C00080 + C00005
rn:R02805	P1,P4-Bis(5'-nucleosyl)-tetraphosphate nucleotidohydrolase	P1,P4-Bis(5'-xanthosyl) tetraphosphate + H2O <=> XTP + Xanthosine 5'-phosphate	C04392 + C00001 <=> C00700 + C00655
rn:R02821	Trimethylaminoacetate:L-homosysteine S-methyltransferase	Betaine + L-Homocysteine <=> N,N-Dimethylglycine + L-Methionine	C00719 + C00155 <=> C01026 + C00073
rn:R02824	glutathione:insulin oxidoreductase	Insulin + 2 Glutathione <=> Reduced insulin + Glutathione disulfide	C00723 + 2 C00051 <=> C02288 + C00127
rn:R02834	Cortisol:NAD+ 11-oxidoreductase	Cortisol + NAD+ <=> Cortisone + NADH + H+	C00735 + C00003 <=> C00762 + C00004 + C00080
rn:R02836	Cortisol:NADP+ 11-oxidoreductase	Cortisol + NADP+ <=> Cortisone + NADPH + H+	C00735 + C00006 <=> C00762 + C00005 + C00080
rn:R02838	21-deoxycortisol,NADPH-hemoprotein reductase:oxygen oxidoreductase (21-hydroxylating)	21-Deoxycortisol + [Reduced NADPH---hemoprotein reductase] + Oxygen <=> Cortisol + [Oxidized NADPH---hemoprotein reductase] + H2O	C05497 + C03024 + C00007 <=> C00735 + C03161 + C00001
rn:R02840	Cortisol delta5-delat4-isomerase;	Cortisol + H+ + NADH <=> 11beta,17alpha,21-Trihydroxypregnenolone + NAD+	C00735 + C00080 + C00004 <=> C05489 + C00003
rn:R02841	11beta,17alpha,21-Trihydroxy-5beta-pregnane-3,20-dione:NADP+ delta4-oxidoreductase;	11beta,17alpha,21-Trihydroxy-5beta-pregnane-3,20-dione + NADP+ <=> Cortisol + NADPH + H+	C05471 + C00006 <=> C00735 + C00005 + C00080
rn:R02843	steroid,reduced ferredoxin:oxygen oxidoreductase (11-hydroxylating)	11-Deoxycortisol + 2 Reduced ferredoxin + Oxygen + 2 H+ <=> Cortisol + 2 Oxidized ferredoxin + H2O	C05488 + 2 C00138 + C00007 + 2 C00080 <=> C00735 + 2 C00139 + C00001
rn:R02869	S-adenosylmethioninamine:spermidine 3-aminopropyltransferase	S-Adenosylmethioninamine + Spermidine <=> 5'-Methylthioadenosine + Spermine	C01137 + C00315 <=> C00170 + C00750
rn:R02872	presqualene-diphosphate diphosphate-lyase (reducing, squalene-forming)	Presqualene diphosphate + NADPH + H+ <=> Diphosphate + Squalene + NADP+	C03428 + C00005 + C00080 <=> C00013 + C00751 + C00006
rn:R02874	squalene,NADPH-hemoprotein:oxygen oxidoreductase (2,3-epoxidizing)	Squalene + Oxygen + [Reduced NADPH---hemoprotein reductase] <=> (S)-2,3-Epoxysqualene + [Oxidized NADPH---hemoprotein reductase] + H2O	C00751 + C00007 + C03024 <=> C01054 + C03161 + C00001
rn:R02887	1,4-beta-D-Glucan glucohydrolase	Cellodextrin + (n-2) H2O <=> (n-2) D-Glucose + Cellobiose	C01898 + (n-2) C00001 <=> (n-2) C00031 + C00185
rn:R02893	17alpha,21-dihydroxy-5beta-pregnane-3,11,20-trione:NADP+ delta4-oxidoreductase	17alpha,21-Dihydroxy-5beta-pregnane-3,11,20-trione + NADP+ <=> Cortisone + NADPH + H+	C05469 + C00006 <=> C00762 + C00005 + C00080
rn:R02894	D-Proline:oxygen oxidoreductase	D-Proline + Oxygen <=> 1-Pyrroline-2-carboxylate + Hydrogen peroxide	C00763 + C00007 <=> C03564 + C00027
rn:R02902	NA	Retinoate + UDP-glucuronate <=> all-trans-Retinoyl-beta-glucuronide + UDP	C00777 + C00167 <=> C11061 + C00015
rn:R02908	5-Hydroxytryptamine:oxygen oxidoreductase(deaminating)(flavin-containing)	Serotonin + H2O + Oxygen <=> 5-Hydroxyindoleacetaldehyde + Ammonia + Hydrogen peroxide	C00780 + C00001 + C00007 <=> C05634 + C00014 + C00027
rn:R02909	5-hydroxytryptamine:oxygen 2,3-dioxygenase (indole-decyclizing)	Serotonin + Oxygen <=> Formyl-5-hydroxykynurenamine	C00780 + C00007 <=> C05647
rn:R02910	S-Adenosyl-L-methionine:amine N-methyltransferase	S-Adenosyl-L-methionine + Serotonin <=> S-Adenosyl-L-homocysteine + N-Methylserotonin	C00019 + C00780 <=> C00021 + C06212
rn:R02911	acetyl-CoA:aralkylamine N-acetyltransferase	Acetyl-CoA + Serotonin <=> CoA + N-Acetylserotonin	C00024 + C00780 <=> C00010 + C00978
rn:R02914	4,5-Dihydro-4-oxo-5-imidazolepropanoate hydro-lyase	4-Imidazolone-5-propanoate <=> Urocanate + H2O	C03680 <=> C00785 + C00001
rn:R02919	4-[(1R)-1-Hydroxy-2-(methylamino)ethyl]-1,2-benzenediol:oxygen oxidoreductase(deaminating)(flavin-containing)	L-Adrenaline + H2O + Oxygen <=> 3,4-Dihydroxymandelaldehyde + Methylamine + Hydrogen peroxide	C00788 + C00001 + C00007 <=> C05577 + C00218 + C00027
rn:R02920	S-Adenosyl-L-methionine:catechol O-methyltransferase	S-Adenosyl-L-methionine + L-Adrenaline <=> S-Adenosyl-L-homocysteine + L-Metanephrine	C00019 + C00788 <=> C00021 + C05588
rn:R02921	CTP:D-ribitol-5-phosphate cytidylyltransferase	CTP + D-Ribitol 5-phosphate <=> Diphosphate + CDP-ribitol	C00063 + C01068 <=> C00013 + C00789
rn:R02923	D-Arginine:oxygen oxidoreductase (deaminating)	D-Arginine + H2O + Oxygen <=> 5-Guanidino-2-oxopentanoate + Ammonia + Hydrogen peroxide	C00792 + C00001 + C00007 <=> C03771 + C00014 + C00027
rn:R02924	D-Arginine:2-oxoglutarate aminotransferase	D-Arginine + 2-Oxo acid <=> 5-Guanidino-2-oxopentanoate + D-Amino acid	C00792 + C00161 <=> C03771 + C00405
rn:R02926	Melibiitol galactohydrolase	Melibiitol + H2O <=> D-Sorbitol + D-Galactose	C05399 + C00001 <=> C00794 + C00124
rn:R02933	L-Gulono-1,4-lactone lactonohydrolase	L-Gulono-1,4-lactone + H2O <=> L-Gulonate	C01040 + C00001 <=> C00800
rn:R02957	D-Glucuronolactone:NAD+ oxidoreductase	D-Glucuronolactone + NAD+ + 2 H2O <=> D-Glucarate + NADH + H+	C02670 + C00003 + 2 C00001 <=> C00818 + C00004 + C00080
rn:R02964	NADH:menaquinone oxidoreductase	Menaquinone + H+ + NADH <=> Menaquinol + NAD+	C00828 + C00080 + C00004 <=> C05819 + C00003
rn:R02971	ATP:pantothenate 4'-phosphotransferase	ATP + Pantetheine <=> ADP + Pantetheine 4'-phosphate	C00002 + C00831 <=> C00008 + C01134
rn:R02973	(R)-pantetheine amidohydrolase	Pantetheine + H2O <=> Pantothenate + Cysteamine	C00831 + C00001 <=> C00864 + C01678
rn:R02976	ATP:sphinganine 1-phosphotransferase	ATP + Sphinganine <=> ADP + Sphinganine 1-phosphate	C00002 + C00836 <=> C00008 + C01120
rn:R02978	Sphinganine:NADP+ 3-oxidoreductase	Sphinganine + NADP+ <=> 3-Dehydrosphinganine + NADPH + H+	C00836 + C00006 <=> C02934 + C00005 + C00080
rn:R03004	Deamino-NAD+ nucleotidohydrolase	Deamino-NAD+ + H2O <=> AMP + Nicotinate D-ribonucleotide	C00857 + C00001 <=> C00020 + C01185
rn:R03005	ATP:nicotinamide-nucleotide adenylyltransferase	ATP + Nicotinate D-ribonucleotide <=> Diphosphate + Deamino-NAD+	C00002 + C01185 <=> C00013 + C00857
rn:R03018	ATP:pantothenate 4'-phosphotransferase	ATP + Pantothenate <=> ADP + D-4'-Phosphopantothenate	C00002 + C00864 <=> C00008 + C03492
rn:R03026	(S)-3-hydroxybutanoyl-CoA hydro-lyase	(S)-3-Hydroxybutanoyl-CoA <=> Crotonoyl-CoA + H2O	C01144 <=> C00877 + C00001
rn:R03035	ATP:pantetheine-4'-phosphate adenylyltransferase	ATP + Pantetheine 4'-phosphate <=> Diphosphate + Dephospho-CoA	C00002 + C01134 <=> C00013 + C00882
rn:R03036	Dephospho-CoA nucleotidohydrolase	Dephospho-CoA + H2O <=> Pantetheine 4'-phosphate + AMP	C00882 + C00001 <=> C01134 + C00020
rn:R03045	3-Hydroxypropionyl-CoA hydro-lyase	3-Hydroxypropionyl-CoA <=> Propenoyl-CoA + H2O	C05668 <=> C00894 + C00001
rn:R03048	11-cis-retinol:NAD+ oxidoreductase	11-cis-Retinol + NAD+ <=> 11-cis-Retinal + NADH + H+	C00899 + C00003 <=> C02110 + C00004 + C00080
rn:R03055	(R)-5,6-dihydrothymine amidohydrolase	(R)-5,6-Dihydrothymine + H2O <=> (R)-3-Ureidoisobutyrate	C21028 + C00001 <=> C21029
rn:R03057	(7E,9E,11Z,14Z)-(5S,6S)-5,6-Epoxyicosa-7,9,11,14-tetraenoate hydrolase	Leukotriene A4 + H2O <=> Leukotriene B4	C00909 + C00001 <=> C02165
rn:R03058	arachidonate:oxygen 5-oxidoreductase	5(S)-HPETE <=> Leukotriene A4 + H2O	C05356 <=> C00909 + C00001
rn:R03059	(7E,9E,11Z,14Z)-(5S,6S)-5,6-Epoxyicosa-7,9,11,14-tetraenoate:glutathione leukotriene-transferase (epoxide-ring-opening)	Leukotriene A4 + Glutathione <=> Leukotriene C4	C00909 + C00051 <=> C02166
rn:R03087	19-oxotestosterone,NADPH---hemoprotein reductase:oxygen oxidoreductase (aromatizing, formate-forming)	19-Oxotestosterone + Oxygen + [Reduced NADPH---hemoprotein reductase] <=> Estradiol-17beta + Formate + [Oxidized NADPH---hemoprotein reductase] + H2O	C05295 + C00007 + C03024 <=> C00951 + C00058 + C03161 + C00001
rn:R03088	NA	Estradiol-17beta + H+ + Oxygen + NADH <=> 2-Hydroxyestradiol + NAD+ + H2O	C00951 + C00080 + C00007 + C00004 <=> C05301 + C00003 + C00001
rn:R03089	NA	Estradiol-17beta + H+ + Oxygen + NADPH <=> Estriol + NADP+ + H2O	C00951 + C00080 + C00007 + C00005 <=> C05141 + C00006 + C00001
rn:R03090	NA	Estradiol-17beta + H+ + Oxygen + NADPH <=> 2-Hydroxyestradiol + NADP+ + H2O	C00951 + C00080 + C00007 + C00005 <=> C05301 + C00006 + C00001
rn:R03091	UDPglucuronate beta-D-glucuronosyltransferase(acceptor-unspecific)	Estradiol-17beta + UDP-glucuronate <=> Estradiol-17beta 3-glucuronide + UDP	C00951 + C00167 <=> C05503 + C00015
rn:R03098	L-2-aminoadipate-6-semialdehyde:NADP+ 6-oxidoreductase;	L-2-Aminoadipate + ATP <=> L-2-Aminoadipate adenylate + Diphosphate	C00956 + C00002 <=> C05560 + C00013
rn:R03102	L-2-aminoadipate-6-semialdehyde:NAD+ 6-oxidoreductase	L-2-Aminoadipate 6-semialdehyde + NAD+ + H2O <=> L-2-Aminoadipate + NADH + H+	C04076 + C00003 + C00001 <=> C00956 + C00004 + C00080
rn:R03103	L-2-aminoadipate-6-semialdehyde:NADP+ 6-oxidoreductase	L-2-Aminoadipate 6-semialdehyde + NADP+ + H2O <=> L-2-Aminoadipate + NADPH + H+	C04076 + C00006 + C00001 <=> C00956 + C00005 + C00080
rn:R03104	3-Mercaptolactate:NAD+ oxidoreductase	3-Mercaptolactate + NAD+ <=> Mercaptopyruvate + NADH + H+	C05823 + C00003 <=> C00957 + C00004 + C00080
rn:R03105	3-mercaptopyruvate:sulfide sulfurtransferase	Mercaptopyruvate + Thioredoxin <=> Hydrogen sulfide + Pyruvate + Thioredoxin disulfide	C00957 + C00342 <=> C00283 + C00022 + C00343
rn:R03130	S-Adenosyl-L-homocysteine:N-acetylserotonin O-methyltransferase	S-Adenosyl-L-methionine + N-Acetylserotonin <=> S-Adenosyl-L-homocysteine + Melatonin	C00019 + C00978 <=> C00021 + C01598
rn:R03139	primary-amine oxidase	1,3-Diaminopropane + Oxygen + H2O <=> 3-Aminopropanal + Ammonia + Hydrogen peroxide	C00986 + C00007 + C00001 <=> C05665 + C00014 + C00027
rn:R03158	NA	3-Hydroxypropanoate + CoA <=> 3-Hydroxypropionyl-CoA + H2O	C01013 + C00010 <=> C05668 + C00001
rn:R03161	ATP:6-deoxy-L-galactose 1-phosphotransferase	ATP + 6-Deoxy-L-galactose <=> ADP + L-Fucose 1-phosphate	C00002 + C01019 <=> C00008 + C02985
rn:R03165	Hydroxymethylbilane hydro-lyase(cyclizing)	Hydroxymethylbilane <=> Uroporphyrinogen III + H2O	C01024 <=> C01051 + C00001
rn:R03167	glutathione:lipid-hydroperoxide oxidoreductase	Lipid hydroperoxide + 2 Glutathione <=> Lipid + Glutathione disulfide + 2 H2O	C01025 + 2 C00051 <=> C01356 + C00127 + 2 C00001
rn:R03172	(S)-2-methylbutanoyl-CoA:acceptor 2,3-oxidoreductase	(S)-2-Methylbutanoyl-CoA + Acceptor <=> 2-Methylbut-2-enoyl-CoA + Reduced acceptor	C15980 + C00028 <=> C03345 + C00030
rn:R03174	(S)-2-methylbutanoyl-CoA:enzyme N6-(dihydrolipoyl)lysine S-(2-methylbutanoyl)transferase	(S)-2-Methylbutanoyl-CoA + Enzyme N6-(dihydrolipoyl)lysine <=> CoA + [Dihydrolipoyllysine-residue (2-methylpropanoyl)transferase] S-(2-methylbutanoyl)dihydrolipoyllysine	C15980 + C15973 <=> C00010 + C15979
rn:R03181	4-Maleylacetoacetate cis-trans-isomerase	4-Maleylacetoacetate <=> 4-Fumarylacetoacetate	C01036 <=> C01061
rn:R03189	5-Formyltetrahydrofolate:L-glutamate N-formiminotransferase	Folinic acid + L-Glutamate <=> Tetrahydrofolate + N-Formyl-L-glutamate	C03479 + C00025 <=> C00101 + C01045
rn:R03197	Uroporphyrinogen-III carboxy-lyase	Uroporphyrinogen III <=> Coproporphyrinogen III + 4 CO2	C01051 <=> C03263 + 4 C00011
rn:R03199	(S)-2,3-Epoxysqualene mutase (cyclizing, lanosterol-forming)	(S)-2,3-Epoxysqualene <=> Lanosterol	C01054 <=> C01724
rn:R03208	NA	2 3,5-Diiodo-L-tyrosine + Hydrogen peroxide <=> Thyroxine + Dehydroalanine + 2 H2O	2 C01060 + C00027 <=> C01829 + C02218 + 2 C00001
rn:R03220	Coproporphyrinogen:oxygen oxidoreductase(decarboxylating)	Coproporphyrinogen III + Oxygen <=> Protoporphyrinogen IX + 2 CO2 + 2 H2O	C03263 + C00007 <=> C01079 + 2 C00011 + 2 C00001
rn:R03222	protoporphyrinogen-IX:oxygen oxidoreductase	Protoporphyrinogen IX + 3 Oxygen <=> Protoporphyrin + 3 Hydrogen peroxide	C01079 + 3 C00007 <=> C02191 + 3 C00027
rn:R03232	protein-N(pi)-phosphohistidine:D-fructose 1-phosphotransferase	Protein N(pi)-phospho-L-histidine + D-Fructose <=> Protein histidine + D-Fructose 1-phosphate	C04261 + C00095 <=> C00615 + C01094
rn:R03236	ATP:D-tagatose-6-phosphate 1-phosphotransferase	D-Tagatose 6-phosphate + ATP <=> D-Tagatose 1,6-bisphosphate + ADP	C01097 + C00002 <=> C03785 + C00008
rn:R03237	CTP:D-tagatose 6-phosphate 1-phosphotransferase	CTP + D-Tagatose 6-phosphate <=> CDP + D-Tagatose 1,6-bisphosphate	C00063 + C01097 <=> C00112 + C03785
rn:R03238	UTP:D-tagatose 6-phosphate 1-phosphotransferase	UTP + D-Tagatose 6-phosphate <=> UDP + D-Tagatose 1,6-bisphosphate	C00075 + C01097 <=> C00015 + C03785
rn:R03239	ITP:D-tagatose 6-phosphate 1-phosphotransferase	ITP + D-Tagatose 6-phosphate <=> IDP + D-Tagatose 1,6-bisphosphate	C00081 + C01097 <=> C00104 + C03785
rn:R03245	ATP:(R)-5-phosphomevalonate phosphotransferase	ATP + (R)-5-Phosphomevalonate <=> ADP + (R)-5-Diphosphomevalonate	C00002 + C01107 <=> C00008 + C01143
rn:R03262	Corticosterone,reduced-adrenal-ferredoxin:oxygen oxidoreductase (18-hydroxylating)	Corticosterone + 2 Reduced adrenal ferredoxin + Oxygen + 2 H+ <=> 18-Hydroxycorticosterone + 2 Oxidized adrenal ferredoxin + H2O	C02140 + 2 C00662 + C00007 + 2 C00080 <=> C01124 + 2 C00667 + C00001
rn:R03263	NA	18-Hydroxycorticosterone + Reduced adrenal ferredoxin + Oxygen <=> Aldosterone + Oxidized adrenal ferredoxin + 2 H2O	C01124 + C00662 + C00007 <=> C01780 + C00667 + 2 C00001
rn:R03269	N-[(R)-4'-Phosphopantothenoyl]-L-cysteine carboxy-lyase	(R)-4'-Phosphopantothenoyl-L-cysteine <=> Pantetheine 4'-phosphate + CO2	C04352 <=> C01134 + C00011
rn:R03270	NA	2-(alpha-Hydroxyethyl)thiamine diphosphate + Enzyme N6-(lipoyl)lysine <=> [Dihydrolipoyllysine-residue acetyltransferase] S-acetyldihydrolipoyllysine + Thiamin diphosphate	C05125 + C15972 <=> C16255 + C00068
rn:R03283	4-Trimethylammoniobutanal:NAD+ 1-oxidoreductase;	4-Trimethylammoniobutanal + NAD+ + H2O <=> 4-Trimethylammoniobutanoate + NADH + H+	C01149 + C00003 + C00001 <=> C01181 + C00004 + C00080
rn:R03286	N(pi)-methyl-L-histidine:beta-alanine ligase (ADP-forming)	ATP + N(pi)-Methyl-L-histidine + beta-Alanine <=> ADP + Orthophosphate + beta-Alanyl-N(pi)-methyl-L-histidine	C00002 + C01152 + C00099 <=> C00008 + C00009 + C01262
rn:R03288	beta-alanyl-N(pi)-methyl-L-histidine hydrolase;	beta-Alanyl-N(pi)-methyl-L-histidine + H2O <=> beta-Alanine + N(pi)-Methyl-L-histidine	C01262 + C00001 <=> C00099 + C01152
rn:R03291	trans-4-Hydroxy-L-proline:NAD+ 5-oxidoreductase	Hydroxyproline + NAD+ <=> L-1-Pyrroline-3-hydroxy-5-carboxylate + NADH + H+	C01157 + C00003 <=> C04281 + C00004 + C00080
rn:R03293	trans-4-Hydroxy-L-proline:NADP+ 5-oxidoreductase	Hydroxyproline + NADP+ <=> L-1-Pyrroline-3-hydroxy-5-carboxylate + NADPH + H+	C01157 + C00006 <=> C04281 + C00005 + C00080
rn:R03295	trans-4-hydroxy-L-proline:quinone oxidoreductase	Hydroxyproline + Quinone <=> L-1-Pyrroline-3-hydroxy-5-carboxylate + Hydroquinone	C01157 + C15602 <=> C04281 + C15603
rn:R03300	3,4-Dihydroxyphenylacetaldehyde:NAD+ oxidoreductase	3,4-Dihydroxyphenylacetaldehyde + NAD+ + H2O <=> 3,4-Dihydroxyphenylacetate + NADH + H+	C04043 + C00003 + C00001 <=> C01161 + C00004 + C00080
rn:R03302	3,4-Dihydroxyphenylacetaldehyde:NADP+ oxidoreductase	3,4-Dihydroxyphenylacetaldehyde + NADP+ + H2O <=> 3,4-Dihydroxyphenylacetate + NADPH + H+	C04043 + C00006 + C00001 <=> C01161 + C00005 + C00080
rn:R03304	S-Adenosyl-L-methionine:catechol O-methyltransferase	S-Adenosyl-L-methionine + 3,4-Dihydroxyphenylacetate <=> S-Adenosyl-L-homocysteine + Homovanillate	C00019 + C01161 <=> C00021 + C05582
rn:R03313	L-glutamate-5-semialdehyde:NADP+ 5-oxidoreductase (phosphorylating)	L-Glutamate 5-semialdehyde + Orthophosphate + NADP+ <=> L-Glutamyl 5-phosphate + NADPH + H+	C01165 + C00009 + C00006 <=> C03287 + C00005 + C00080
rn:R03316	NA	3-Carboxy-1-hydroxypropyl-ThPP + Enzyme N6-(lipoyl)lysine <=> [Dihydrolipoyllysine-residue succinyltransferase] S-succinyldihydrolipoyllysine + Thiamin diphosphate	C05381 + C15972 <=> C16254 + C00068
rn:R03321	beta-D-Glucose 6-phosphate ketol-isomerase	beta-D-Glucose 6-phosphate <=> beta-D-Fructose 6-phosphate	C01172 <=> C05345
rn:R03325	17alpha,20alpha-Dihydroxypregn-4-en-3-one:NADP+ 20-oxidoreductase	17alpha,20alpha-Dihydroxypregn-4-en-3-one + NADP+ <=> 17alpha-Hydroxyprogesterone + NADPH + H+	C04518 + C00006 <=> C01176 + C00005 + C00080
rn:R03326	17alpha-hydroxyprogesterone,NADPH-hemoprotein reductase:oxygen oxidoreductase (21-hydroxylating)	17alpha-Hydroxyprogesterone + [Reduced NADPH---hemoprotein reductase] + Oxygen <=> 11-Deoxycortisol + [Oxidized NADPH---hemoprotein reductase] + H2O	C01176 + C03024 + C00007 <=> C05488 + C03161 + C00001
rn:R03327	17alpha-Hydroxypregnenolone:NAD+ 3-oxidoreductase	17alpha-Hydroxypregnenolone + NAD+ <=> 17alpha-Hydroxyprogesterone + NADH + H+	C05138 + C00003 <=> C01176 + C00004 + C00080
rn:R03329	steroid,reduced-adrenal-ferredoxin:oxygen oxidoreductase (11-hydroxylating)	17alpha-Hydroxyprogesterone + 2 Reduced ferredoxin + Oxygen + 2 H+ <=> 21-Deoxycortisol + 2 Oxidized ferredoxin + H2O	C01176 + 2 C00138 + C00007 + 2 C00080 <=> C05497 + 2 C00139 + C00001
rn:R03330	D-myo-Inositol-1,3-bisphosphate 3-phosphohydrolase	D-myo-Inositol 1,3-bisphosphate + H2O <=> Inositol 1-phosphate + Orthophosphate	C04062 + C00001 <=> C01177 + C00009
rn:R03342	3-(4-Hydroxyphenyl)pyruvate keto-enol-isomerase	3-(4-Hydroxyphenyl)pyruvate <=> 2-Hydroxy-3-(4-hydroxyphenyl)propenoate	C01179 <=> C05350
rn:R03346	nicotinate D-ribonucleotide phosphohydrolase	Nicotinate D-ribonucleotide + H2O <=> Nicotinate D-ribonucleoside + Orthophosphate	C01185 + C00001 <=> C05841 + C00009
rn:R03347	ATP:beta-D-ribosylnicotinate 5-phosphotransferase	Nicotinate D-ribonucleotide + ADP <=> Nicotinate D-ribonucleoside + ATP	C01185 + C00008 <=> C05841 + C00002
rn:R03348	Nicotinate-nucleotide:pyrophosphate phosphoribosyltransferase (carboxylating)	Nicotinate D-ribonucleotide + Diphosphate + CO2 <=> Quinolinate + 5-Phospho-alpha-D-ribose 1-diphosphate	C01185 + C00013 + C00011 <=> C03722 + C00119
rn:R03353	5alpha-Cholest-7-en-3beta-ol delta7-delta8-isomerase	Lathosterol <=> 5alpha-Cholest-8-en-3beta-ol	C01189 <=> C03845
rn:R03354	UDP-alpha-D-galactose:beta-D-glucosyl-(1<->1)-ceramide 4-beta-D-galactosyltransferase	Glucosylceramide + UDP-alpha-D-galactose <=> Lactosylceramide + UDP	C01190 + C00052 <=> C01290 + C00015
rn:R03355	beta-D-Galactosyl-1,4-beta-D-glucosylceramide galactohydrolase	Lactosylceramide + H2O <=> Glucosylceramide + D-Galactose	C01290 + C00001 <=> C01190 + C00124
rn:R03361	ATP:1-Phosphatidyl-1D-myo-inositol 4-phosphotransferase	ATP + 1-Phosphatidyl-D-myo-inositol <=> ADP + 1-Phosphatidyl-1D-myo-inositol 4-phosphate	C00002 + C01194 <=> C00008 + C01277
rn:R03362	ATP:1-phosphatidyl-1D-myo-inositol 3-phosphotransferase	ATP + 1-Phosphatidyl-D-myo-inositol <=> ADP + 1-Phosphatidyl-1D-myo-inositol 3-phosphate	C00002 + C01194 <=> C00008 + C04549
rn:R03363	1-Phosphatidyl-1D-myo-inositol 3-phosphate 3-phosphohydrolase	1-Phosphatidyl-1D-myo-inositol 3-phosphate + H2O <=> 1-Phosphatidyl-D-myo-inositol + Orthophosphate	C04549 + C00001 <=> C01194 + C00009
rn:R03376	[procollagen]-L-lysine,2-oxoglutarate:oxygen oxidoreductase (5-hydroxylating)	Protein lysine + 2-Oxoglutarate + Oxygen <=> Procollagen 5-hydroxy-L-lysine + Succinate + CO2	C02188 + C00026 + C00007 <=> C01211 + C00042 + C00011
rn:R03378	GTP:5-hydroxy-L-lysine O-phosphotransferase	GTP + L-Hydroxylysine <=> GDP + 5-Phosphooxy-L-lysine	C00044 + C16741 <=> C00035 + C03366
rn:R03380	UDP-alpha-D-galactose:procollagen-5-hydroxy-L-lysine D-galactosyltransferase	UDP-alpha-D-galactose + Procollagen 5-hydroxy-L-lysine <=> UDP + 5-(D-Galactosyloxy)-L-lysine-procollagen	C00052 + C01211 <=> C00015 + C04487
rn:R03383	methylmalonate:CoA ligase (AMP-forming)	Methylmalonate + CoA + ATP <=> (R)-Methylmalonyl-CoA + AMP + Diphosphate	C02170 + C00010 + C00002 <=> C01213 + C00020 + C00013
rn:R03393	D-myo-Inositol-1,4-bisphosphate 1-phosphohydrolase	1D-myo-Inositol 1,4-bisphosphate + H2O <=> myo-Inositol 4-phosphate + Orthophosphate	C01220 + C00001 <=> C03546 + C00009
rn:R03394	D-myo-Inositol-1,4,5-trisphosphate 5-phosphohydrolase	D-myo-Inositol 1,4,5-trisphosphate + H2O <=> 1D-myo-Inositol 1,4-bisphosphate + Orthophosphate	C01245 + C00001 <=> C01220 + C00009
rn:R03404	3beta-Hydroxyandrost-5-en-17-one 3-sulfate sulfohydrolase	Dehydroepiandrosterone sulfate + H2O <=> Dehydroepiandrosterone + Sulfate	C04555 + C00001 <=> C01227 + C00059
rn:R03405	3'-phosphoadenylylsulfate:alcohol sulfotransferase	3'-Phosphoadenylyl sulfate + Dehydroepiandrosterone <=> Adenosine 3',5'-bisphosphate + Dehydroepiandrosterone sulfate	C00053 + C01227 <=> C00054 + C04555
rn:R03406	Androst-5-ene-3beta,17beta-diol:NAD+ oxidoreductase	Androstenediol + NAD+ <=> Dehydroepiandrosterone + NADH + H+	C04295 + C00003 <=> C01227 + C00004 + C00080
rn:R03407	Androst-5-ene-3beta,17beta-diol:NADP+ oxidoreductase	Androstenediol + NADP+ <=> Dehydroepiandrosterone + NADPH + H+	C04295 + C00006 <=> C01227 + C00005 + C00080
rn:R03408	NA	Dehydroepiandrosterone + H+ + Oxygen + NADPH <=> 16alpha-Hydroxydehydroepiandrosterone + NADP+ + H2O	C01227 + C00080 + C00007 + C00005 <=> C05139 + C00006 + C00001
rn:R03409	guanosine 3'-diphosphate 5'-triphosphate 5'-phosphohydrolase	Guanosine 3'-diphosphate 5'-triphosphate + H2O <=> Guanosine 3',5'-bis(diphosphate) + Orthophosphate	C04494 + C00001 <=> C01228 + C00009
rn:R03415	1-(1-alkenyl)-sn-glycero-3-phosphoethanolamine aldehydohydrolase	1-(1-Alkenyl)-sn-glycero-3-phosphoethanolamine + H2O <=> Aldehyde + sn-Glycero-3-phosphoethanolamine	C04635 + C00001 <=> C00071 + C01233
rn:R03416	1-Acyl-sn-glycero-3-phosphoethanolamine aldehydohydrolase	1-Acyl-sn-glycero-3-phosphoethanolamine + H2O <=> Fatty acid + sn-Glycero-3-phosphoethanolamine	C04438 + C00001 <=> C00162 + C01233
rn:R03417	L-2-Lysophosphatidylethanolamine aldehydohydrolase	2-Acyl-sn-glycero-3-phosphoethanolamine + H2O <=> Fatty acid + sn-Glycero-3-phosphoethanolamine	C05973 + C00001 <=> C00162 + C01233
rn:R03424	S-adenosyl-L-methionine:phosphatidyl-N-methylethanolamine N-methyltransferase	S-Adenosyl-L-methionine + Phosphatidyl-N-methylethanolamine <=> S-Adenosyl-L-homocysteine + Phosphatidyl-N-dimethylethanolamine	C00019 + C01241 <=> C00021 + C04308
rn:R03425	glycine:lipoylprotein oxidoreductase (decarboxylating and acceptor-aminomethylating)	Glycine + Lipoylprotein <=> [Protein]-S8-aminomethyldihydrolipoyllysine + CO2	C00037 + C02051 <=> C01242 + C00011
rn:R03427	D-myo-Inositol 1,3,4-trisphosphate 1-phosphohydrolase	1D-myo-Inositol 1,3,4-trisphosphate + H2O <=> D-myo-Inositol 3,4-bisphosphate + Orthophosphate	C01243 + C00001 <=> C04063 + C00009
rn:R03428	ATP:1D-myo-inositol-1,3,4-trisphosphate 5-phosphotransferase	ATP + 1D-myo-Inositol 1,3,4-trisphosphate <=> ADP + 1D-myo-Inositol 1,3,4,5-tetrakisphosphate	C00002 + C01243 <=> C00008 + C01272
rn:R03429	ATP:1D-myo-inositol-1,3,4-trisphosphate 6-phosphotransferase	ATP + 1D-myo-Inositol 1,3,4-trisphosphate <=> ADP + 1D-myo-Inositol 1,3,4,6-tetrakisphosphate	C00002 + C01243 <=> C00008 + C04477
rn:R03430	D-myo-Inositol 1,3,4,5-tetrakisphosphate 5-phosphohydrolase	1D-myo-Inositol 1,3,4,5-tetrakisphosphate + H2O <=> 1D-myo-Inositol 1,3,4-trisphosphate + Orthophosphate	C01272 + C00001 <=> C01243 + C00009
rn:R03433	ATP:1D-myo-inositol-1,4,5-trisphosphate 3-phosphotransferase	ATP + D-myo-Inositol 1,4,5-trisphosphate <=> ADP + 1D-myo-Inositol 1,3,4,5-tetrakisphosphate	C00002 + C01245 <=> C00008 + C01272
rn:R03434	D-myo-Inositol 1,3,4,5-tetrakisphosphate 3-phosphohydrolase	1D-myo-Inositol 1,3,4,5-tetrakisphosphate + H2O <=> D-myo-Inositol 1,4,5-trisphosphate + Orthophosphate	C01272 + C00001 <=> C01245 + C00009
rn:R03435	1-Phosphatidyl-1D-myo-inositol-4,5-bisphosphate inositoltrisphosphohydrolase	1-Phosphatidyl-D-myo-inositol 4,5-bisphosphate + H2O <=> D-myo-Inositol 1,4,5-trisphosphate + 1,2-Diacyl-sn-glycerol	C04637 + C00001 <=> C01245 + C00641
rn:R03437	Acetyl-CoA:1-alkyl-sn-glycero-3-phosphocholine 2-O-acetyltransferase	Acetyl-CoA + 1-Organyl-2-lyso-sn-glycero-3-phosphocholine <=> CoA + 2-Acetyl-1-alkyl-sn-glycero-3-phosphocholine	C00024 + C04317 <=> C00010 + C04598
rn:R03438	Acyl-CoA:1-alkyl-sn-glycero-3-phosphocholine O-acyltransferase	Acyl-CoA + 1-Organyl-2-lyso-sn-glycero-3-phosphocholine <=> CoA + 1-Radyl-2-acyl-sn-glycero-3-phosphocholine	C00040 + C04317 <=> C00010 + C05212
rn:R03451	N6,N6,N6-Trimethyl-L-lysine,2-oxoglutarate:oxygen oxidoreductase (3-hydroxylating)	N6,N6,N6-Trimethyl-L-lysine + 2-Oxoglutarate + Oxygen <=> (3S)-3-Hydroxy-N6,N6,N6-trimethyl-L-lysine + Succinate + CO2	C03793 + C00026 + C00007 <=> C01259 + C00042 + C00011
rn:R03469	ATP:1-phosphatidyl-1D-myo-inositol-4-phosphate 5-phosphotransferase	ATP + 1-Phosphatidyl-1D-myo-inositol 4-phosphate <=> ADP + 1-Phosphatidyl-D-myo-inositol 4,5-bisphosphate	C00002 + C01277 <=> C00008 + C04637
rn:R03478	ATP:1D-myo-inositol-1,3,4,6-tetrakisphosphate 5-phosphotransferase	ATP + 1D-myo-Inositol 1,3,4,6-tetrakisphosphate <=> ADP + 1D-myo-Inositol 1,3,4,5,6-pentakisphosphate	C00002 + C04477 <=> C00008 + C01284
rn:R03479	ATP:1D-myo-inositol-3,4,5,6-tetrakisphosphate 1-phosphotransferase	ATP + 1D-myo-Inositol 3,4,5,6-tetrakisphosphate <=> ADP + 1D-myo-Inositol 1,3,4,5,6-pentakisphosphate	C00002 + C04520 <=> C00008 + C01284
rn:R03511	phylloquinone:oxidized-dithiothreitol oxidoreductase	Phylloquinone + Oxidized dithiothreitol + H2O <=> Vitamin K1 epoxide + Dithiothreitol	C02059 + C01119 + C00001 <=> C05849 + C00265
rn:R03522	RX:glutathione R-transferase	RX + Glutathione <=> Halide + R-S-Glutathione	C01322 + C00051 <=> C00462 + C02320
rn:R03527	D-Glucoside glucohydrolase	beta-D-Glucoside + H2O <=> D-Glucose + ROH	C00963 + C00001 <=> C00031 + C01335
rn:R03530	ATP:dIDP phosphotransferase	ATP + dIDP <=> ADP + dITP	C00002 + C01344 <=> C00008 + C01345
rn:R03531	2'-Deoxyinosine-5'-triphosphate pyrophosphohydrolase;	dITP + H2O <=> 2'-Deoxyinosine 5'-phosphate + Diphosphate	C01345 + C00001 <=> C06196 + C00013
rn:R03534	2-Hydroxyglutarate:(acceptor) 2-oxidoreductase	2-Hydroxyglutarate + FAD <=> 2-Oxoglutarate + FADH2	C02630 + C00016 <=> C00026 + C01352
rn:R03539	NA	Hydroiodic acid + 3-Iodo-L-tyrosine <=> Iodine + L-Tyrosine	C05590 + C02515 <=> C01382 + C00082
rn:R03595	ATP:selenide, water phosphotransferase	ATP + Hydrogen selenide + H2O <=> AMP + Selenophosphoric acid + Orthophosphate	C00002 + C01528 + C00001 <=> C00020 + C05172 + C00009
rn:R03596	hydrogen selenide:NADP+ oxidoreductase	Hydrogen selenide + 3 NADP+ + 3 H2O <=> Selenite + 3 NADPH + 5 H+	C01528 + 3 C00006 + 3 C00001 <=> C05684 + 3 C00005 + 5 C00080
rn:R03599	L-selenocysteine selenide-lyase (L-alanine-forming)	L-Selenocysteine + Reduced acceptor <=> Hydrogen selenide + L-Alanine + Acceptor	C05688 + C00030 <=> C01528 + C00041 + C00028
rn:R03610	calcidiol,adrenodoxin:oxygen oxidoreductase (1-hydroxylating)	Calcidiol + 2 Reduced adrenal ferredoxin + 2 H+ + Oxygen <=> Calcitriol + Oxidized adrenal ferredoxin + H2O	C01561 + 2 C00662 + 2 C00080 + C00007 <=> C01673 + C00667 + C00001
rn:R03611	calciol,NADPH-hemoprotein reductase:oxygen oxidoreductase (25-hydroxylating)	Calcidiol + [Oxidized NADPH---hemoprotein reductase] + H2O <=> Vitamin D3 + [Reduced NADPH---hemoprotein reductase] + Oxygen	C01561 + C03161 + C00001 <=> C05443 + C03024 + C00007
rn:R03617	D-galactosyl-N-acylsphingosine galactohydrolase	Galactosylceramide + H2O <=> D-Galactose + N-Acylsphingosine	C02686 + C00001 <=> C00124 + C00195
rn:R03626	Linoleate:oxygen 13-oxidoreductase	Linoleate + Oxygen <=> (9Z,11E)-(13S)-13-Hydroperoxyoctadeca-9,11-dienoic acid	C01595 + C00007 <=> C04717
rn:R03628	melatonin:oxygen 2,3-dioxygenase (indole-decyclizing)	Melatonin + Oxygen <=> Formyl-N-acetyl-5-methoxykynurenamine	C01598 + C00007 <=> C05642
rn:R03629	melatonin,NADPH---hemoprotein reductase:oxygen oxidoreductase	Melatonin + [Reduced NADPH---hemoprotein reductase] + Oxygen <=> 6-Hydroxymelatonin + [Oxidized NADPH---hemoprotein reductase] + H2O	C01598 + C03024 + C00007 <=> C05643 + C03161 + C00001
rn:R03630	phthalate,NADH:oxygen oxidoreductase (4,5-hydroxylating)	Phthalate + Oxygen + NADH + H+ <=> cis-4,5-Dihydroxycyclohexa-1(6),2-diene-1,2-dicarboxylate + NAD+	C01606 + C00007 + C00004 + C00080 <=> C04783 + C00003
rn:R03634	NA	Stachyose + H2O <=> Raffinose + D-Galactose	C01613 + C00001 <=> C00492 + C00124
rn:R03652	L-Glutamine:tRNA(Gln) ligase (AMP-forming)	ATP + L-Glutamine + tRNA(Gln) <=> AMP + Diphosphate + Glutaminyl-tRNA	C00002 + C00064 + C01640 <=> C00020 + C00013 + C02282
rn:R03673	L-Dopachrome delta7-delta2-isomerase	L-Dopachrome <=> 5,6-Dihydroxyindole-2-carboxylate	C01693 <=> C04185
rn:R03688	L-fuconate hydro-lyase	L-Fuconate <=> 2-Dehydro-3-deoxy-L-fuconate + H2O	C01720 <=> C03827 + C00001
rn:R03689	lanosterol delta24-reductase	Lanosterol + NADPH + H+ <=> 24,25-Dihydrolanosterol + NADP+	C01724 + C00005 + C00080 <=> C05109 + C00006
rn:R03697	NA	Morphine + [Oxidized NADPH---hemoprotein reductase] + Formaldehyde + H2O <=> Codeine + [Reduced NADPH---hemoprotein reductase] + Oxygen	C01516 + C03161 + C00067 + C00001 <=> C06174 + C03024 + C00007
rn:R03713	11beta,21-Dihydroxy-3,20-oxo-5beta-pregnan-18-al:NADP+ delta4-oxidoreductase	11beta,21-Dihydroxy-3,20-oxo-5beta-pregnan-18-al + NADP+ <=> Aldosterone + NADPH + H+	C05473 + C00006 <=> C01780 + C00005 + C00080
rn:R03718	Choloyl-CoA:glycine N-choloyltransferase	Choloyl-CoA + Glycine <=> CoA + Glycocholate	C01794 + C00037 <=> C00010 + C01921
rn:R03719	3alpha,7alpha,12alpha-trihydroxy-5beta-cholanoyl-CoA:propanoyl-CoA C-acyltransferase;	Propanoyl-CoA + Choloyl-CoA <=> CoA + 3alpha,7alpha,12alpha-Trihydroxy-5beta-24-oxocholestanoyl-CoA	C00100 + C01794 <=> C00010 + C05467
rn:R03720	Choloyl-CoA:glycine N-choloyltransferase	Choloyl-CoA + Taurine <=> CoA + Taurocholate	C01794 + C00245 <=> C00010 + C05122
rn:R03749	(5-L-glutamyl)-L-amino-acid gamma-glutamyl cyclotransferase (5-oxoproline-forming)	(5-L-Glutamyl)-L-amino acid <=> 5-Oxoproline + L-Amino acid	C03740 <=> C01879 + C00151
rn:R03755	acyl-CoA:2-acylglycerol O-acyltransferase	Acyl-CoA + 1-Acylglycerol <=> CoA + 1,2-Diacyl-sn-glycerol	C00040 + C01885 <=> C00010 + C00641
rn:R03756	2,3-dehydroacyl-CoA:2-acylglycerol O-acyltransferase	2,3-Dehydroacyl-CoA + 1-Acylglycerol <=> CoA + 1,2-Diacyl-sn-glycerol	C00605 + C01885 <=> C00010 + C00641
rn:R03776	trans-Oct-2-enoyl-CoA reductase	Octanoyl-CoA + NADP+ <=> trans-Oct-2-enoyl-CoA + NADPH + H+	C01944 + C00006 <=> C05276 + C00005 + C00080
rn:R03777	octanoyl-CoA:electron-transfer flavoprotein 2-oxidoreductase	Octanoyl-CoA + FAD <=> trans-Oct-2-enoyl-CoA + FADH2	C01944 + C00016 <=> C05276 + C01352
rn:R03778	Octanoyl-CoA:acetyl-CoA C-acyltransferase	Octanoyl-CoA + Acetyl-CoA <=> CoA + 3-Oxodecanoyl-CoA	C01944 + C00024 <=> C00010 + C05265
rn:R03783	pregnenolone,NADPH-hemoprotein reductase:oxygen oxidoreductase (17alpha-hydroxylating)	Pregnenolone + [Reduced NADPH---hemoprotein reductase] + Oxygen <=> 17alpha-Hydroxypregnenolone + [Oxidized NADPH---hemoprotein reductase] + H2O	C01953 + C03024 + C00007 <=> C05138 + C03161 + C00001
rn:R03784	pregnenolone,NADPH-hemoprotein reductase:oxygen oxidoreductase (21-hydroxylating)	Pregnenolone + [Reduced NADPH---hemoprotein reductase] + Oxygen <=> 21-Hydroxypregnenolone + [Oxidized NADPH---hemoprotein reductase] + H2O	C01953 + C03024 + C00007 <=> C05485 + C03161 + C00001
rn:R03814	linoleoyl-CoA,ferrocytochrome b5:oxygen oxidoreductase (6,7 cis-dehydrogenating)	Linoleoyl-CoA + 2 Ferrocytochrome b5 + Oxygen + 2 H+ <=> gamma-Linolenoyl-CoA + 2 Ferricytochrome b5 + 2 H2O	C02050 + 2 C00999 + C00007 + 2 C00080 <=> C03035 + 2 C00996 + 2 C00001
rn:R03815	dihydrolipoylprotein:NAD+ oxidoreductase	Dihydrolipoylprotein + NAD+ <=> Lipoylprotein + NADH + H+	C02972 + C00003 <=> C02051 + C00004 + C00080
rn:R03816	NADH:phylloquinone oxidoreductase	Phylloquinone + NADH + H+ <=> Phylloquinol + NAD+	C02059 + C00004 + C00080 <=> C03313 + C00003
rn:R03821	trypanathione:NADP+ oxidoreductase	Trypanothione + NADP+ <=> Trypanothione disulfide + NADPH + H+	C02090 + C00006 <=> C03170 + C00005 + C00080
rn:R03847	Corticosterone:NAD+ 11-oxidoreductase	Corticosterone + NAD+ <=> 11-Dehydrocorticosterone + NADH + H+	C02140 + C00003 <=> C05490 + C00004 + C00080
rn:R03848	Corticosterone:NADP+ 11-oxidoreductase	Corticosterone + NADP+ <=> 11-Dehydrocorticosterone + NADPH + H+	C02140 + C00006 <=> C05490 + C00005 + C00080
rn:R03849	11beta-hydroxyprogesterone,NADPH-hemoprotein reductase:oxygen oxidoreductase (21-hydroxylating)	11beta-Hydroxyprogesterone + [Reduced NADPH---hemoprotein reductase] + Oxygen <=> Corticosterone + [Oxidized NADPH---hemoprotein reductase] + H2O	C05498 + C03024 + C00007 <=> C02140 + C03161 + C00001
rn:R03851	11-deoxycorticosterone,reduced ferredoxin:oxygen oxidoreductase (11-hydroxylating)	11-Deoxycorticosterone + 2 Reduced ferredoxin + Oxygen + 2 H+ <=> Corticosterone + 2 Oxidized ferredoxin + H2O	C03205 + 2 C00138 + C00007 + 2 C00080 <=> C02140 + 2 C00139 + C00001
rn:R03856	trans-Dodec-2-enoyl-CoA reductase	Lauroyl-CoA + NADP+ <=> 2-trans-Dodecenoyl-CoA + NADPH + H+	C01832 + C00006 <=> C03221 + C00005 + C00080
rn:R03857	lauroyl-CoA:electron-transfer flavoprotein 2,3-oxidoreductase	Lauroyl-CoA + FAD <=> 2-trans-Dodecenoyl-CoA + FADH2	C01832 + C00016 <=> C03221 + C01352
rn:R03858	Lauroyl-CoA:acetyl-CoA C-acyltransferase	Lauroyl-CoA + Acetyl-CoA <=> CoA + 3-Oxotetradecanoyl-CoA	C01832 + C00024 <=> C00010 + C05261
rn:R03866	(6Z,8E,10E,14Z)-(5S,12R)-5,12-dihydroxyicosa-6,8,10,14-tetraenoate,[reduced NADPH---hemoprotein reductase]:oxygen oxidoreductase (20-hydroxylating)	Leukotriene B4 + [Reduced NADPH---hemoprotein reductase] + Oxygen <=> 20-OH-Leukotriene B4 + [Oxidized NADPH---hemoprotein reductase] + H2O	C02165 + C03024 + C00007 <=> C04853 + C03161 + C00001
rn:R03869	(S)-Methylmalonate semialdehyde:NAD+ oxidoreductase	(S)-Methylmalonate semialdehyde + NAD+ + H2O <=> Methylmalonate + NADH + H+	C06002 + C00003 + C00001 <=> C02170 + C00004 + C00080
rn:R03871	(S)-Methylmalonate semialdehyde:oxygen oxidoreductase	Methylmalonate + Hydrogen peroxide <=> (S)-Methylmalonate semialdehyde + Oxygen + H2O	C02170 + C00027 <=> C06002 + C00007 + C00001
rn:R03875	NA	Protein lysine + S-Adenosyl-L-methionine <=> Protein N6-methyl-L-lysine + S-Adenosyl-L-homocysteine	C02188 + C00019 <=> C05544 + C00021
rn:R03905	Glu-tRNA(Gln):L-glutamine amido-ligase(ADP-forming)	Glutaminyl-tRNA + L-Glutamate + Orthophosphate + ADP <=> L-Glutamyl-tRNA(Gln) + L-Glutamine + ATP + H2O	C02282 + C00025 + C00009 + C00008 <=> C06112 + C00064 + C00002 + C00001
rn:R03915	glutathione:protein-disulfide oxidoreductase	Protein dithiol + Glutathione disulfide <=> Protein disulfide + 2 Glutathione	C02315 + C00127 <=> C02582 + 2 C00051
rn:R03916	(5-glutamyl)-peptide:amino-acid 5-glutamyltransferase	R-S-Glutathione + H2O <=> R-S-Cysteinylglycine + L-Glutamate	C02320 + C00001 <=> C05729 + C00025
rn:R03919	Donor:hydrogen-peroxide oxidoreductase	Sinapyl alcohol <=> Syringyl lignin	C02325 <=> C15806
rn:R03920	ATP:D-fructose 6-phosphotransferase	ATP + beta-D-Fructose <=> ADP + beta-D-Fructose 6-phosphate	C00002 + C02336 <=> C00008 + C05345
rn:R03933	20alpha,22beta-Dihydroxycholesterol,ferredoxin:oxygen oxidoreductase (side-chain-cleaving)	20alpha,22beta-Dihydroxycholesterol + Oxygen + 2 Reduced adrenal ferredoxin + 2 H+ <=> 4-Methylpentanal + Pregnenolone + 2 H2O + 2 Oxidized adrenal ferredoxin	C05501 + C00007 + 2 C00662 + 2 C00080 <=> C02373 + C01953 + 2 C00001 + 2 C00667
rn:R03936	Formylkynurenine hydrolase	L-Formylkynurenine + H2O <=> Formylanthranilate + L-Alanine	C02700 + C00001 <=> C05653 + C00041
rn:R03940	10-Formyltetrahydrofolate:L-methionyl-tRNA N-formyltransferase	L-Methionyl-tRNA + 10-Formyltetrahydrofolate <=> Tetrahydrofolate + N-Formylmethionyl-tRNA	C02430 + C00234 <=> C00101 + C03294
rn:R03953	NA	3-Iodo-L-tyrosine + 3,5-Diiodo-L-tyrosine + Hydrogen peroxide <=> Triiodothyronine + Dehydroalanine + 2 H2O	C02515 + C01060 + C00027 <=> C02465 + C02218 + 2 C00001
rn:R03973	NA	Hydroiodic acid + 3,5-Diiodo-L-tyrosine <=> 3-Iodo-L-tyrosine + Iodine	C05590 + C01060 <=> C02515 + C01382
rn:R03974	chenodeoxycholoyl-CoA hydrolase	Chenodeoxycholate + CoA <=> Chenodeoxycholoyl-CoA + H2O	C02528 + C00010 <=> C05337 + C00001
rn:R03989	trans-Tetradec-2-enoyl-CoA reductase	Tetradecanoyl-CoA + NADP+ <=> trans-Tetradec-2-enoyl-CoA + NADPH + H+	C02593 + C00006 <=> C05273 + C00005 + C00080
rn:R03990	tetradecanoyl-CoA:electron-transfer flavoprotein 2,3-oxidoreductase	Tetradecanoyl-CoA + FAD <=> trans-Tetradec-2-enoyl-CoA + FADH2	C02593 + C00016 <=> C05273 + C01352
rn:R03991	myristoyl-CoA:acetylCoA C-myristoyltransferase	Tetradecanoyl-CoA + Acetyl-CoA <=> CoA + 3-Oxopalmitoyl-CoA	C02593 + C00024 <=> C00010 + C05259
rn:R04007	Donor:hydrogen-peroxide oxidoreductase	4-Coumaryl alcohol <=> p-Hydroxyphenyl lignin	C02646 <=> C15804
rn:R04014	dodecanoyl-[acyl-carrier-protein] hydrolase	Dodecanoyl-[acyl-carrier protein] + H2O <=> Acyl-carrier protein + Dodecanoic acid	C05223 + C00001 <=> C00229 + C02679
rn:R04017	3'-Phosphoadenylylsulfate:galactosylceramide 3'-sulfotransferase	3'-Phosphoadenylyl sulfate + Galactosylceramide <=> Adenosine 3',5'-bisphosphate + Sulfatide	C00053 + C02686 <=> C00054 + C06125
rn:R04018	Acylneuraminyl hydrolase	Galactosylceramide + N-Acetylneuraminate <=> GM4 + H2O	C02686 + C00270 <=> C06128 + C00001
rn:R04019	Digalactosylceramide galactohydrolase	Digalactosylceramide + H2O <=> Galactosylceramide + D-Galactose	C06126 + C00001 <=> C02686 + C00124
rn:R04025	N-Acetylputrescine:oxygen oxidoreductase(deaminating)(flavin-containing)	N-Acetylputrescine + H2O + Oxygen <=> N4-Acetylaminobutanal + Ammonia + Hydrogen peroxide	C02714 + C00001 + C00007 <=> C05936 + C00014 + C00027
rn:R04027	primary-amine oxidase	N-Methylputrescine + Oxygen + H+ <=> 1-Methylpyrrolinium + Hydrogen peroxide + Ammonia	C02723 + C00007 + C00080 <=> C06178 + C00027 + C00014
rn:R04034	3-sn-phosphatidyl-L-serine sn-1 acylhydrolase	Phosphatidylserine + H2O <=> 2-Acyl-sn-glycero-3-phosphoserine + Fatty acid	C02737 + C00001 <=> C05974 + C00162
rn:R04065	Imidazole acetaldehyde:NAD+ oxidoreductase	Imidazole-4-acetaldehyde + NAD+ + H2O <=> Imidazole-4-acetate + NADH + H+	C05130 + C00003 + C00001 <=> C02835 + C00004 + C00080
rn:R04085	Aldehyde:oxygen oxidoreductase	1-Methylnicotinamide + Oxygen + H2O <=> N1-Methyl-4-pyridone-5-carboxamide + Hydrogen peroxide + H+	C02918 + C00007 + C00001 <=> C05843 + C00027 + C00080
rn:R04095	3-methylbutanoyl-CoA:electron-transfer flavoprotein 2,3-oxidoreductase	3-Methylbutanoyl-CoA + FAD <=> 3-Methylcrotonyl-CoA + FADH2	C02939 + C00016 <=> C03069 + C01352
rn:R04097	3-methylbutanoyl-CoA:enzyme N6-(dihydrolipoyl)lysine S-(3-methylbutanoyl)transferase	3-Methylbutanoyl-CoA + Enzyme N6-(dihydrolipoyl)lysine <=> CoA + [Dihydrolipoyllysine-residue (2-methylpropanoyl)transferase] S-(3-methylbutanoyl)dihydrolipoyllysine	C02939 + C15973 <=> C00010 + C15975
rn:R04104	Chondroitin-D-glucuronate 5-epimerase	Chondroitin <=> Dermatan	C00401 <=> C01490
rn:R04125	[protein]-S8-aminomethyldihydrolipoyllysine:tetrahydrofolate aminomethyltransferase (ammonia-forming)	[Protein]-S8-aminomethyldihydrolipoyllysine + Tetrahydrofolate <=> Dihydrolipoylprotein + 5,10-Methylenetetrahydrofolate + Ammonia	C01242 + C00101 <=> C02972 + C00143 + C00014
rn:R04137	3-hydroxyisovaleryl-CoA hydro-lyase	3-Hydroxyisovaleryl-CoA <=> 3-Methylcrotonyl-CoA + H2O	C05998 <=> C03069 + C00001
rn:R04138	3-Methylcrotonoyl-CoA:carbon-dioxide ligase (ADP-forming)	ATP + 3-Methylcrotonyl-CoA + HCO3- <=> ADP + Orthophosphate + 3-Methylglutaconyl-CoA	C00002 + C03069 + C00288 <=> C00008 + C00009 + C03231
rn:R04144	5-Phospho-D-ribosylamine:glycine ligase (ADP-forming)	ATP + 5-Phosphoribosylamine + Glycine <=> ADP + Orthophosphate + 5'-Phosphoribosylglycinamide	C00002 + C03090 + C00037 <=> C00008 + C00009 + C03838
rn:R04162	1-Alkyl-2-acyl-sn-glycero-3-phosphate phosphohydrolase	2-Acyl-1-alkyl-sn-glycero-3-phosphate + H2O <=> 1-Alkyl-2-acylglycerol + Orthophosphate	C05977 + C00001 <=> C03201 + C00009
rn:R04163	21-Hydroxypregnenolone:NAD+ 3-oxidoreductase	21-Hydroxypregnenolone + NAD+ <=> 11-Deoxycorticosterone + NADH + H+	C05485 + C00003 <=> C03205 + C00004 + C00080
rn:R04170	(S)-3-Hydroxydodecanoyl-CoA hydro-lyase	(S)-3-Hydroxydodecanoyl-CoA <=> 2-trans-Dodecenoyl-CoA + H2O	C05262 <=> C03221 + C00001
rn:R04171	3-Hydroxy-L-kynurenine:2-oxoglutarate aminotransferase	3-Hydroxy-L-kynurenine + 2-Oxoglutarate <=> 4-(2-Amino-3-hydroxyphenyl)-2,4-dioxobutanoate + L-Glutamate	C03227 + C00026 <=> C05645 + C00025
rn:R04173	3-Phosphoserine:2-oxoglutarate aminotransferase	O-Phospho-L-serine + 2-Oxoglutarate <=> 3-Phosphonooxypyruvate + L-Glutamate	C01005 + C00026 <=> C03232 + C00025
rn:R04178	coproporphyrinogen-III:oxygen oxidoreductase (coproporphyrin-forming)	Coproporphyrinogen III + 3 Oxygen <=> Coproporphyrin III + 3 Hydrogen peroxide	C03263 + 3 C00007 <=> C05770 + 3 C00027
rn:R04188	L-3-amino-isobutanoate:2-oxoglutarate aminotransferase	L-3-Aminoisobutanoate + 2-Oxoglutarate <=> (S)-Methylmalonate semialdehyde + L-Glutamate	C03284 + C00026 <=> C06002 + C00025
rn:R04203	(2S,3S)-3-hydroxy-2-methylbutanoyl-CoA:NAD+ oxidoreductase	(2S,3S)-3-Hydroxy-2-methylbutanoyl-CoA + NAD+ <=> 2-Methylacetoacetyl-CoA + NADH + H+	C04405 + C00003 <=> C03344 + C00004 + C00080
rn:R04204	(2S,3S)-3-Hydroxy-2-methylbutanoyl-CoA hydro-liase	(2S,3S)-3-Hydroxy-2-methylbutanoyl-CoA <=> 2-Methylbut-2-enoyl-CoA + H2O	C04405 <=> C03345 + C00001
rn:R04208	2-(Formamido)-N1-(5-phosphoribosyl)acetamidine cyclo-ligase (ADP-forming)	ATP + 2-(Formamido)-N1-(5'-phosphoribosyl)acetamidine <=> ADP + Orthophosphate + Aminoimidazole ribotide	C00002 + C04640 <=> C00008 + C00009 + C03373
rn:R04209	1-(5-phospho-D-ribosyl)-5-amino-4-imidazolecarboxylate carboxy-lyase	1-(5-Phospho-D-ribosyl)-5-amino-4-imidazolecarboxylate <=> Aminoimidazole ribotide + CO2	C04751 <=> C03373 + C00011
rn:R04215	CTP:N-glycoloylneuraminate cytidylyltransferase	CTP + N-Glycoloyl-neuraminate <=> Diphosphate + CMP-N-glycoloylneuraminate	C00063 + C03410 <=> C00013 + C03691
rn:R04221	cis-4-Hydroxy-D-proline:oxygen oxidoreductase (deaminating)	cis-4-Hydroxy-D-proline + Oxygen <=> 1-Pyrroline-4-hydroxy-2-carboxylate + Hydrogen peroxide	C03440 + C00007 <=> C04282 + C00027
rn:R04224	(S)-3-Hydroxyisobutyryl-CoA hydro-lyase	2-Methylprop-2-enoyl-CoA + H2O <=> (S)-3-Hydroxyisobutyryl-CoA	C03460 + C00001 <=> C06000
rn:R04230	(R)-4'-phosphopantothenate:L-cysteine ligase (ATP-utilizing)	ATP + D-4'-Phosphopantothenate + L-Cysteine <=> AMP + Diphosphate + (R)-4'-Phosphopantothenoyl-L-cysteine	C00002 + C03492 + C00097 <=> C00020 + C00013 + C04352
rn:R04231	(R)-4'-phosphopantothenate:L-cysteine ligase	CTP + D-4'-Phosphopantothenate + L-Cysteine <=> CMP + Diphosphate + (R)-4'-Phosphopantothenoyl-L-cysteine	C00063 + C03492 + C00097 <=> C00055 + C00013 + C04352
rn:R04241	tetrahydropteroyl-gamma-polyglutamate:L-glutamate gamma-ligase (ADP-forming)	ATP + THF-polyglutamate(n) + L-Glutamate <=> ADP + Orthophosphate + THF-polyglutamate(n+1)	C00002 + C03541(n) + C00025 <=> C00008 + C00009 + C03541(n+1)
rn:R04242	tetrahydropteroyl-poly-gamma-glutamate gamma-glutamylhydrolase	THF-polyglutamate + (n-1) H2O <=> Tetrahydrofolate + (n-1) L-Glutamate	C03541 + (n-1) C00001 <=> C00101 + (n-1) C00025
rn:R04247	CTP:ethanolamine-phosphate cytidylyltransferase	CTP + 2-Aminoethylphosphonate <=> Diphosphate + CMP-2-aminoethylphosphonate	C00063 + C03557 <=> C00013 + C05673
rn:R04263	7alpha-Hydroxycholesterol:NAD+ 3-oxidoreductase	7alpha-Hydroxycholesterol + NAD+ <=> 7alpha-Hydroxycholest-4-en-3-one + NADH + H+	C03594 + C00003 <=> C05455 + C00004 + C00080
rn:R04285	6-Lactoyl-5,6,7,8-tetrahydropterin:NADP+ 2'-oxidoreductase	6-Lactoyl-5,6,7,8-tetrahydropterin + NADP+ <=> 6-Pyruvoyltetrahydropterin + NADPH + H+	C04244 + C00006 <=> C03684 + C00005 + C00080
rn:R04286	2-amino-4-hydroxy-6-(erythro-1,2,3-trihydroxypropyl) dihydropteridine triphosphate lyase	7,8-Dihydroneopterin 3'-triphosphate <=> 6-Pyruvoyltetrahydropterin + Triphosphate	C04895 <=> C03684 + C00536
rn:R04300	4-(2-Aminoethyl)-1,2-benzenediol:oxygen oxidoreductase(deaminating)(flavin-containing)	Dopamine + H2O + Oxygen <=> 3,4-Dihydroxyphenylacetaldehyde + Ammonia + Hydrogen peroxide	C03758 + C00001 + C00007 <=> C04043 + C00014 + C00027
rn:R04301	S-Adenosyl-L-methionine:catechol O-methyltransferase	S-Adenosyl-L-methionine + Dopamine <=> S-Adenosyl-L-homocysteine + 3-Methoxytyramine	C00019 + C03758 <=> C00021 + C05587
rn:R04309	3alpha-Hydroxy-5beta-androstan-17-one:NAD+ oxidoreductase (B-specific)	Etiocholanolone + NAD+ <=> 5beta-Androstane-3,17-dione + NADH + H+	C04373 + C00003 <=> C03772 + C00004 + C00080
rn:R04310	3alpha-Hydroxy-5beta-androstan-17-one:NADP+ oxidoreductase (B-specific)	Etiocholanolone + NADP+ <=> 5beta-Androstane-3,17-dione + NADPH + H+	C04373 + C00006 <=> C03772 + C00005 + C00080
rn:R04311	1-Acyl-glycerone-3-phosphate:long-chain-alcohol O-3-phospho-2-oxopropanyltransferase	Acylglycerone phosphate + Long-chain alcohol <=> O-Alkylglycerone phosphate + Long-chain acid anion	C03372 + C00339 <=> C03715 + C03129
rn:R04321	CDP-choline:1-alkyl-2-acetylglycerol cholinephosphotransferase	CDP-choline + 1-Alkyl-2-acetyl-sn-glycerol <=> CMP + 2-Acetyl-1-alkyl-sn-glycero-3-phosphocholine	C00307 + C03820 <=> C00055 + C04598
rn:R04323	2-Amino-3-carboxymuconate semialdehyde carboxy-lyase	2-Amino-3-carboxymuconate semialdehyde <=> 2-Aminomuconate semialdehyde + CO2	C04409 <=> C03824 + C00011
rn:R04325	10-formyltetrahydrofolate:5'-phosphoribosylglycinamide formyltransferase	10-Formyltetrahydrofolate + 5'-Phosphoribosylglycinamide <=> Tetrahydrofolate + 5'-Phosphoribosyl-N-formylglycinamide	C00234 + C03838 <=> C00101 + C04376
rn:R04326	NA	5'-Phosphoribosylglycinamide + 5,10-Methenyltetrahydrofolate + H2O <=> 5'-Phosphoribosyl-N-formylglycinamide + Tetrahydrofolate	C03838 + C00445 + C00001 <=> C04376 + C00101
rn:R04352	UDPglucuronate beta-D-glucuronosyltransferase(acceptor-unspecific)	Etiocholanolone + UDP-glucuronate <=> Etiocholan-3alpha-ol-17-one 3-glucuronide + UDP	C04373 + C00167 <=> C11136 + C00015
rn:R04353	UDPglucuronate beta-D-glucuronosyltransferase(acceptor-unspecific)	2-Methoxyestrone + UDP-glucuronate <=> 2-Methoxyestrone 3-glucuronide + UDP	C05299 + C00167 <=> C11132 + C00015
rn:R04354	UDPglucuronate beta-D-glucuronosyltransferase(acceptor-unspecific)	2-Methoxy-17beta-estradiol + UDP-glucuronate <=> 2-Methoxy-estradiol-17beta 3-glucuronide + UDP	C05302 + C00167 <=> C11131 + C00015
rn:R04355	Acyl-[acyl-carrier-protein]:malonyl-[acyl-carrier-protein] C-acyltransferase (decarboxylating)	Acetyl-[acyl-carrier protein] + Malonyl-[acyl-carrier protein] <=> Acetoacetyl-[acp] + CO2 + Acyl-carrier protein	C03939 + C01209 <=> C05744 + C00011 + C00229
rn:R04372	D-myo-Inositol-3,4-bisphosphate 4-phosphohydrolase	D-myo-Inositol 3,4-bisphosphate + H2O <=> 1D-myo-Inositol 3-phosphate + Orthophosphate	C04063 + C00001 <=> C04006 + C00009
rn:R04374	trans-3-hydroxy-L-proline hydro-lyase (1-pyrroline-2-carboxylate-forming)	trans-3-Hydroxy-L-proline <=> 1-Pyrroline-2-carboxylate + H2O	C05147 <=> C03564 + C00001
rn:R04378	1-(5'-Phosphoribosyl)-5-amino-4-imidazolecarboxamide:pyrophosphate phosphoribosyltransferase	1-(5'-Phosphoribosyl)-5-amino-4-imidazolecarboxamide + Diphosphate <=> 5-Amino-4-imidazolecarboxyamide + 5-Phospho-alpha-D-ribose 1-diphosphate	C04677 + C00013 <=> C04051 + C00119
rn:R04390	L-2-aminoadipate-6-semialdehyde:NADP+ 6-oxidoreductase	alpha-Aminoadipoyl-S-acyl enzyme + NADPH + H+ <=> L-2-Aminoadipate 6-semialdehyde + Holo-Lys2 + NADP+	C05535 + C00005 + C00080 <=> C04076 + C11482 + C00006
rn:R04391	ATP:pantothenate 4'-phosphotransferase	ATP + N-((R)-Pantothenoyl)-L-cysteine <=> ADP + (R)-4'-Phosphopantothenoyl-L-cysteine	C00002 + C04079 <=> C00008 + C04352
rn:R04404	Phosphatidyl-myo-inositol-4,5-bisphosphate 4-phosphohydrolase	1-Phosphatidyl-D-myo-inositol 4,5-bisphosphate + H2O <=> 1-Phosphatidyl-1D-myo-inositol 4-phosphate + Orthophosphate	C04637 + C00001 <=> C01277 + C00009
rn:R04405	5-Methyltetrahydropteroyltri-L-glutamate:L-homocysteine S-methyltransferase	5-Methyltetrahydropteroyltri-L-glutamate + L-Homocysteine <=> Tetrahydropteroyltri-L-glutamate + L-Methionine	C04489 + C00155 <=> C04144 + C00073
rn:R04413	Acyl-CoA:1-alkenylglycerophosphoethanolamine O-acyltransferase	Acyl-CoA + 1-(1-Alkenyl)-sn-glycero-3-phosphoethanolamine <=> CoA + O-1-Alk-1-enyl-2-acyl-sn-glycero-3-phosphoethanolamine	C00040 + C04635 <=> C00010 + C04756
rn:R04420	5-methylthio-5-deoxy-D-ribose-1-phosphate ketol-isomerase	S-Methyl-5-thio-D-ribose 1-phosphate <=> S-Methyl-5-thio-D-ribulose 1-phosphate	C04188 <=> C04582
rn:R04428	(3R)-3-hydroxybutanoyl-[acyl-carrier-protein] hydro-lyase	(3R)-3-Hydroxybutanoyl-[acyl-carrier protein] <=> But-2-enoyl-[acyl-carrier protein] + H2O	C04618 <=> C04246 + C00001
rn:R04429	butyryl-[acp]:NAD+ trans-2-oxidoreductase	Butyryl-[acp] + NAD+ <=> But-2-enoyl-[acyl-carrier protein] + NADH + H+	C05745 + C00003 <=> C04246 + C00004 + C00080
rn:R04430	butyryl-[acp]:NADP+ trans-2-oxidoreductase	Butyryl-[acp] + NADP+ <=> But-2-enoyl-[acyl-carrier protein] + NADPH + H+	C05745 + C00006 <=> C04246 + C00005 + C00080
rn:R04432	propanoyl-CoA:electron-transfer flavoprotein 2,3-oxidoreductase	Electron-transferring flavoprotein + Propanoyl-CoA <=> Reduced electron-transferring flavoprotein + Propenoyl-CoA	C04253 + C00100 <=> C04570 + C00894
rn:R04435	phosphoenolpyruvate:N-acetyl-D-mannosamine-6-phosphate C-(1-carboxyvinyl)transferase (phosphate-hydrolysing, 2-carboxy-2-oxoethyl-forming);	N-Acetylneuraminate 9-phosphate + Orthophosphate <=> N-Acetyl-D-mannosamine 6-phosphate + Phosphoenolpyruvate + H2O	C06241 + C00009 <=> C04257 + C00074 + C00001
rn:R04444	L-1-pyrroline-3-hydroxy-5-carboxylate:NAD+ oxidoreductase	L-1-Pyrroline-3-hydroxy-5-carboxylate + NAD+ + 2 H2O <=> L-erythro-4-Hydroxyglutamate + NADH + H+	C04281 + C00003 + 2 C00001 <=> C05947 + C00004 + C00080
rn:R04445	L-1-pyrroline-3-hydroxy-5-carboxylate:NADP+ oxidoreductase	L-1-Pyrroline-3-hydroxy-5-carboxylate + NADP+ + 2 H2O <=> L-erythro-4-Hydroxyglutamate + NADPH + H+	C04281 + C00006 + 2 C00001 <=> C05947 + C00005 + C00080
rn:R04452	1-Alkyl-2-acetyl-sn-glycero-3-phosphocholine acetohydrolase	2-Acetyl-1-alkyl-sn-glycero-3-phosphocholine + H2O <=> 1-Organyl-2-lyso-sn-glycero-3-phosphocholine + Acetate	C04598 + C00001 <=> C04317 + C00033
rn:R04463	5'-Phosphoribosylformylglycinamide:L-glutamine amido-ligase (ADP-forming)	ATP + 5'-Phosphoribosyl-N-formylglycinamide + L-Glutamine + H2O <=> ADP + Orthophosphate + 2-(Formamido)-N1-(5'-phosphoribosyl)acetamidine + L-Glutamate	C00002 + C04376 + C00064 + C00001 <=> C00008 + C00009 + C04640 + C00025
rn:R04470	Digalactosyl-diacylglycerol galactohydrolase	Digalactosyl-diacylglycerol + H2O <=> 1,2-Diacyl-3-beta-D-galactosyl-sn-glycerol + D-Galactose	C06037 + C00001 <=> C03692 + C00124
rn:R04480	Acyl-CoA:1-acyl-sn-glycero-3-phosphoethanolamine O-acyltransferase	Phosphatidylethanolamine + CoA <=> 1-Acyl-sn-glycero-3-phosphoethanolamine + Acyl-CoA	C00350 + C00010 <=> C04438 + C00040
rn:R04496	S-Adenosyl-L-methionine:protein-C-terminal-S-farnesyl-L-cysteine O-methyltransferase	S-Adenosyl-L-methionine + Protein C-terminal S-farnesyl-L-cysteine <=> S-Adenosyl-L-homocysteine + Protein C-terminal S-farnesyl-L-cysteine methyl ester	C00019 + C04506 <=> C00021 + C04748
rn:R04513	Phosphatidylinositol-3,4,5-trisphosphate 3-phosphohydrolase	Phosphatidylinositol-3,4,5-trisphosphate + H2O <=> 1-Phosphatidyl-D-myo-inositol 4,5-bisphosphate + Orthophosphate	C05981 + C00001 <=> C04637 + C00009
rn:R04533	(3R)-3-hydroxybutanoyl-[acyl-carrier protein]:NADP+ oxidoreductase	(3R)-3-Hydroxybutanoyl-[acyl-carrier protein] + NADP+ <=> Acetoacetyl-[acp] + NADPH + H+	C04618 + C00006 <=> C05744 + C00005 + C00080
rn:R04534	(3R)-3-hydroxydecanoyl-[acyl-carrier-protein]:NADP+ oxidoreductase	(3R)-3-Hydroxydecanoyl-[acyl-carrier protein] + NADP+ <=> 3-Oxodecanoyl-[acp] + NADPH	C04619 + C00006 <=> C05753 + C00005
rn:R04535	(3R)-3-hydroxydecanoyl-[acyl-carrier-protein] hydro-lyase	(3R)-3-Hydroxydecanoyl-[acyl-carrier protein] <=> trans-Dec-2-enoyl-[acp] + H2O	C04619 <=> C05754 + C00001
rn:R04536	(3R)-3-hydroxyoctanoyl-[acyl-carrier-protein]:NADP+ oxidoreductase	(3R)-3-Hydroxyoctanoyl-[acyl-carrier protein] + NADP+ <=> 3-Oxooctanoyl-[acp] + NADPH + H+	C04620 + C00006 <=> C05750 + C00005 + C00080
rn:R04537	(3R)-3-hydroxyoctanoyl-[acyl-carrier-protein] hydro-lyase	(3R)-3-Hydroxyoctanoyl-[acyl-carrier protein] <=> trans-Oct-2-enoyl-[acp] + H2O	C04620 <=> C05751 + C00001
rn:R04543	(3R)-3-hydroxypalmitoyl-[acyl-carrier-protein]:NADP+ oxidoreductase	(3R)-3-Hydroxypalmitoyl-[acyl-carrier protein] + NADP+ <=> 3-Oxohexadecanoyl-[acp] + NADPH + H+	C04633 + C00006 <=> C05762 + C00005 + C00080
rn:R04544	(3R)-3-hydroxypalmitoyl-[acyl-carrier-protein] hydro-lyase	(3R)-3-Hydroxypalmitoyl-[acyl-carrier protein] <=> trans-Hexadec-2-enoyl-[acp] + H2O	C04633 <=> C05763 + C00001
rn:R04545	ATP:1-phosphatidyl-1D-myo-inositol-4,5-bisphosphate 3-phosphotransferase	ATP + 1-Phosphatidyl-D-myo-inositol 4,5-bisphosphate <=> ADP + Phosphatidylinositol-3,4,5-trisphosphate	C00002 + C04637 <=> C00008 + C05981
rn:R04559	1-(5'-Phosphoribosyl)-5-amino-4-(N-succinocarboxamide)-imidazole AMP-lyase	1-(5'-Phosphoribosyl)-5-amino-4-(N-succinocarboxamide)-imidazole <=> Fumarate + 1-(5'-Phosphoribosyl)-5-amino-4-imidazolecarboxamide	C04823 <=> C00122 + C04677
rn:R04560	10-Formyltetrahydrofolate:5'-phosphoribosyl-5-amino-4-imidazolecarboxamide formyltransferase	10-Formyltetrahydrofolate + 1-(5'-Phosphoribosyl)-5-amino-4-imidazolecarboxamide <=> Tetrahydrofolate + 1-(5'-Phosphoribosyl)-5-formamido-4-imidazolecarboxamide	C00234 + C04677 <=> C00101 + C04734
rn:R04566	(3R)-3-hydroxytetradecanoyl-[acyl-carrier-protein]:NADP+ oxidoreductase	(3R)-3-Hydroxytetradecanoyl-[acyl-carrier protein] + NADP+ <=> 3-Oxotetradecanoyl-[acp] + NADPH + H+	C04688 + C00006 <=> C05759 + C00005 + C00080
rn:R04568	(3R)-3-hydroxytetradecanoyl-[acyl-carrier-protein] hydro-lyase	(3R)-3-Hydroxytetradecanoyl-[acyl-carrier protein] <=> trans-Tetradec-2-enoyl-[acp] + H2O	C04688 <=> C05760 + C00001
rn:R04591	1-(5-Phosphoribosyl)-5-amino-4-carboxyimidazole:L-aspartate ligase (ADP-forming)	ATP + 1-(5-Phospho-D-ribosyl)-5-amino-4-imidazolecarboxylate + L-Aspartate <=> ADP + Orthophosphate + 1-(5'-Phosphoribosyl)-5-amino-4-(N-succinocarboxamide)-imidazole	C00002 + C04751 + C00049 <=> C00008 + C00009 + C04823
rn:R04620	7,8-dihydroneopterin-3'-triphosphate phosphohydrolase (alkaline optimum)	7,8-Dihydroneopterin 3'-triphosphate + 3 H2O <=> 7,8-Dihydroneopterin + 3 Orthophosphate	C04895 + 3 C00001 <=> C04874 + 3 C00009
rn:R04639	2-amino-4-hydroxy-6-(erythro-1,2,3-trihydroxypropyl) dihydropteridine triphosphate hydrolase	7,8-Dihydroneopterin 3'-triphosphate + H2O <=> 2,5-Diamino-6-(5'-triphosphoryl-3',4'-trihydroxy-2'-oxopentyl)-amino-4-oxopyrimidine	C04895 + C00001 <=> C06148
rn:R04666	(R)-3-ureidoisobutyrate amidohydrolase	(R)-3-Ureidoisobutyrate + H2O <=> (R)-3-Amino-2-methylpropanoate + CO2 + Ammonia	C21029 + C00001 <=> C01205 + C00011 + C00014
rn:R04674	N-methylhistamine:oxygen oxidoreductase (deaminating)	N-Methylhistamine + H2O + Oxygen <=> Methylimidazole acetaldehyde + Ammonia + Hydrogen peroxide	C05127 + C00001 + C00007 <=> C05827 + C00014 + C00027
rn:R04675	17alpha-hydroxypregnenolone,NADPH-hemoprotein reductase:oxygen oxidoreductase (21-hydroxylating)	17alpha-Hydroxypregnenolone + [Reduced NADPH---hemoprotein reductase] + Oxygen <=> 17alpha,21-Dihydroxypregnenolone + [Oxidized NADPH---hemoprotein reductase] + H2O	C05138 + C03024 + C00007 <=> C05487 + C03161 + C00001
rn:R04676	17alpha,20alpha-Dihydroxycholesterol:oxygen oxidoreductase (side-chain-cleaving)	17alpha,20alpha-Dihydroxycholesterol + 2 Oxygen + 4 H+ + 4 Reduced adrenal ferredoxin <=> 17alpha-Hydroxypregnenolone + 4-Methylpentanal + 3 H2O + 4 Oxidized adrenal ferredoxin	C05499 + 2 C00007 + 4 C00080 + 4 C00662 <=> C05138 + C02373 + 3 C00001 + 4 C00667
rn:R04678	16alpha-Hydroxyandrost-4-ene-3,17-dione delta5-delat4-isomerase;	16alpha-Hydroxyandrost-4-ene-3,17-dione + H+ + NADH <=> 16alpha-Hydroxydehydroepiandrosterone + NAD+	C05140 + C00080 + C00004 <=> C05139 + C00003
rn:R04681	Estriol:NAD+ 17-oxidoreductase	Estriol + NAD+ <=> 16alpha-Hydroxyestrone + NADH + H+	C05141 + C00003 <=> C05300 + C00004 + C00080
rn:R04682	Estriol:NADP+ 17-oxidoreductase	Estriol + NADP+ <=> 16alpha-Hydroxyestrone + NADPH + H+	C05141 + C00006 <=> C05300 + C00005 + C00080
rn:R04683	UDPglucuronate beta-D-glucuronosyltransferase(acceptor-unspecific)	UDP-glucuronate + Estriol <=> UDP + 16-Glucuronide-estriol	C00167 + C05141 <=> C00015 + C05504
rn:R04724	dodecanoyl-[acp]:NAD+ trans-2-oxidoreductase	Dodecanoyl-[acyl-carrier protein] + NAD+ <=> trans-Dodec-2-enoyl-[acp] + NADH + H+	C05223 + C00003 <=> C05758 + C00004 + C00080
rn:R04725	dodecanoyl-[acp]:NADP+ trans-2-oxidoreductase	Dodecanoyl-[acyl-carrier protein] + NADP+ <=> trans-Dodec-2-enoyl-[acp] + NADPH + H+	C05223 + C00006 <=> C05758 + C00005 + C00080
rn:R04726	dodecanoyl-[acyl-carrier-protein]:malonyl-[acyl-carrier-protein] C-acyltransferase (decarboxylating)	Dodecanoyl-[acyl-carrier protein] + Malonyl-[acyl-carrier protein] <=> 3-Oxotetradecanoyl-[acp] + CO2 + Acyl-carrier protein	C05223 + C01209 <=> C05759 + C00011 + C00229
rn:R04737	(S)-3-Hydroxyhexadecanoyl-CoA:NAD+ oxidoreductase	(S)-3-Hydroxyhexadecanoyl-CoA + NAD+ <=> 3-Oxopalmitoyl-CoA + NADH + H+	C05258 + C00003 <=> C05259 + C00004 + C00080
rn:R04738	(S)-3-Hydroxyhexadecanoyl-CoA hydro-lyase	(S)-3-Hydroxyhexadecanoyl-CoA <=> trans-Hexadec-2-enoyl-CoA + H2O	C05258 <=> C05272 + C00001
rn:R04739	(S)-3-Hydroxytetradecanoyl-CoA:NAD+ oxidoreductase	(S)-3-Hydroxytetradecanoyl-CoA + NAD+ <=> 3-Oxotetradecanoyl-CoA + NADH	C05260 + C00003 <=> C05261 + C00004
rn:R04740	(S)-3-Hydroxytetradecanoyl-CoA hydro-lyase	(S)-3-Hydroxytetradecanoyl-CoA <=> trans-Tetradec-2-enoyl-CoA + H2O	C05260 <=> C05273 + C00001
rn:R04741	(S)-3-hydroxydodecanoyl-CoA:NAD+ oxidoreductase	(S)-3-Hydroxydodecanoyl-CoA + NAD+ <=> 3-Oxododecanoyl-CoA + NADH + H+	C05262 + C00003 <=> C05263 + C00004 + C00080
rn:R04742	Decanoyl-CoA:acetyl-CoA C-acyltransferase	Decanoyl-CoA + Acetyl-CoA <=> CoA + 3-Oxododecanoyl-CoA	C05274 + C00024 <=> C00010 + C05263
rn:R04743	(S)-hydroxydecanoyl-CoA:NAD+ oxidoreductase	(S)-Hydroxydecanoyl-CoA + NAD+ <=> 3-Oxodecanoyl-CoA + NADH + H+	C05264 + C00003 <=> C05265 + C00004 + C00080
rn:R04744	(S)-Hydroxydecanoyl-CoA hydro-lyase	(S)-Hydroxydecanoyl-CoA <=> trans-Dec-2-enoyl-CoA + H2O	C05264 <=> C05275 + C00001
rn:R04745	(S)-hydroxyoctanoyl-CoA:NAD+ oxidoreductase	(S)-3-Hydroxyoctanoyl-CoA + NAD+ <=> 3-Oxooctanoyl-CoA + NADH + H+	C05266 + C00003 <=> C05267 + C00004 + C00080
rn:R04746	(S)-Hydroxyoctanoyl-CoA hydro-lyase	(S)-3-Hydroxyoctanoyl-CoA <=> trans-Oct-2-enoyl-CoA + H2O	C05266 <=> C05276 + C00001
rn:R04747	Hexanoyl-CoA:acetyl-CoA C-acyltransferase	Hexanoyl-CoA + Acetyl-CoA <=> CoA + 3-Oxooctanoyl-CoA	C05270 + C00024 <=> C00010 + C05267
rn:R04748	(S)-hydroxyhexanoyl-CoA:NAD+ oxidoreductase	(S)-Hydroxyhexanoyl-CoA + NAD+ <=> 3-Oxohexanoyl-CoA + NADH + H+	C05268 + C00003 <=> C05269 + C00004 + C00080
rn:R04749	(S)-Hydroxyhexanoyl-CoA hydro-lyase	(S)-Hydroxyhexanoyl-CoA <=> trans-Hex-2-enoyl-CoA + H2O	C05268 <=> C05271 + C00001
rn:R04751	hexanoyl-CoA:electron-transfer flavoprotein 2,3-oxidoreductase	Hexanoyl-CoA + FAD <=> trans-Hex-2-enoyl-CoA + FADH2	C05270 + C00016 <=> C05271 + C01352
rn:R04753	trans-Dec-2-enoyl-CoA reductase	Decanoyl-CoA + NADP+ <=> trans-Dec-2-enoyl-CoA + NADPH + H+	C05274 + C00006 <=> C05275 + C00005 + C00080
rn:R04754	decanoyl-CoA:electron-transfer flavoprotein 2,3-oxidoreductase	Decanoyl-CoA + FAD <=> trans-Dec-2-enoyl-CoA + FADH2	C05274 + C00016 <=> C05275 + C01352
rn:R04756	cis,cis-3,6-Dodecadienoyl-CoA delta3-cis-delta2-trans-isomerase	cis,cis-3,6-Dodecadienoyl-CoA <=> trans,cis-Lauro-2,6-dienoyl-CoA	C05280 <=> C05279
rn:R04758	11beta-Hydroxyandrost-4-ene-3,17-dione:NADP+ 11-oxidoreductase	11beta-Hydroxyandrost-4-ene-3,17-dione + NADP+ <=> Adrenosterone + NADPH + H+	C05284 + C00006 <=> C05285 + C00005 + C00080
rn:R04759	19-hydroxyandrostenedione,NADPH---hemoprotein reductase:oxygen 19-oxidoreductase	19-Hydroxyandrost-4-ene-3,17-dione + [Reduced NADPH---hemoprotein reductase] + Oxygen <=> 19-Oxoandrost-4-ene-3,17-dione + [Oxidized NADPH---hemoprotein reductase] + 2 H2O	C05290 + C03024 + C00007 <=> C05297 + C03161 + 2 C00001
rn:R04761	19-hydroxytestosterone,NADPH---hemoprotein reductase:oxygen 19-oxidoreductase	19-Hydroxytestosterone + [Reduced NADPH---hemoprotein reductase] + Oxygen <=> 19-Oxotestosterone + [Oxidized NADPH---hemoprotein reductase] + 2 H2O	C05294 + C03024 + C00007 <=> C05295 + C03161 + 2 C00001
rn:R04762	S-adenosyl-L-methionine:2-Hydroxyestrone O-methyltransferase	2-Hydroxyestrone + S-Adenosyl-L-methionine <=> 2-Methoxyestrone + S-Adenosyl-L-homocysteine	C05298 + C00019 <=> C05299 + C00021
rn:R04764	NA	2-Hydroxyestradiol + S-Adenosyl-L-methionine <=> 2-Methoxy-17beta-estradiol + S-Adenosyl-L-homocysteine	C05301 + C00019 <=> C05302 + C00021
rn:R04770	Selenomethionine methanethiol-lyase (deaminating)	L-Selenomethionine + H2O <=> Methaneselenol + Ammonia + 2-Oxobutanoate	C05335 + C00001 <=> C05703 + C00014 + C00109
rn:R04773	Selenomethionine:tRNAMet ligase (AMP-forming)	ATP + L-Selenomethionine + tRNA(Met) <=> AMP + Diphosphate + Selenomethionyl-tRNA(Met)	C00002 + C05335 + C01647 <=> C00020 + C00013 + C05336
rn:R04779	ATP:D-fructose-6-phosphate 1-phosphotransferase	ATP + beta-D-Fructose 6-phosphate <=> ADP + beta-D-Fructose 1,6-bisphosphate	C00002 + C05345 <=> C00008 + C05378
rn:R04780	beta-D-Fructose 1,6-bisphosphate 1-phosphohydrolase	beta-D-Fructose 1,6-bisphosphate + H2O <=> beta-D-Fructose 6-phosphate + Orthophosphate	C05378 + C00001 <=> C05345 + C00009
rn:R04804	delta8,24-Cholestadien-3beta-ol delta7-delta8-isomerase	Zymosterol <=> 5alpha-Cholesta-7,24-dien-3beta-ol	C05437 <=> C05439
rn:R04806	NA	3alpha,7alpha-Dihydroxy-5beta-cholestane + Oxygen + 2 H+ + 2 Reduced adrenal ferredoxin <=> 3alpha,7alpha,26-Trihydroxy-5beta-cholestane + H2O + 2 Oxidized adrenal ferredoxin	C05452 + C00007 + 2 C00080 + 2 C00662 <=> C05444 + C00001 + 2 C00667
rn:R04807	NA	3alpha,7alpha,12alpha-Trihydroxy-5beta-cholestane + Oxygen + 2 H+ + 2 Reduced adrenal ferredoxin <=> 3alpha,7alpha,12alpha,26-Tetrahydroxy-5beta-cholestane + H2O + 2 Oxidized adrenal ferredoxin	C05454 + C00007 + 2 C00080 + 2 C00662 <=> C05446 + C00001 + 2 C00667
rn:R04809	(24R,25R)-3alpha,7alpha,24-trihydroxy-5beta-cholestanoyl-CoA hydro-lyase [(24E)-3alpha,7alpha-Dihydroxy-5beta-cholest-24-enoyl-CoA-forming]	(24E)-3alpha,7alpha-Dihydroxy-5beta-cholest-24-enoyl-CoA + H2O <=> (24R,25R)-3alpha,7alpha,24-Trihydroxy-5beta-cholestanoyl-CoA	C05447 + C00001 <=> C05448
rn:R04810	(24R,25R)-3alpha,7alpha,24-trihydroxy-5beta-cholestanoyl-CoA:NAD+ oxidoreductase	(24R,25R)-3alpha,7alpha,24-Trihydroxy-5beta-cholestanoyl-CoA + NAD+ <=> 3alpha,7alpha-Dihydroxy-5beta-24-oxocholestanoyl-CoA + NADH + H+	C05448 + C00003 <=> C05449 + C00004 + C00080
rn:R04811	Propanoyl-CoA:acetyl-CoA C-acyltransferase;	Propanoyl-CoA + Chenodeoxycholoyl-CoA <=> CoA + 3alpha,7alpha-Dihydroxy-5beta-24-oxocholestanoyl-CoA	C00100 + C05337 <=> C00010 + C05449
rn:R04812	(24R,25R)-3alpha,7alpha,12alpha,24-tetrahydroxy-5beta-cholestanoyl-CoA:NAD+ oxidoreductase	(24R,25R)-3alpha,7alpha,12alpha,24-Tetrahydroxy-5beta-cholestanoyl-CoA + NAD+ <=> 3alpha,7alpha,12alpha-Trihydroxy-5beta-24-oxocholestanoyl-CoA + NADH + H+	C15614 + C00003 <=> C05467 + C00004 + C00080
rn:R04813	(24R,25R)-3alpha,7alpha,12alpha,24-tetrahydroxy-5beta-cholestanoyl-CoA hydro-lyase [(24E)-3alpha,7alpha,12alpha-trihydroxy-5beta-cholest-24-enoyl-CoA-forming]	(24R,25R)-3alpha,7alpha,12alpha,24-Tetrahydroxy-5beta-cholestanoyl-CoA <=> (24E)-3alpha,7alpha,12alpha-Trihydroxy-5beta-cholest-24-enoyl-CoA + H2O	C15614 <=> C05460 + C00001
rn:R04817	7alpha-Hydroxy-5beta-cholestan-3-one:NADP+ delta4-oxidoreductase	7alpha-Hydroxy-5beta-cholestan-3-one + NADP+ <=> 7alpha-Hydroxycholest-4-en-3-one + NADPH + H+	C05451 + C00006 <=> C05455 + C00005 + C00080
rn:R04818	3alpha,7alpha-Dihydroxy-5beta-cholestane:NAD+ oxidoreductase (B-specific)	3alpha,7alpha-Dihydroxy-5beta-cholestane + NAD+ <=> 7alpha-Hydroxy-5beta-cholestan-3-one + NADH + H+	C05452 + C00003 <=> C05451 + C00004 + C00080
rn:R04819	3alpha,7alpha-Dihydroxy-5beta-cholestane:NADP+ oxidoreductase (B-specific)	3alpha,7alpha-Dihydroxy-5beta-cholestane + NADP+ <=> 7alpha-Hydroxy-5beta-cholestan-3-one + NADPH + H+	C05452 + C00006 <=> C05451 + C00005 + C00080
rn:R04823	7alpha,12alpha-Dihydroxy-5beta-cholestan-3-one:NADP+ delta4-oxidoreductase	7alpha,12alpha-Dihydroxy-5beta-cholestan-3-one + NADP+ <=> 4-Cholesten-7alpha,12alpha-diol-3-one + NADPH + H+	C05453 + C00006 <=> C17339 + C00005 + C00080
rn:R04824	3alpha,7alpha,12alpha-Trihydroxy-5beta-cholestane:NAD+ oxidoreductase (B-specific)	3alpha,7alpha,12alpha-Trihydroxy-5beta-cholestane + NAD+ <=> 7alpha,12alpha-Dihydroxy-5beta-cholestan-3-one + NADH + H+	C05454 + C00003 <=> C05453 + C00004 + C00080
rn:R04825	3alpha,7alpha,12alpha-Trihydroxy-5beta-cholestane:NADP+ oxidoreductase (B-specific)	3alpha,7alpha,12alpha-Trihydroxy-5beta-cholestane + NADP+ <=> 7alpha,12alpha-Dihydroxy-5beta-cholestan-3-one + NADPH + H+	C05454 + C00006 <=> C05453 + C00005 + C00080
rn:R04826	7alpha-hydroxycholest-4-en-3-one,ferrocytochrome-b5:oxygen oxidoreductase (12alpha-hydroxylating)	7alpha-Hydroxycholest-4-en-3-one + 2 H+ + Oxygen + 2 Ferrocytochrome b5 <=> 4-Cholesten-7alpha,12alpha-diol-3-one + 2 Ferricytochrome b5 + H2O	C05455 + 2 C00080 + C00007 + 2 C00999 <=> C17339 + 2 C00996 + C00001
rn:R04829	Urocortisone:NAD+ oxidoreductase (B-specific)	Tetrahydrocortisone + NAD+ <=> 17alpha,21-Dihydroxy-5beta-pregnane-3,11,20-trione + NADH + H+	C05470 + C00003 <=> C05469 + C00004 + C00080
rn:R04830	Urocortisone:NADP+ oxidoreductase (B-specific)	17alpha,21-Dihydroxy-5beta-pregnane-3,11,20-trione + H+ + NADPH <=> Tetrahydrocortisone + NADP+	C05469 + C00080 + C00005 <=> C05470 + C00006
rn:R04832	Urocortisol:NAD+ oxidoreductase (B-specific)	Urocortisol + NAD+ <=> 11beta,17alpha,21-Trihydroxy-5beta-pregnane-3,20-dione + NADH + H+	C05472 + C00003 <=> C05471 + C00004 + C00080
rn:R04833	Urocortisol:NADP+ oxidoreductase (B-specific)	Urocortisol + NADP+ <=> 11beta,17alpha,21-Trihydroxy-5beta-pregnane-3,20-dione + NADPH + H+	C05472 + C00006 <=> C05471 + C00005 + C00080
rn:R04835	3alpha,11beta,21-Trihydroxy-20-oxo-5beta-pregnan-18-al:NAD+ oxidoreductase (B-specific)	3alpha,11beta,21-Trihydroxy-20-oxo-5beta-pregnan-18-al + NAD+ <=> 11beta,21-Dihydroxy-3,20-oxo-5beta-pregnan-18-al + NADH + H+	C05474 + C00003 <=> C05473 + C00004 + C00080
rn:R04836	3alpha,11beta,21-Trihydroxy-20-oxo-5beta-pregnan-18-al:NADP+ oxidoreductase (B-specific)	3alpha,11beta,21-Trihydroxy-20-oxo-5beta-pregnan-18-al + NADP+ <=> 11beta,21-Dihydroxy-3,20-oxo-5beta-pregnan-18-al + NADPH + H+	C05474 + C00006 <=> C05473 + C00005 + C00080
rn:R04837	Tetrahydrocorticosterone:NAD+ oxidoreductase (B-specific)	Tetrahydrocorticosterone + NAD+ <=> 11beta,21-Dihydroxy-5beta-pregnane-3,20-dione + NADH + H+	C05476 + C00003 <=> C05475 + C00004 + C00080
rn:R04838	Tetrahydrocorticosterone:NADP+ oxidoreductase (B-specific)	Tetrahydrocorticosterone + NADP+ <=> 11beta,21-Dihydroxy-5beta-pregnane-3,20-dione + NADPH + H+	C05476 + C00006 <=> C05475 + C00005 + C00080
rn:R04840	Tetrahydrocorticosterone:NADP+ 11-oxidoreductase	Tetrahydrocorticosterone + NADP+ <=> 3alpha,21-Dihydroxy-5beta-pregnane-11,20-dione + NADPH + H+	C05476 + C00006 <=> C05478 + C00005 + C00080
rn:R04842	3alpha,21-Dihydroxy-5beta-pregnane-11,20-dione:NAD+ oxidoreductase (B-specific)	3alpha,21-Dihydroxy-5beta-pregnane-11,20-dione + NAD+ <=> 21-Hydroxy-5beta-pregnane-3,11,20-trione + NADH + H+	C05478 + C00003 <=> C05477 + C00004 + C00080
rn:R04843	3alpha,21-Dihydroxy-5beta-pregnane-11,20-dione:NADP+ oxidoreductase (B-specific)	3alpha,21-Dihydroxy-5beta-pregnane-11,20-dione + NADP+ <=> 21-Hydroxy-5beta-pregnane-3,11,20-trione + NADPH + H+	C05478 + C00006 <=> C05477 + C00005 + C00080
rn:R04845	3alpha-Hydroxy-5beta-pregnane-20-one:NAD+ oxidoreductase (B-specific)	Pregnanolone + NAD+ <=> 5beta-Pregnane-3,20-dione + NADH + H+	C05480 + C00003 <=> C05479 + C00004 + C00080
rn:R04846	3alpha-Hydroxy-5beta-pregnane-20-one:NADP+ oxidoreductase (B-specific)	Pregnanolone + NADP+ <=> 5beta-Pregnane-3,20-dione + NADPH + H+	C05480 + C00006 <=> C05479 + C00005 + C00080
rn:R04849	11-Deoxycortisol delta5-delat4-isomerase;	11-Deoxycortisol + H+ + NADH <=> 17alpha,21-Dihydroxypregnenolone + NAD+	C05488 + C00080 + C00004 <=> C05487 + C00003
rn:R04850	17alpha,21-dihydroxypregnenolone:oxygen oxidoreductase (11-hydroxylating)	17alpha,21-Dihydroxypregnenolone + 2 Reduced ferredoxin + Oxygen + 2 H+ <=> 11beta,17alpha,21-Trihydroxypregnenolone + 2 Oxidized ferredoxin + H2O	C05487 + 2 C00138 + C00007 + 2 C00080 <=> C05489 + 2 C00139 + C00001
rn:R04852	11beta-hydroxyprogesterone,NADPH-hemoprotein reductase:oxygen oxidoreductase (17alpha-hydroxylating)	21-Deoxycortisol + [Oxidized NADPH---hemoprotein reductase] + H2O <=> 11beta-Hydroxyprogesterone + [Reduced NADPH---hemoprotein reductase] + Oxygen	C05497 + C03161 + C00001 <=> C05498 + C03024 + C00007
rn:R04853	20alpha-hydroxycholesterol,NADPH-hemoprotein reductase:oxygen oxidoreductase (17alpha-hydroxylating)	20alpha-Hydroxycholesterol + [Reduced NADPH---hemoprotein reductase] + Oxygen <=> 17alpha,20alpha-Dihydroxycholesterol + [Oxidized NADPH---hemoprotein reductase] + H2O	C05500 + C03024 + C00007 <=> C05499 + C03161 + C00001
rn:R04854	20alpha-Hydroxycholesterol:oxygen oxidoreductase (side-chain-cleaving)	20alpha-Hydroxycholesterol + Oxygen + 2 Reduced adrenal ferredoxin + 2 H+ <=> 20alpha,22beta-Dihydroxycholesterol + H2O + 2 Oxidized adrenal ferredoxin	C05500 + C00007 + 2 C00662 + 2 C00080 <=> C05501 + C00001 + 2 C00667
rn:R04855	22beta-Hydroxycholesterol:oxygen oxidoreductase (side-chain-cleaving)	22(R)-Hydroxycholesterol + Oxygen + 2 Reduced adrenal ferredoxin + 2 H+ <=> 20alpha,22beta-Dihydroxycholesterol + H2O + 2 Oxidized adrenal ferredoxin	C05502 + C00007 + 2 C00662 + 2 C00080 <=> C05501 + C00001 + 2 C00667
rn:R04856	Sulfatide sulfohydrolase;	Sulfatide + H2O <=> Galactosylceramide + Sulfate	C06125 + C00001 <=> C02686 + C00059
rn:R04858	S-adenosyl-L-methionine:DNA (cytosine-5-)-methyltransferase	S-Adenosyl-L-methionine + DNA cytosine <=> S-Adenosyl-L-homocysteine + DNA 5-methylcytosine	C00019 + C00856 <=> C00021 + C02967
rn:R04863	L-2-aminoadipate-6-semialdehyde:NADP+ 6-oxidoreductase	L-2-Aminoadipate adenylate + Holo-Lys2 <=> alpha-Aminoadipoyl-S-acyl enzyme + AMP	C05560 + C11482 <=> C05535 + C00020
rn:R04866	S-adenosyl-L-methionine:cytochrome-c-L-lysine N6-methyltransferase	S-Adenosyl-L-methionine + Protein N6-methyl-L-lysine <=> S-Adenosyl-L-homocysteine + Protein N6,N6-dimethyl-L-lysine	C00019 + C05544 <=> C00021 + C05545
rn:R04867	S-adenosyl-L-methionine:cytochrome-c-L-lysine N6-methyltransferase	S-Adenosyl-L-methionine + Protein N6,N6-dimethyl-L-lysine <=> S-Adenosyl-L-homocysteine + Protein N6,N6,N6-trimethyl-L-lysine	C00019 + C05545 <=> C00021 + C05546
rn:R04880	3,4-dihydroxyphenylethyleneglycol:NAD+ oxidoreductase	3,4-Dihydroxyphenylethyleneglycol + NAD+ <=> 3,4-Dihydroxymandelaldehyde + NADH + H+	C05576 + C00003 <=> C05577 + C00004 + C00080
rn:R04881	S-Adenosyl-L-methionine:catechol O-methyltransferase	S-Adenosyl-L-methionine + 3,4-Dihydroxyphenylethyleneglycol <=> S-Adenosyl-L-homocysteine + 3-Methoxy-4-hydroxyphenylethyleneglycol	C00019 + C05576 <=> C00021 + C05594
rn:R04882	3,4-Dihydroxymandelaldehyde:NAD+ oxidoreductase	3,4-Dihydroxymandelaldehyde + NAD+ + H2O <=> 3,4-Dihydroxymandelate + NADH + H+	C05577 + C00003 + C00001 <=> C05580 + C00004 + C00080
rn:R04883	3,4-Dihydroxymandelaldehyde:NADP+ oxidoreductase	3,4-Dihydroxymandelaldehyde + NADP+ + H2O <=> 3,4-Dihydroxymandelate + NADPH + H+	C05577 + C00006 + C00001 <=> C05580 + C00005 + C00080
rn:R04884	5,6-dihydroxyindole:oxygen oxidoreductase	2 5,6-Dihydroxyindole + Oxygen <=> 2 Indole-5,6-quinone + 2 H2O	2 C05578 + C00007 <=> 2 C05579 + 2 C00001
rn:R04887	S-Adenosyl-L-methionine:catechol O-methyltransferase	S-Adenosyl-L-methionine + 3,4-Dihydroxymandelate <=> S-Adenosyl-L-homocysteine + 3-Methoxy-4-hydroxymandelate	C00019 + C05580 <=> C00021 + C05584
rn:R04888	3-Methoxy-4-hydroxyphenylacetaldehyde:NAD+ oxidoreductase	3-Methoxy-4-hydroxyphenylacetaldehyde + NAD+ + H2O <=> Homovanillate + NADH + H+	C05581 + C00003 + C00001 <=> C05582 + C00004 + C00080
rn:R04889	3-Methoxy-4-hydroxyphenylacetaldehyde:NADP+ oxidoreductase	3-Methoxy-4-hydroxyphenylacetaldehyde + NADP+ + H2O <=> Homovanillate + NADPH + H+	C05581 + C00006 + C00001 <=> C05582 + C00005 + C00080
rn:R04890	3-Methoxytyramine:oxygen oxidoreductase (deaminating) (copper-containing)	3-Methoxytyramine + H2O + Oxygen <=> 3-Methoxy-4-hydroxyphenylacetaldehyde + Hydrogen peroxide + Ammonia	C05587 + C00001 + C00007 <=> C05581 + C00027 + C00014
rn:R04891	3-Methoxy-4-hydroxyphenylglycolaldehyde:NAD+ oxidoreductase	3-Methoxy-4-hydroxyphenylglycolaldehyde + NAD+ + H2O <=> 3-Methoxy-4-hydroxymandelate + NADH + H+	C05583 + C00003 + C00001 <=> C05584 + C00004 + C00080
rn:R04892	3-Methoxy-4-hydroxyphenylglycolaldehyde:NADP+ oxidoreductase	3-Methoxy-4-hydroxyphenylglycolaldehyde + NADP+ + H2O <=> 3-Methoxy-4-hydroxymandelate + NADPH + H+	C05583 + C00006 + C00001 <=> C05584 + C00005 + C00080
rn:R04893	L-Normetanephrine:oxygen oxidoreductase (deaminating) (copper-containing)	L-Normetanephrine + H2O + Oxygen <=> 3-Methoxy-4-hydroxyphenylglycolaldehyde + Ammonia + Hydrogen peroxide	C05589 + C00001 + C00007 <=> C05583 + C00014 + C00027
rn:R04894	L-Metanephrine:oxygen oxidoreductase (deaminating) (flavin-containing)	L-Metanephrine + H2O + Oxygen <=> 3-Methoxy-4-hydroxyphenylglycolaldehyde + Hydrogen peroxide + Methylamine	C05588 + C00001 + C00007 <=> C05583 + C00027 + C00218
rn:R04903	5-Hydroxyindoleacetaldehyde:NAD+ oxidoreductase	5-Hydroxyindoleacetaldehyde + NAD+ + H2O <=> 5-Hydroxyindoleacetate + H+ + NADH	C05634 + C00003 + C00001 <=> C05635 + C00080 + C00004
rn:R04904	5-hydroxyindoleacetaldehyde:oxygen oxidoreductase	5-Hydroxyindoleacetaldehyde + Oxygen + H2O <=> 5-Hydroxyindoleacetate + Hydrogen peroxide	C05634 + C00007 + C00001 <=> C05635 + C00027
rn:R04905	S-Adenosyl-L-methionine:N-acetylserotonin O-methyltransferase	S-Adenosyl-L-methionine + 5-Hydroxyindoleacetate <=> S-Adenosyl-L-homocysteine + 5-Methoxyindoleacetate	C00019 + C05635 <=> C00021 + C05660
rn:R04907	3-Hydroxykynurenamine:oxygen oxidoreductase(deaminating)(flavin-containing)	3-Hydroxykynurenamine + Oxygen <=> 4,8-Dihydroxyquinoline + Ammonia + Hydrogen peroxide	C05636 + C00007 <=> C05637 + C00014 + C00027
rn:R04908	5-Hydroxykynurenamine:oxygen oxidoreductase(deaminating)(flavin-containing)	5-Hydroxykynurenamine + H2O + Oxygen <=> 4,6-Dihydroxyquinoline + Ammonia + Hydrogen peroxide + H2O	C05638 + C00001 + C00007 <=> C05639 + C00014 + C00027 + C00001
rn:R04909	5-Hydroxykynurenamine decarboxy-lyase	5-Hydroxykynurenamine + CO2 <=> 5-Hydroxykynurenine	C05638 + C00011 <=> C05651
rn:R04911	Aryl-formylamine amidohydrolase	5-Hydroxy-N-formylkynurenine + H2O <=> 5-Hydroxykynurenine + Formate	C05648 + C00001 <=> C05651 + C00058
rn:R04920	CMP-2-aminoethylphosphonate:1,2-diacylglycerol (2-aminoethylphosphonyl)transferase	CMP-2-aminoethylphosphonate + 1,2-Diacyl-sn-glycerol <=> CMP + Diacylglyceryl-2-aminoethylphosphonate	C05673 + C00641 <=> C00055 + C05675
rn:R04922	CMP-N-trimethyl-2-aminoethylphosphonate:1,2-diacylglycerol (N-trimethyl-2-aminoethylphosphonyl)transferase	CMP-N-trimethyl-2-aminoethylphosphonate + 1,2-Diacyl-sn-glycerol <=> CMP + Diacylglyceryl-N-trimethyl-2-aminoethylphosphonate	C05674 + C00641 <=> C00055 + C05676
rn:R04929	ATP:selenate adenylyltransferase	ATP + Selenate <=> Diphosphate + Adenylylselenate	C00002 + C05697 <=> C00013 + C05686
rn:R04950	Acetyl-CoA:S-substituted L-cysteine N-acetyltransferase	Acetyl-CoA + S-Substituted L-cysteine <=> CoA + S-Substituted N-acetyl-L-cysteine	C00024 + C05726 <=> C00010 + C05727
rn:R04951	NA	R-S-Cysteinylglycine + H2O <=> S-Substituted L-cysteine + Glycine	C05729 + C00001 <=> C05726 + C00037
rn:R04952	butyryl-[acyl-carrier protein]:malonyl-[acyl-carrier-protein] C-acyltransferase (decarboxylating)	Butyryl-[acp] + Malonyl-[acyl-carrier protein] <=> 3-Oxohexanoyl-[acp] + CO2 + Acyl-carrier protein	C05745 + C01209 <=> C05746 + C00011 + C00229
rn:R04953	(3R)-3-hydroxyhexanoyl-[acyl-carrier-protein]:NADP+ oxidoreductase	(R)-3-Hydroxyhexanoyl-[acp] + NADP+ <=> 3-Oxohexanoyl-[acp] + NADPH + H+	C05747 + C00006 <=> C05746 + C00005 + C00080
rn:R04954	(3R)-3-hydroxybutanoyl-[acyl-carrier-protein] hydro-lyase	(R)-3-Hydroxyhexanoyl-[acp] <=> trans-Hex-2-enoyl-[acp] + H2O	C05747 <=> C05748 + C00001
rn:R04955	hexanoyl-[acp]:NAD+ trans-2-oxidoreductase	Hexanoyl-[acp] + NAD+ <=> trans-Hex-2-enoyl-[acp] + NADH + H+	C05749 + C00003 <=> C05748 + C00004 + C00080
rn:R04956	hexanoyl-[acp]:NADP+ trans-2-oxidoreductase	Hexanoyl-[acp] + NADP+ <=> trans-Hex-2-enoyl-[acp] + NADPH + H+	C05749 + C00006 <=> C05748 + C00005 + C00080
rn:R04957	hexanoyl-[acyl-carrier protein]:malonyl-[acyl-carrier-protein] C-acyltransferase (decarboxylating)	Hexanoyl-[acp] + Malonyl-[acyl-carrier protein] <=> 3-Oxooctanoyl-[acp] + CO2 + Acyl-carrier protein	C05749 + C01209 <=> C05750 + C00011 + C00229
rn:R04958	octanoyl-[acp]:NAD+ trans-2-oxidoreductase	Octanoyl-[acp] + NAD+ <=> trans-Oct-2-enoyl-[acp] + NADH + H+	C05752 + C00003 <=> C05751 + C00004 + C00080
rn:R04959	octanoyl-[acp]:NADP+ trans-2-oxidoreductase	Octanoyl-[acp] + NADP+ <=> trans-Oct-2-enoyl-[acp] + NADPH + H+	C05752 + C00006 <=> C05751 + C00005 + C00080
rn:R04960	Octanoyl-[acyl-carrier protein]:malonyl-[acyl-carrier-protein] C-acyltransferase (decarboxylating)	Octanoyl-[acp] + Malonyl-[acyl-carrier protein] <=> 3-Oxodecanoyl-[acp] + CO2 + Acyl-carrier protein	C05752 + C01209 <=> C05753 + C00011 + C00229
rn:R04961	decanoyl-[acp]:NAD+ trans-2-oxidoreductase	Decanoyl-[acp] + NAD+ <=> trans-Dec-2-enoyl-[acp] + NADH + H+	C05755 + C00003 <=> C05754 + C00004 + C00080
rn:R04962	decanoyl-[acp]:NADP+ trans-2-oxidoreductase	Decanoyl-[acp] + NADP+ <=> trans-Dec-2-enoyl-[acp] + NADPH + H+	C05755 + C00006 <=> C05754 + C00005 + C00080
rn:R04963	Decanoyl-[acyl-carrier protein]:malonyl-[acyl-carrier-protein] C-acyltransferase (decarboxylating)	Decanoyl-[acp] + Malonyl-[acyl-carrier protein] <=> 3-Oxododecanoyl-[acp] + CO2 + Acyl-carrier protein	C05755 + C01209 <=> C05756 + C00011 + C00229
rn:R04964	(3R)-3-hydroxydodecanoyl-[acyl-carrier-protein]:NADP+ oxidoreductase	(R)-3-Hydroxydodecanoyl-[acp] + NADP+ <=> 3-Oxododecanoyl-[acp] + NADPH + H+	C05757 + C00006 <=> C05756 + C00005 + C00080
rn:R04965	(3R)-3-hydroxydodecanoyl-[acyl-carrier-protein] hydro-lyase	(R)-3-Hydroxydodecanoyl-[acp] <=> trans-Dodec-2-enoyl-[acp] + H2O	C05757 <=> C05758 + C00001
rn:R04966	tetradecanoyl-[acp]:NAD+ trans-2-oxidoreductase	Tetradecanoyl-[acp] + NAD+ <=> trans-Tetradec-2-enoyl-[acp] + NADH + H+	C05761 + C00003 <=> C05760 + C00004 + C00080
rn:R04967	tetradecanoyl-[acp]:NADP+ trans-2-oxidoreductase	Tetradecanoyl-[acp] + NADP+ <=> trans-Tetradec-2-enoyl-[acp] + NADPH + H+	C05761 + C00006 <=> C05760 + C00005 + C00080
rn:R04968	Tetradecanoyl-[acyl-carrier protein]:malonyl-[acyl-carrier-protein] C-acyltransferase (decarboxylating)	Tetradecanoyl-[acp] + Malonyl-[acyl-carrier protein] <=> 3-Oxohexadecanoyl-[acp] + CO2 + Acyl-carrier protein	C05761 + C01209 <=> C05762 + C00011 + C00229
rn:R04969	hexadecanoyl-[acp]:NAD+ trans-2-oxidoreductase	Hexadecanoyl-[acp] + NAD+ <=> trans-Hexadec-2-enoyl-[acp] + NADH + H+	C05764 + C00003 <=> C05763 + C00004 + C00080
rn:R04970	hexadecanoyl-[acp]:NADP+ trans-2-oxidoreductase	Hexadecanoyl-[acp] + NADP+ <=> trans-Hexadec-2-enoyl-[acp] + NADPH + H+	C05764 + C00006 <=> C05763 + C00005 + C00080
rn:R04972	Uroporphyrinogen I carboxy-lyase	Uroporphyrinogen I <=> Coproporphyrinogen I + 4 CO2	C05766 <=> C05768 + 4 C00011
rn:R04979	Bilirubin beta-diglucuronide glucuronosohydrolase	Bilirubin beta-diglucuronide + 2 H2O + 3 Reduced acceptor <=> D-Urobilinogen + 2 D-Glucuronate + 3 Acceptor	C05787 + 2 C00001 + 3 C00030 <=> C05791 + 2 C00191 + 3 C00028
rn:R04996	3-Methylimidazole acetaldehyde:NAD+ oxidoreductase	Methylimidazole acetaldehyde + NAD+ + H2O <=> Methylimidazoleacetic acid + NADH + H+	C05827 + C00003 + C00001 <=> C05828 + C00004 + C00080
rn:R05000	polyisopentenylpyrolinate:4-hydroxybenzoate nonaprenyltransferase	all-trans-Polyprenyl diphosphate + 4-Hydroxybenzoate <=> 4-Hydroxy-3-polyprenylbenzoate + Diphosphate	C05847 + C00156 <=> C05848 + C00013
rn:R05046	formamidopyrimidine nucleoside triphosphate amidohydrolase	Formamidopyrimidine nucleoside triphosphate + H2O <=> 2,5-Diaminopyrimidine nucleoside triphosphate + Formate	C05922 + C00001 <=> C05923 + C00058
rn:R05048	2,5-diaminopyrimidine nucleoside triphosphate mutase	2,5-Diaminopyrimidine nucleoside triphosphate <=> 2,5-Diamino-6-(5'-triphosphoryl-3',4'-trihydroxy-2'-oxopentyl)-amino-4-oxopyrimidine	C05923 <=> C06148
rn:R05050	N4-Acetylaminobutanal:NAD+ oxidoreductase	N4-Acetylaminobutanal + NAD+ + H2O <=> 4-Acetamidobutanoate + NADH + H+	C05936 + C00003 + C00001 <=> C02946 + C00004 + C00080
rn:R05051	L-erythro-4-Hydroxyglutamate:NAD+ oxidoreductase	L-erythro-4-Hydroxyglutamate + NADH + H+ <=> L-4-Hydroxyglutamate semialdehyde + NAD+ + H2O	C05947 + C00004 + C00080 <=> C05938 + C00003 + C00001
rn:R05052	L-erythro-4-hydroxyglutamate:2-oxoglutarate aminotransferase	L-erythro-4-Hydroxyglutamate + 2-Oxoglutarate <=> (4R)-4-Hydroxy-2-oxoglutarate + L-Glutamate	C05947 + C00026 <=> C05946 + C00025
rn:R05053	D-aspartate:2-oxoglutarate aminotransferase	D-Aspartate + (4R)-4-Hydroxy-2-oxoglutarate <=> Oxaloacetate + L-erythro-4-Hydroxyglutamate	C00402 + C05946 <=> C00036 + C05947
rn:R05064	(S)-3-Hydroxyisobutyryl-CoA hydrolase	(S)-3-Hydroxyisobutyryl-CoA + H2O <=> CoA + (S)-3-Hydroxyisobutyrate	C06000 + C00001 <=> C00010 + C06001
rn:R05066	3-Hydroxy-2-methylpropanoate:NAD+ oxidoreductase	(S)-3-Hydroxyisobutyrate + NAD+ <=> (S)-Methylmalonate semialdehyde + NADH + H+	C06001 + C00003 <=> C06002 + C00004 + C00080
rn:R05085	O-Phospho-4-hydroxy-L-threonine:2-oxoglutarate aminotransferase	O-Phospho-4-hydroxy-L-threonine + 2-Oxoglutarate <=> 2-Oxo-3-hydroxy-4-phosphobutanoate + L-Glutamate	C06055 + C00026 <=> C06054 + C00025
rn:R05105	3'-Phosphoadenylylsulfate:digalactosylceramide 3'-sulfotransferase	3'-Phosphoadenylyl sulfate + Digalactosylceramide <=> Adenosine 3',5'-bisphosphate + Digalactosylceramide sulfate	C00053 + C06126 <=> C00054 + C06127
rn:R05144	peptidyl-glutamate 4-carboxylase (2-methyl-3-phytyl-1,4-naphthoquinone-epoxidizing)	Gla protein + Vitamin K1 epoxide + H2O <=> Gla protein precursor + Phylloquinol + CO2 + Oxygen	C06246 + C05849 + C00001 <=> C06247 + C03313 + C00011 + C00007
rn:R05145	Biotinyl-5'-AMP:apo-[carboxylase] ligase (AMP-forming)	Biotinyl-5'-AMP + Apo-[carboxylase] <=> AMP + Holo-[carboxylase]	C05921 + C06249 <=> C00020 + C06250
rn:R05196	1,4-alpha-D-Glucan:1,4-alpha-D-glucan 4-alpha-D-glycosyltransferase	Amylose + n D-Glucose <=> n Maltose	C00718 + n C00031 <=> n C00208
rn:R05198	ethanol:cytochrome c oxidoreductase	Ethanol + 2 Ferricytochrome c <=> 2 Ferrocytochrome c + Acetaldehyde + 2 H+	C00469 + 2 C00125 <=> 2 C00126 + C00084 + 2 C00080
rn:R05202	ATP:1D-myo-inositol 1,3,4,5,6-pentakisphosphate 2-phosphotransferase	Phytic acid + ADP <=> 1D-myo-Inositol 1,3,4,5,6-pentakisphosphate + ATP	C01204 + C00008 <=> C01284 + C00002
rn:R05220	ATP:cob(I)yrinic acid-a,c-diamide Cobeta-adenosyltransferase	Cob(I)yrinate a,c diamide + ATP <=> Adenosyl cobyrinate a,c diamide + Triphosphate	C06505 + C00002 <=> C06506 + C00536
rn:R05233	trans-3-Chloro-2-propene-1-ol:NAD+ oxidoreductase	trans-3-Chloro-2-propene-1-ol + NAD+ <=> trans-3-Chloroallyl aldehyde + NADH + H+	C06611 + C00003 <=> C06613 + C00004 + C00080
rn:R05234	cis-3-chloro-2-propene-1-ol:NAD+ oxidoreductase	cis-3-Chloro-2-propene-1-ol + NAD+ <=> cis-3-Chloroallyl aldehyde + NADH + H+	C06612 + C00003 <=> C16348 + C00004 + C00080
rn:R05237	NA	trans-3-Chloroallyl aldehyde + H2O <=> trans-3-Chloroacrylic acid + 2 H+	C06613 + C00001 <=> C06614 + 2 C00080
rn:R05238	NA	cis-3-Chloroallyl aldehyde + H2O <=> cis-3-Chloroacrylic acid + 2 H+	C16348 + C00001 <=> C06615 + 2 C00080
rn:R05286	Chloroacetaldehyde:NAD+ oxidoreductase	Chloroacetaldehyde + NAD+ + H2O <=> Chloroacetic acid + NADH + H+	C06754 + C00003 + C00001 <=> C06755 + C00004 + C00080
rn:R05511	NA	cis-2-Chloro-4-carboxymethylenebut-2-en-1,4-olide + H2O <=> 2-Chloromaleylacetate	C04706 + C00001 <=> C06329
rn:R05549	NA	D-Gal alpha 1->6D-Gal alpha 1->6D-Glucose + H2O <=> D-Galactose + Melibiose	C05404 + C00001 <=> C00124 + C05402
rn:R05556	(2E,6E)-farnesyl-diphosphate:isopentenyl-diphosphate cistransferase (adding 10-55 isopentenyl units)	trans,trans-Farnesyl diphosphate + n Isopentenyl diphosphate <=> Dehydrodolichol diphosphate + n Diphosphate	C00448 + n C00129 <=> C05859 + n C00013
rn:R05578	L-glutamate:tRNA(Glu) ligase (AMP-forming)	tRNA(Glu) + L-Glutamate + ATP <=> L-Glutamyl-tRNA(Glu) + Diphosphate + AMP	C01641 + C00025 + C00002 <=> C02987 + C00013 + C00020
rn:R05639	4,4-dimethyl-5a-cholesta-8,24-dien-3b-ol:NADP+ D14-oxidoreductase	14-Demethyllanosterol + NADP+ <=> 4,4-Dimethyl-5alpha-cholesta-8,14,24-trien-3beta-ol + NADPH + H+	C05108 + C00006 <=> C11455 + C00005 + C00080
rn:R05640	lanosterol,[reduced NADPH---hemoprotein reductase]:oxygen oxidoreductase (14-methyl cleaving)	Lanosterol + 3 [Reduced NADPH---hemoprotein reductase] + 3 Oxygen <=> 4,4-Dimethyl-5alpha-cholesta-8,14,24-trien-3beta-ol + Formate + 3 [Oxidized NADPH---hemoprotein reductase] + 4 H2O	C01724 + 3 C03024 + 3 C00007 <=> C11455 + C00058 + 3 C03161 + 4 C00001
rn:R05692	GDP-L-fucose:NADP+ 4-oxidoreductase (3,5-epimerizing)	GDP-L-fucose + NADP+ <=> GDP-4-dehydro-6-deoxy-D-mannose + NADPH + H+	C00325 + C00006 <=> C01222 + C00005 + C00080
rn:R05703	lanosterol D24-reductase	Lathosterol + NADP+ <=> 5alpha-Cholesta-7,24-dien-3beta-ol + NADPH + H+	C01189 + C00006 <=> C05439 + C00005 + C00080
rn:R05707	reduced-riboflavin:NADP+ oxidoreductase	Reduced riboflavin + NADP+ <=> Riboflavin + NADPH + H+	C01007 + C00006 <=> C00255 + C00005 + C00080
rn:R05731	obtusifoliol,[reduced NADPH---hemoprotein reductase]:oxygen oxidoreductase (14-methyl cleaving)	Obtusifoliol + 3 [Reduced NADPH---hemoprotein reductase] + 3 Oxygen <=> 4alpha-Methyl-5alpha-ergosta-8,14,24(28)-trien-3beta-ol + Formate + 3 [Oxidized NADPH---hemoprotein reductase] + 4 H2O	C01943 + 3 C03024 + 3 C00007 <=> C11508 + C00058 + 3 C03161 + 4 C00001
rn:R05795	ATP:1-phosphatidyl-1D-myo-inositol-4-phosphate 3-phosphotransferase	ATP + 1-Phosphatidyl-1D-myo-inositol 4-phosphate <=> ADP + 1-Phosphatidyl-1D-myo-inositol 3,4-bisphosphate	C00002 + C01277 <=> C00008 + C11554
rn:R05800	ATP:1D-myo-inositol-1,4,5-trisphosphate 6-phosphotransferase	ATP + D-myo-Inositol 1,4,5-trisphosphate <=> ADP + 1D-myo-Inositol 1,4,5,6-tetrakisphosphate	C00002 + C01245 <=> C00008 + C11555
rn:R05801	ATP:1D-myo-inositol-1,4,5,6-tetrakisphosphate 3-phosphotransferase	ATP + 1D-myo-Inositol 1,4,5,6-tetrakisphosphate <=> ADP + 1D-myo-Inositol 1,3,4,5,6-pentakisphosphate	C00002 + C11555 <=> C00008 + C01284
rn:R05802	ATP:1-phosphatidyl-1D-myo-inositol-3-phosphate 5-phosphotransferase	ATP + 1-Phosphatidyl-1D-myo-inositol 3-phosphate <=> ADP + 1-Phosphatidyl-1D-myo-inositol 3,5-bisphosphate	C00002 + C04549 <=> C00008 + C11556
rn:R05803	ATP:1-phosphatidyl-1D-myo-inositol-5-phosphate 4-phosphotransferase	ATP + 1-Phosphatidyl-1D-myo-inositol 5-phosphate <=> ADP + 1-Phosphatidyl-D-myo-inositol 4,5-bisphosphate	C00002 + C11557 <=> C00008 + C04637
rn:R05841	phenylacetyl-CoA:glycine N-phenylacetyltransferase	Phenylacetyl-CoA + Glycine <=> Phenylacetylglycine + CoA	C00582 + C00037 <=> C05598 + C00010
rn:R05842	ethylene oxide hydrolase	Ethylene oxide + H2O <=> Ethylene glycol	C06548 + C00001 <=> C01380
rn:R05904	NA	GDP-L-fucose + G00103 <=> GDP + G00104	G10615 + G00103 <=> G10620 + G00104
rn:R05907	NA	UDP-N-acetyl-D-galactosamine + [Protein]-L-serine <=> UDP + Tn antigen	G10611 + C02189 <=> G10619 + G00023
rn:R05908	NA	UDP-D-galactose + Tn antigen <=> UDP + T antigen	G10609 + G00023 <=> G10619 + G00024
rn:R05909	NA	UDP-N-acetyl-D-glucosamine + Tn antigen <=> UDP + G00028	G10610 + G00023 <=> G10619 + G00028
rn:R05910	NA	UDP-N-acetyl-D-glucosamine + Tn antigen <=> UDP + G00031	G10610 + G00023 <=> G10619 + G00031
rn:R05911	NA	CMP-N-acetylneuraminate + Tn antigen <=> CMP + Sialyl-Tn antigen	G10616 + G00023 <=> G10621 + G00035
rn:R05912	NA	UDP-N-acetyl-D-glucosamine + T antigen <=> UDP + G00025	G10610 + G00024 <=> G10619 + G00025
rn:R05913	NA	CMP-N-acetylneuraminate + T antigen <=> CMP + G00026	G10616 + G00024 <=> G10621 + G00026
rn:R05914	NA	CMP-N-acetylneuraminate + G00026 <=> CMP + G00027	G10616 + G00026 <=> G10621 + G00027
rn:R05915	NA	UDP-N-acetyl-D-glucosamine + G00028 <=> UDP + G00029	G10610 + G00028 <=> G10619 + G00029
rn:R05916	NA	UDP-N-acetyl-D-glucosamine + 1-Phosphatidyl-D-myo-inositol <=> UDP + G00143	G10610 + C01194 <=> G10619 + G00143
rn:R05917	NA	G00143 + H2O <=> G00144 + Acetate	G00143 + C00001 <=> G00144 + C00033
rn:R05918	NA	G00144 + Palmitoyl-CoA <=> G00145 + CoA	G00144 + C00154 <=> G00145 + C00010
rn:R05919	NA	Dolichyl phosphate D-mannose + G00145 <=> Dolichyl phosphate + G00146	G10617 + G00145 <=> G10622 + G00146
rn:R05922	NA	Dolichyl phosphate D-mannose + G00148 <=> Dolichyl phosphate + G00149	G10617 + G00148 <=> G10622 + G00149
rn:R05925	NA	UDP-D-xylose + [Protein]-L-serine <=> UDP + G00154	G10613 + C02189 <=> G10619 + G00154
rn:R05926	NA	UDP-D-galactose + G00154 <=> UDP + G00155	G10609 + G00154 <=> G10619 + G00155
rn:R05927	NA	UDP-D-galactose + G00155 <=> UDP + G00156	G10609 + G00155 <=> G10619 + G00156
rn:R05928	NA	UDP-D-glucuronate + G00156 <=> UDP + G00157	G10612 + G00156 <=> G10619 + G00157
rn:R05929	NA	UDP-N-acetyl-D-galactosamine + G00157 <=> UDP + G00158	G10611 + G00157 <=> G10619 + G00158
rn:R05930	NA	UDP-N-acetyl-D-glucosamine + G00157 <=> UDP + G00162	G10610 + G00157 <=> G10619 + G00162
rn:R05931	NA	UDP-D-glucuronate + G00158 <=> UDP + G00159	G10612 + G00158 <=> G10619 + G00159
rn:R05932	NA	UDP-N-acetyl-D-galactosamine + G00159 <=> UDP + G00160	G10611 + G00159 <=> G10619 + G00160
rn:R05935	NA	UDP-D-glucuronate + G00162 <=> UDP + G00163	G10612 + G00162 <=> G10619 + G00163
rn:R05936	NA	UDP-N-acetyl-D-glucosamine + G00163 <=> UDP + G00164	G10610 + G00163 <=> G10619 + G00164
rn:R05937	NA	CMP-N-acetylneuraminate + Lactosylceramide <=> CMP + GM3	G10616 + G00092 <=> G10621 + G00108
rn:R05938	NA	UDP-N-acetyl-D-galactosamine + Lactosylceramide <=> UDP + GA2	G10611 + G00092 <=> G10619 + G00123
rn:R05939	NA	UDP-N-acetyl-D-galactosamine + GM3 <=> UDP + GM2	G10611 + G00108 <=> G10619 + G00109
rn:R05940	NA	CMP-N-acetylneuraminate + GM3 <=> CMP + GD3	G10616 + G00108 <=> G10621 + G00113
rn:R05941	NA	UDP-D-galactose + GM2 <=> UDP + GM1	G10609 + G00109 <=> G10619 + G00110
rn:R05942	NA	CMP-N-acetylneuraminate + GM1 <=> CMP + GD1a	G10616 + G00110 <=> G10621 + G00111
rn:R05943	NA	CMP-N-acetylneuraminate + GD1a <=> CMP + GT1a	G10616 + G00111 <=> G10621 + G00112
rn:R05945	NA	CMP-N-acetylneuraminate + GD1a <=> CMP + GT1aalpha	G10616 + G00111 <=> G10621 + G00128
rn:R05946	NA	UDP-N-acetyl-D-galactosamine + GD3 <=> UDP + GD2	G10611 + G00113 <=> G10619 + G00114
rn:R05947	NA	CMP-N-acetylneuraminate + GD3 <=> CMP + GT3	G10616 + G00113 <=> G10621 + G00118
rn:R05948	NA	UDP-D-galactose + GD2 <=> UDP + GD1b	G10609 + G00114 <=> G10619 + G00115
rn:R05949	NA	CMP-N-acetylneuraminate + GD1b <=> CMP + GT1b	G10616 + G00115 <=> G10621 + G00116
rn:R05950	NA	CMP-N-acetylneuraminate + GT1b <=> CMP + GQ1b	G10616 + G00116 <=> G10621 + G00117
rn:R05951	NA	CMP-N-acetylneuraminate + GT1b <=> CMP + GQ1balpha	G10616 + G00116 <=> G10621 + G00129
rn:R05952	NA	UDP-N-acetyl-D-galactosamine + GT3 <=> UDP + GT2	G10611 + G00118 <=> G10619 + G00119
rn:R05953	NA	UDP-D-galactose + GT2 <=> UDP + GT1c	G10609 + G00119 <=> G10619 + G00120
rn:R05956	NA	UDP-D-galactose + GA2 <=> UDP + GA1	G10609 + G00123 <=> G10619 + G00124
rn:R05957	NA	CMP-N-acetylneuraminate + GA1 <=> CMP + GM1b	G10616 + G00124 <=> G10621 + G00125
rn:R05958	NA	CMP-N-acetylneuraminate + GM1b <=> CMP + GD1c	G10616 + G00125 <=> G10621 + G00126
rn:R05959	NA	CMP-N-acetylneuraminate + GM1b <=> CMP + GD1a	G10616 + G00125 <=> G10621 + G00127
rn:R05960	NA	UDP-D-galactose + Lactosylceramide <=> UDP + Globotriaosylceramide	G10609 + G00092 <=> G10619 + G00093
rn:R05961	NA	H2O + Globotriaosylceramide <=> D-Galactose + Lactosylceramide	C00001 + G00093 <=> C00124 + G00092
rn:R05962	NA	UDP-N-acetyl-D-galactosamine + Globotriaosylceramide <=> UDP + Globoside	G10611 + G00093 <=> G10619 + G00094
rn:R05963	NA	H2O + Globoside <=> N-Acetyl-D-galactosamine + Globotriaosylceramide	C00001 + G00094 <=> C01132 + G00093
rn:R05964	NA	UDP-D-galactose + Globoside <=> UDP + Galactosylgloboside	G10609 + G00094 <=> G10619 + G00097
rn:R05965	NA	UDP-N-acetyl-D-galactosamine + Globoside <=> UDP + Forssman antigen, IV3GalNAca-Gb4Cer	G10611 + G00094 <=> G10619 + G00095
rn:R05966	NA	H2O + Forssman antigen, IV3GalNAca-Gb4Cer <=> N-Acetyl-D-galactosamine + Globoside	C00001 + G00095 <=> C01132 + G00094
rn:R05967	NA	CMP-N-acetylneuraminate + Galactosylgloboside <=> CMP + Monosialylgalactosylgloboside	G10616 + G00097 <=> G10621 + G00098
rn:R05968	NA	GDP-L-fucose + Galactosylgloboside <=> GDP + Globo-H	G10615 + G00097 <=> G10620 + G00099
rn:R05969	UDP-N-acetyl-D-glucosamine:dolichyl-phosphate N-acetyl-D-glucosamine phosphotransferase	UDP-N-acetyl-alpha-D-glucosamine + Dolichyl phosphate <=> UMP + N-Acetyl-D-glucosaminyldiphosphodolichol	C00043 + C00110 <=> C00105 + G00001
rn:R05970	NA	UDP-N-acetyl-D-glucosamine + N-Acetyl-D-glucosaminyldiphosphodolichol <=> UDP + N,N'-Chitobiosyldiphosphodolichol	G10610 + G00001 <=> G10619 + G00002
rn:R05971	NA	UDP-N-acetyl-D-glucosamine + Lactosylceramide <=> UDP + Lc3Cer	G10610 + G00092 <=> G10619 + G00036
rn:R05972	NA	GDP-D-mannose + N,N'-Chitobiosyldiphosphodolichol <=> GDP + G00003	G10614 + G00002 <=> G10620 + G00003
rn:R05973	NA	GDP-D-mannose + G00003 <=> GDP + G00004	G10614 + G00003 <=> G10620 + G00004
rn:R05974	NA	UDP-N-acetyl-D-glucosamine + nLc6Cer <=> UDP + nLc7Cer	G10610 + G00067 <=> G10619 + G00068
rn:R05975	NA	UDP-N-acetyl-D-glucosamine + Paragloboside <=> UDP + nLc5Cer	G10610 + G00050 <=> G10619 + G00066
rn:R05976	NA	Protein asparagine + G00008 <=> Dolichyl diphosphate + G00009	C03021 + G00008 <=> C00621 + G00009
rn:R05977	NA	UDP-D-galactose + Lc3Cer <=> UDP + Paragloboside	G10609 + G00036 <=> G10619 + G00050
rn:R05979	NA	H2O + G00009 <=> beta-D-Glucose + G00171	C00001 + G00009 <=> C00221 + G00171
rn:R05980	Glc2Man9GlcNAc2-[protein] 3-alpha-glucohydrolase (configuration-inverting)	H2O + G00171 <=> D-Glucose + G00010	C00001 + G00171 <=> C00031 + G00010
rn:R05981	GlcMan9GlcNAc2-[protein] 3-alpha-glucohydrolase (configuration-inverting)	H2O + G00010 <=> D-Glucose + G00011	C00001 + G00010 <=> C00031 + G00011
rn:R05983	NA	UDP-N-acetyl-D-glucosamine + G00012 <=> UDP + G00013	G10610 + G00012 <=> G10619 + G00013
rn:R05984	NA	G00013 + 2 H2O <=> G00014 + 2 alpha-D-Mannose	G00013 + 2 C00001 <=> G00014 + 2 C00936
rn:R05985	NA	UDP-N-acetyl-D-glucosamine + G00014 <=> UDP + G00015	G10610 + G00014 <=> G10619 + G00015
rn:R05986	NA	UDP-N-acetyl-D-glucosamine + G00015 <=> UDP + G00019	G10610 + G00015 <=> G10619 + G00019
rn:R05987	NA	UDP-N-acetyl-D-glucosamine + G00015 <=> UDP + G00020	G10610 + G00015 <=> G10619 + G00020
rn:R05988	NA	GDP-L-fucose + G00015 <=> GDP + G00016	G10615 + G00015 <=> G10620 + G00016
rn:R05989	UDP-galactose:N-acetyl-beta-D-glucosaminylglycopeptide beta-1,4-galactosyltransferase	2 UDP-D-galactose + G00016 <=> 2 UDP + G00017	2 G10609 + G00016 <=> 2 G10619 + G00017
rn:R05990	CMP-N-acetylneuraminate:beta-D-galactosyl 1,4-N-acetyl-beta-D-glucosamine alpha 2,6-N-acetylneuraminyltransferase	2 CMP-N-acetylneuraminate + G00017 <=> 2 CMP + DS 3	2 G10616 + G00017 <=> 2 G10621 + G00018
rn:R05991	NA	UDP-N-acetyl-D-glucosamine + G00020 <=> UDP + G00021	G10610 + G00020 <=> G10619 + G00021
rn:R05992	NA	UDP-N-acetyl-D-glucosamine + G00021 <=> UDP + G00022	G10610 + G00021 <=> G10619 + G00022
rn:R06004	NA	GM2 + H2O <=> GM3 + N-Acetyl-D-galactosamine	G00109 + C00001 <=> G00108 + C01132
rn:R06006	NA	UDP-D-galactose + Lc3Cer <=> UDP + Lc4Cer	G10609 + G00036 <=> G10619 + G00037
rn:R06010	NA	GM1 + H2O <=> GM2 + D-Galactose	G00110 + C00001 <=> G00109 + C00124
rn:R06024	NA	GDP-L-fucose + Paragloboside <=> GDP + IV2Fuc-nLc4Cer	G10615 + G00050 <=> G10620 + G00055
rn:R06025	NA	GDP-L-fucose + Paragloboside <=> GDP + III3Fuc-nLc4Cer	G10615 + G00050 <=> G10620 + G00060
rn:R06026	NA	CMP-N-acetylneuraminate + Paragloboside <=> CMP + Sialyl-3-paragloboside	G10616 + G00050 <=> G10621 + G00062
rn:R06027	NA	GDP-L-fucose + nLc5Cer <=> GDP + Type II B antigen	G10615 + G00051 <=> G10620 + G00052
rn:R06029	NA	UDP-D-galactose + IV2Fuc-nLc4Cer <=> UDP + Type II B antigen	G10609 + G00055 <=> G10619 + G00052
rn:R06031	NA	GDP-L-fucose + G00057 <=> GDP + Type IIIH glycolipid	G10615 + G00057 <=> G10620 + G00058
rn:R06032	NA	CMP-N-acetylneuraminate + Sialyl-3-paragloboside <=> CMP + 3',8'-LD1	G10616 + G00062 <=> G10621 + G00064
rn:R06033	NA	UDP-D-galactose + nLc5Cer <=> UDP + nLc6Cer	G10609 + G00066 <=> G10619 + G00067
rn:R06035	NA	GDP-L-fucose + nLc6Cer <=> GDP + VI2Fuc-nLc6	G10615 + G00067 <=> G10620 + G00071
rn:R06037	NA	CMP-N-acetylneuraminate + nLc6Cer <=> CMP + VI3NeuAc-nLc6Cer	G10616 + G00067 <=> G10621 + G00088
rn:R06038	NA	GDP-L-fucose + nLc6Cer <=> GDP + V3Fuc-nLc6Cer	G10615 + G00067 <=> G10620 + G00089
rn:R06039	NA	GDP-L-fucose + nLc8Cer <=> GDP + G00084	G10615 + G00069 <=> G10620 + G00084
rn:R06041	NA	GDP-L-fucose + G00073 <=> GDP + G00074	G10615 + G00073 <=> G10620 + G00074
rn:R06075	NA	GDP-L-fucose + Sialyl-3-paragloboside <=> GDP + IV3NeuAc,III3Fuc-nLc4Cer	G10615 + G00062 <=> G10620 + G00063
rn:R06076	NA	GDP-L-fucose + VI2Fuc-nLc6 <=> GDP + G00081	G10615 + G00071 <=> G10620 + G00081
rn:R06095	NA	GDP-L-fucose + IV2Fuc-nLc4Cer <=> GDP + III3,IV2Fuc-nLc4Cer	G10615 + G00055 <=> G10620 + G00056
rn:R06127	GDP-mannose:glycolipid 1,2-alpha-D-mannosyltransferase	G00005 + GDP-D-mannose <=> G10526 + GDP	G00005 + G10614 <=> G10526 + G10620
rn:R06128	GDP-mannose:glycolipid 1,2-alpha-D-mannosyltransferase	G10526 + GDP-D-mannose <=> G00006 + GDP	G10526 + G10614 <=> G00006 + G10620
rn:R06153	NA	CMP-N-acetylneuraminate + Lc4Cer <=> CMP + 3'-isoLM1	G10616 + G00037 <=> G10621 + G00047
rn:R06155	NA	GDP-L-fucose + Lc4Cer <=> GDP + Fuc-Lc4Cer	G10615 + G00037 <=> G10620 + G00046
rn:R06156	NA	GDP-L-fucose + Lc4Cer <=> GDP + IV2Fuc-Lc4Cer	G10615 + G00037 <=> G10620 + G00044
rn:R06162	NA	GDP-L-fucose + Type IA glycolipid <=> GDP + G00043	G10615 + G00042 <=> G10620 + G00043
rn:R06163	NA	GDP-L-fucose + IV2Fuc-Lc4Cer <=> GDP + IV2Fuc,III4Fuc-Lc4Cer	G10615 + G00044 <=> G10620 + G00045
rn:R06164	NA	GDP-L-fucose + Type IB glycolipid <=> GDP + G00040	G10615 + G00039 <=> G10620 + G00040
rn:R06165	NA	GDP-L-fucose + 3'-isoLM1 <=> GDP + Fuc-3'-isoLM1	G10615 + G00047 <=> G10620 + G00048
rn:R06167	NA	UDP-N-acetyl-D-galactosamine + IV2Fuc-Lc4Cer <=> UDP + Type IA glycolipid	G10611 + G00044 <=> G10619 + G00042
rn:R06168	NA	UDP-D-galactose + IV2Fuc-Lc4Cer <=> UDP + Type IB glycolipid	G10609 + G00044 <=> G10619 + G00039
rn:R06170	Galactoside alpha-1,2-L-fucosyltransferase	GDP-L-fucose + G00038 <=> GDP + Type IB glycolipid	G10615 + G00038 <=> G10620 + G00039
rn:R06187	NA	UDP-N-acetyl-D-galactosamine + IV2Fuc-nLc4Cer <=> UDP + Type II A antigen	G10611 + G00055 <=> G10619 + G00054
rn:R06189	NA	UDP-N-acetyl-D-glucosamine + nLc6Cer <=> UDP + G00077	G10610 + G00067 <=> G10619 + G00077
rn:R06190	NA	UDP-D-galactose + VI2Fuc-nLc6 <=> UDP + G00083	G10609 + G00071 <=> G10619 + G00083
rn:R06191	NA	UDP-N-acetyl-D-galactosamine + G00074 <=> UDP + Type IIIAb	G10611 + G00074 <=> G10619 + G00075
rn:R06193	NA	UDP-N-acetyl-D-galactosamine + VI2Fuc-nLc6 <=> UDP + G00072	G10611 + G00071 <=> G10619 + G00072
rn:R06197	NA	UDP-N-acetyl-D-galactosamine + Type IIIH glycolipid <=> UDP + Type IIIA glycolipid	G10611 + G00058 <=> G10619 + G00059
rn:R06221	NA	GDP-L-fucose + V3Fuc-nLc6Cer <=> GDP + V3Fuc,III3Fuc-nLc6Cer	G10615 + G00089 <=> G10620 + G00090
rn:R06222	NA	GDP-L-fucose + G00084 <=> GDP + G00085	G10615 + G00084 <=> G10620 + G00085
rn:R06223	squalene synthase	2 trans,trans-Farnesyl diphosphate + NADPH + H+ <=> Squalene + 2 Diphosphate + NADP+	2 C00448 + C00005 + C00080 <=> C00751 + 2 C00013 + C00006
rn:R06224	NA	GDP-L-fucose + G00085 <=> GDP + G00086	G10615 + G00085 <=> G10620 + G00086
rn:R06227	NA	GDP-L-fucose + G00081 <=> GDP + G00082	G10615 + G00081 <=> G10620 + G00082
rn:R06230	NA	GDP-L-fucose + nLc6Cer <=> GDP + III3Fuc-nLc6Cer	G10615 + G00067 <=> G10620 + G00076
rn:R06238	GDP-D-mannose:D-Man-alpha-(1->3)-D-Man-beta-(1->4)-D-GlcNAc-beta-(1->4)-D-GlcNAc-diphosphodolichol alpha-6-mannosyltransferase	GDP-D-mannose + G00004 <=> GDP + G00005	G10614 + G00004 <=> G10620 + G00005
rn:R06258	NA	Dolichyl phosphate D-mannose + G00006 <=> Dolichyl phosphate + G10595	G10617 + G00006 <=> G10622 + G10595
rn:R06259	NA	Dolichyl phosphate D-mannose + G10595 <=> Dolichyl phosphate + G10596	G10617 + G10595 <=> G10622 + G10596
rn:R06260	NA	Dolichyl phosphate D-mannose + G10596 <=> Dolichyl phosphate + G10597	G10617 + G10596 <=> G10622 + G10597
rn:R06261	NA	Dolichyl phosphate D-mannose + G10597 <=> Dolichyl phosphate + G00007	G10617 + G10597 <=> G10622 + G00007
rn:R06262	dolichyl beta-D-glucosyl phosphate:D-Man-alpha-(1->2)-D-Man-alpha-(1->2)-D-Man-alpha-(1->3)-[D-Man-alpha-(1->2)-D-Man-alpha-(1->3)-[D-Man-alpha-(1->2)-D-Man-alpha-(1->6)]-D-Man-alpha-(1->6)]-D-Man-beta-(1->4)-D-GlcNAc-beta-(1->4)-D-GlcNAc-diphosphodolichol alpha-1,3-glucosyltransferase	Dolichyl D-glucosyl phosphate + G00007 <=> Dolichyl phosphate + G10598	G10618 + G00007 <=> G10622 + G10598
rn:R06263	dolichyl beta-D-glucosyl phosphate:D-Glc-alpha-(1->3)-D-Man-alpha-(1->2)-D-Man-alpha-(1->2)-D-Man-alpha-(1->3)-[D-Man-alpha-(1->2)-D-Man-alpha-(1->3)-[D-Man-alpha-(1->2)-D-Man-alpha-(1->6)]-D-Man-alpha-(1->6)]-D-Man-beta-(1->4)-D-GlcNAc-beta-(1->4)-D-GlcNAc-diphosphodolichol alpha-1,3-glucosyltransferase	Dolichyl D-glucosyl phosphate + G10598 <=> Dolichyl phosphate + G10599	G10618 + G10598 <=> G10622 + G10599
rn:R06264	dolichyl beta-D-glucosyl phosphate:D-Glc-alpha-(1->3)-D-Glc-alpha-(1->3)-D-Man-alpha-(1->2)-D-Man-alpha-(1->2)-D-Man-alpha-(1->3)-[D-Man-alpha-(1->2)-D-Man-alpha-(1->3)-[D-Man-alpha-(1->2)-D-Man-alpha-(1->6)]-D-Man-alpha-(1->6)]-D-Man-beta-(1->4)-D-GlcNAc-beta-(1->4)-D-GlcNAc-diphosphodolichol alpha-1,2-glucosyltransferase	Dolichyl D-glucosyl phosphate + G10599 <=> Dolichyl phosphate + G00008	G10618 + G10599 <=> G10622 + G00008
rn:R06364	CDPethanolamine:1-alkyl-2-acylglycerol ethanolaminephosphotransferase	CDP-ethanolamine + 1-Alkyl-2-acylglycerol <=> CMP + 1-Alkyl-2-acylglycerophosphoethanolamine	C00570 + C03201 <=> C00055 + C04475
rn:R06516	sphingosine-1-phosphate palmitaldehyde-lyase (phosphoethanolamine-forming)	Sphingosine 1-phosphate <=> Ethanolamine phosphate + Hexadecenal	C06124 <=> C00346 + C06123
rn:R06517	acyl-CoA:sphingosine N-acyltransferase	Acyl-CoA + Sphinganine <=> CoA + Dihydroceramide	C00040 + C00836 <=> C00010 + C12126
rn:R06518	N-acylsphingosine amidohydrolase	Dihydroceramide + H2O <=> Fatty acid + Sphinganine	C12126 + C00001 <=> C00162 + C00836
rn:R06519	dihydroceramide,ferrocytochrome b5:oxygen oxidoreductase (4,5-dehydrogenating)	Dihydroceramide + 2 Ferrocytochrome b5 + Oxygen + 2 H+ <=> N-Acylsphingosine + 2 Ferricytochrome b5 + 2 H2O	C12126 + 2 C00999 + C00007 + 2 C00080 <=> C00195 + 2 C00996 + 2 C00001
rn:R06520	3-sn-phosphatidate phosphohydrolase	Sphinganine 1-phosphate + H2O <=> Sphinganine + Orthophosphate	C01120 + C00001 <=> C00836 + C00009
rn:R06521	3-sn-phosphatidate phosphohydrolase	Sphingosine 1-phosphate + H2O <=> Sphingosine + Orthophosphate	C06124 + C00001 <=> C00319 + C00009
rn:R06522	3-sn-phosphatidate phosphohydrolase	Ceramide 1-phosphate + H2O <=> N-Acylsphingosine + Orthophosphate	C02960 + C00001 <=> C00195 + C00009
rn:R06527	acyl-CoA: phytosphingosine N-acyltransferase	C26-CoA + Phytosphingosine <=> CoA + Phytoceramide	C12146 + C12144 <=> C00010 + C12145
rn:R06528	Phytoceramide amidohydrolase	Phytoceramide + H2O <=> Fatty acid + Phytosphingosine	C12145 + C00001 <=> C00162 + C12144
rn:R06604	5-hydroxy-2-oxo-4-ureido-2,5-dihydro-1H-imidazole-5-carboxylate carboxy-lyase [(S)-allantoin-forming]	5-Hydroxy-2-oxo-4-ureido-2,5-dihydro-1H-imidazole-5-carboxylate <=> (S)-Allantoin + CO2	C12248 <=> C02350 + C00011
rn:R06613	5,10-methylenetetrahydrofolate,NADPH:dUMP C-methyltransferase	5,10-Methylenetetrahydrofolate + dUMP + NADPH + H+ <=> Tetrahydrofolate + dTMP + NADP+	C00143 + C00365 + C00005 + C00080 <=> C00101 + C00364 + C00006
rn:R06623	glycoprotein-phosphatidylinositol phosphatidohydrolase	G00144 + H2O <=> 6-(alpha-D-glucosaminyl)-1D-myo-inositol + Phosphatidate	G00144 + C00001 <=> G12396 + C00416
rn:R06722	alpha 1,2-mannosyloligosaccharide alpha-D-mannohydrolase	H2O + G00011 <=> D-Mannose + G10694	C00001 + G00011 <=> C00159 + G10694
rn:R06728	cocaine benzoylhydrolase	Cocaine + H2O <=> Ecgonine methyl ester + Benzoate	C01416 + C00001 <=> C12448 + C00180
rn:R06740	primary-amine oxidase	Cadaverine + H2O + Oxygen <=> 5-Aminopentanal + Ammonia + Hydrogen peroxide	C01672 + C00001 + C00007 <=> C12455 + C00014 + C00027
rn:R06835	4-carboxymethylenebut-2-en-4-olide lactonohydrolase	2,5-Dichloro-carboxymethylenebut-2-en-4-olide + H2O <=> 2,5-Dichloro-4-oxohex-2-enedioate	C12834 + C00001 <=> C12835
rn:R06870	Phosphoethanolamine phosphohydrolase	Ethanolamine phosphate + H2O <=> Ethanolamine + Orthophosphate	C00346 + C00001 <=> C00189 + C00009
rn:R06871	Phosphocholine phosphohydrolase	Choline phosphate + H2O <=> Choline + Orthophosphate	C00588 + C00001 <=> C00114 + C00009
rn:R06893	aryl-ester hydrolase	4-Hydroxyphenyl acetate + H2O <=> Hydroquinone + Acetate	C13636 + C00001 <=> C00530 + C00033
rn:R06895	coproporphyrinogen-III:S-adenosyl-L-methionine oxidoreductase(decarboxylating)	Coproporphyrinogen III + 2 S-Adenosyl-L-methionine <=> Protoporphyrinogen IX + 2 CO2 + 2 L-Methionine + 2 5'-Deoxyadenosine	C03263 + 2 C00019 <=> C01079 + 2 C00011 + 2 C00073 + 2 C05198
rn:R06941	(S)-3-hydroxyacyl-CoA:NAD+ oxidoreductase	(3S)-3-Hydroxyadipyl-CoA + NAD+ <=> 3-Oxoadipyl-CoA + NADH + H+	C14145 + C00003 <=> C02232 + C00004 + C00080
rn:R06942	(3S)-3-hydroxyacyl-CoA hydro-lyase	5-Carboxy-2-pentenoyl-CoA + H2O <=> (3S)-3-Hydroxyadipyl-CoA	C14144 + C00001 <=> C14145
rn:R06975	formate:5-amino-1-(5-phospho-D-ribosyl)imidazole-4-carboxamide ligase (ADP-forming);	Formate + ATP + 1-(5'-Phosphoribosyl)-5-amino-4-imidazolecarboxamide <=> ADP + Orthophosphate + 1-(5'-Phosphoribosyl)-5-formamido-4-imidazolecarboxamide	C00058 + C00002 + C04677 <=> C00008 + C00009 + C04734
rn:R06982	S-(hydroxymethyl)glutathione formaldehyde-lyase (glutathione-forming);	Glutathione + Formaldehyde <=> S-(Hydroxymethyl)glutathione	C00051 + C00067 <=> C14180
rn:R06983	S-(hydroxymethyl)glutathione dehydrogenase	S-(Hydroxymethyl)glutathione + NAD+ <=> S-Formylglutathione + NADH + H+	C14180 + C00003 <=> C01031 + C00004 + C00080
rn:R06985	trans-Hex-2-enoyl-CoA reductase	trans-Hex-2-enoyl-CoA + NADPH + H+ <=> Hexanoyl-CoA + NADP+	C05271 + C00005 + C00080 <=> C05270 + C00006
rn:R07000	naphthalene, NADPH:oxygen oxidoreductase (RH-hydroxylating or -epoxidizing)	Naphthalene + NADPH + Oxygen + H+ <=> (1R,2S)-Naphthalene 1,2-oxide + NADP+ + H2O	C00829 + C00005 + C00007 + C00080 <=> C14786 + C00006 + C00001
rn:R07001	Naphthalene, NADPH:oxygen oxidoreductase (RH-hydroxylating or -epoxidizing)	Naphthalene + NADPH + Oxygen + H+ <=> (1S,2R)-Naphthalene 1,2-oxide + NADP+ + H2O	C00829 + C00005 + C00007 + C00080 <=> C14787 + C00006 + C00001
rn:R07002	(1R)-hydroxy-(2R)-glutathionyl-1,2-dihydronaphthalene glutathione-lyase (epoxide-forming)	(1R,2S)-Naphthalene 1,2-oxide + Glutathione <=> (1R)-Hydroxy-(2R)-glutathionyl-1,2-dihydronaphthalene	C14786 + C00051 <=> C14791
rn:R07015	1,2-Dihydronaphthalene-1,2-diol dehydrogenase	1,2-Dihydronaphthalene-1,2-diol + NADP+ <=> Naphthalene-1,2-diol + NADPH + H+	C06205 + C00006 <=> C03012 + C00005 + C00080
rn:R07021	1-nitronaphthalene, NADPH:oxygen oxidoreductase (RH-hydroxylating or -epoxidizing)	1-Nitronaphthalene + NADPH + Oxygen + H+ <=> 1-Nitronaphthalene-7,8-oxide + NADP+ + H2O	C14040 + C00005 + C00007 + C00080 <=> C14802 + C00006 + C00001
rn:R07022	1-nitronaphthalene, NADPH:oxygen oxidoreductase (RH-hydroxylating or -epoxidizing)	1-Nitronaphthalene + NADPH + Oxygen + H+ <=> 1-Nitronaphthalene-5,6-oxide + NADP+ + H2O	C14040 + C00005 + C00007 + C00080 <=> C14800 + C00006 + C00001
rn:R07027	1-nitronaphthalene-5,6-oxide hydrolase	1-Nitronaphthalene-5,6-oxide + H2O <=> 1-Nitro-5,6-dihydroxy-dihydronaphthalene	C14800 + C00001 <=> C14801
rn:R07034	Glutathione: 5-HPETE oxidoreductase	2 Glutathione + 5(S)-HPETE <=> Glutathione disulfide + 5(S)-HETE + H2O	2 C00051 + C05356 <=> C00127 + C04805 + C00001
rn:R07035	Glutathione: 15-HPETE oxidoreductase	2 Glutathione + 15(S)-HPETE <=> Glutathione disulfide + (15S)-15-Hydroxy-5,8,11-cis-13-trans-eicosatetraenoate + H2O	2 C00051 + C05966 <=> C00127 + C04742 + C00001
rn:R07038	Arachidonate: oxygen 12-oxidoreductase	Arachidonate + Oxygen <=> 12(R)-HPETE	C00219 + C00007 <=> C14812
rn:R07041	Arachidonic acid:oxygen 1-oxidoreductase	Arachidonate + [Reduced NADPH---hemoprotein reductase] + Oxygen <=> 20-HETE + [Oxidized NADPH---hemoprotein reductase] + H2O	C00219 + C03024 + C00007 <=> C14748 + C03161 + C00001
rn:R07042	NA	15(S)-HPETE <=> 15H-11,12-EETA	C05966 <=> C14781
rn:R07043	NA	15(S)-HPETE <=> 11H-14,15-EETA	C05966 <=> C14813
rn:R07044	NA	15H-11,12-EETA + H2O <=> 11,12,15-THETA	C14781 + C00001 <=> C14782
rn:R07045	NA	11H-14,15-EETA + H2O <=> 11,14,15-THETA	C14813 + C00001 <=> C14814
rn:R07046	NA	Arachidonate + [Reduced NADPH---hemoprotein reductase] + Oxygen <=> 19(S)-HETE + [Oxidized NADPH---hemoprotein reductase] + H2O	C00219 + C03024 + C00007 <=> C14749 + C03161 + C00001
rn:R07048	NA	Arachidonate + Oxygen + NADPH + H+ <=> 14,15-EET + NADP+ + H2O	C00219 + C00007 + C00005 + C00080 <=> C14771 + C00006 + C00001
rn:R07050	NA	Arachidonate + Oxygen + NADPH + H+ <=> 11,12-EET + NADP+ + H2O	C00219 + C00007 + C00005 + C00080 <=> C14770 + C00006 + C00001
rn:R07051	NA	Arachidonate + Oxygen + NADPH + H+ <=> 8,9-EET + NADP+ + H2O	C00219 + C00007 + C00005 + C00080 <=> C14769 + C00006 + C00001
rn:R07052	NA	Arachidonate + Oxygen + NADPH + H+ <=> 5,6-EET + NADP+ + H2O	C00219 + C00007 + C00005 + C00080 <=> C14768 + C00006 + C00001
rn:R07053	Arachidonate:oxygen 8-oxidoreductase	Arachidonate + Oxygen <=> 8(S)-HPETE	C00219 + C00007 <=> C14823
rn:R07055	NA	Linoleate + Oxygen + NADPH + H+ <=> 9(10)-EpOME + NADP+ + H2O	C01595 + C00007 + C00005 + C00080 <=> C14825 + C00006 + C00001
rn:R07056	NA	Linoleate + Oxygen + NADPH + H+ <=> 12(13)-EpOME + NADP+ + H2O	C01595 + C00007 + C00005 + C00080 <=> C14826 + C00006 + C00001
rn:R07064	phosphatidylcholine 2-acylhydrolase	Phosphatidylcholine + H2O <=> 1-Acyl-sn-glycero-3-phosphocholine + Linoleate	C00157 + C00001 <=> C04230 + C01595
rn:R07069	3,4-dihydro-3-hydroxy-4-S-glutathionyl bromobenzene glutathione-lyase (epoxide-forming)	Bromobenzene-3,4-oxide + Glutathione <=> 3,4-Dihydro-3-hydroxy-4-S-glutathionyl bromobenzene	C14839 + C00051 <=> C14847
rn:R07070	2,3-dihydro-2-S-glutathionyl-3-hydroxy bromobenzene glutathione-lyase (epoxide-forming)	Bromobenzene-2,3-oxide + Glutathione <=> 2,3-Dihydro-2-S-glutathionyl-3-hydroxy bromobenzene	C14840 + C00051 <=> C14848
rn:R07075	4-bromophenol, NADPH:oxygen oxidoreductase (RH-hydroxylating or -epoxidizing)	4-Bromophenol + NADPH + Oxygen + H+ <=> 4-Bromophenol-2,3-epoxide + NADP+ + H2O	C14453 + C00005 + C00007 + C00080 <=> C14845 + C00006 + C00001
rn:R07079	Benzpyrene, NADPH:oxygen oxidoreductase (RH-hydroxylating or -epoxidizing)	Benzo[a]pyrene + NADPH + Oxygen + H+ <=> Benzo[a]pyrene-9,10-oxide + NADP+ + H2O	C07535 + C00005 + C00007 + C00080 <=> C14849 + C00006 + C00001
rn:R07080	Benzpyrene,NADPH:oxygen oxidoreductase (RH-hydroxylating or -epoxidizing)	Benzo[a]pyrene + NADPH + Oxygen + H+ <=> Benzo[a]pyrene-7,8-oxide + NADP+ + H2O	C07535 + C00005 + C00007 + C00080 <=> C14850 + C00006 + C00001
rn:R07081	Benzpyrene,NADPH:oxygen oxidoreductase (RH-hydroxylating or -epoxidizing)	Benzo[a]pyrene + NADPH + Oxygen + H+ <=> Benzo[a]pyrene-4,5-oxide + NADP+ + H2O	C07535 + C00005 + C00007 + C00080 <=> C14851 + C00006 + C00001
rn:R07082	benzo[a]pyrene-7,8-oxide hydrolase	Benzo[a]pyrene-7,8-oxide + H2O <=> Benzo[a]pyrene-7,8-diol	C14850 + C00001 <=> C14852
rn:R07083	4,5-dihydro-4-hydroxy-5-S-glutathionyl-benzo[a]pyrene glutathione-lyase (epoxide-forming)	Benzo[a]pyrene-4,5-oxide + Glutathione <=> 4,5-Dihydro-4-hydroxy-5-S-glutathionyl-benzo[a]pyrene	C14851 + C00051 <=> C14855
rn:R07084	7,8-dihydro-7-hydroxy-8-S-glutathionyl-benzo[a]pyrene hydrolase	Benzo[a]pyrene-7,8-diol + Glutathione <=> 7,8-Dihydro-7-hydroxy-8-S-glutathionyl-benzo[a]pyrene + H2O	C14852 + C00051 <=> C14856 + C00001
rn:R07085	benzo[a]pyrene-7,8-diol, NADPH:oxygen oxidoreductase (RH-hydroxylating or -epoxidizing)	Benzo[a]pyrene-7,8-diol + NADPH + Oxygen + H+ <=> Benzo[a]pyrene-7,8-dihydrodiol-9,10-oxide + NADP+ + H2O	C14852 + C00005 + C00007 + C00080 <=> C14853 + C00006 + C00001
rn:R07087	9-hydroxybenzo[a]pyrene, NADPH:oxygen oxidoreductase (RH-hydroxylating or -epoxidizing)	9-Hydroxybenzo[a]pyrene + NADPH + Oxygen + H+ <=> 9-Hydroxybenzo[a]pyrene-4,5-oxide + NADP+ + H2O	C14556 + C00005 + C00007 + C00080 <=> C14854 + C00006 + C00001
rn:R07088	1,1-dichloroethylene, NADPH:oxygen oxidoreductase (RH-hydroxylating or -epoxidizing)	1,1-Dichloroethylene + NADPH + Oxygen + H+ <=> 2,2-Dichloroacetaldehyde + NADP+ + H2O	C14039 + C00005 + C00007 + C00080 <=> C14858 + C00006 + C00001
rn:R07089	1,1-dichloroethylene, NADPH:oxygen oxidoreductase (RH-hydroxylating or -epoxidizing)	1,1-Dichloroethylene + NADPH + Oxygen + H+ <=> 1,1-Dichloroethylene epoxide + NADP+ + H2O	C14039 + C00005 + C00007 + C00080 <=> C14857 + C00006 + C00001
rn:R07090	1,1-dichloroethylene, NADPH:oxygen oxidoreductase (RH-hydroxylating or -epoxidizing)	1,1-Dichloroethylene + NADPH + Oxygen + H+ <=> Chloroacetyl chloride + NADP+ + H2O	C14039 + C00005 + C00007 + C00080 <=> C14859 + C00006 + C00001
rn:R07091	S-(2,2-dichloro-1-hydroxy)ethyl-glutathione 2,2-dichloroacetaldehyde-lyase (glutathione-forming)	2,2-Dichloroacetaldehyde + Glutathione <=> S-(2,2-Dichloro-1-hydroxy)ethyl glutathione	C14858 + C00051 <=> C14861
rn:R07092	1,1-dichloroethylene-epoxide:glutathione S-(chloroepoxyethyl)transferase [2-(S-glutathionyl)acetyl-chloride-forming]	1,1-Dichloroethylene epoxide + Glutathione <=> 2-(S-Glutathionyl)acetyl chloride + Hydrochloric acid	C14857 + C00051 <=> C14865 + C01327
rn:R07093	chloroacetyl-chloride:glutathione S-chloroacetyltransferase	Chloroacetyl chloride + Glutathione <=> S-(2-Chloroacetyl)glutathione + Hydrochloric acid	C14859 + C00051 <=> C14864 + C01327
rn:R07094	2-(S-glutathionyl)acetyl-chloride:glutathione 2-(S-glutathionyl)acetyltransferase	2-(S-Glutathionyl)acetyl chloride + Glutathione <=> 2-(S-Glutathionyl)acetyl glutathione + Hydrochloric acid	C14865 + C00051 <=> C14863 + C01327
rn:R07098	trichloroethene, NADPH:oxygen oxidoreductase (RH-hydroxylating or -epoxidizing)	Trichloroethene + NADPH + Oxygen + H+ <=> TCE epoxide + NADP+ + H2O	C06790 + C00005 + C00007 + C00080 <=> C11148 + C00006 + C00001
rn:R07099	trichloroethene, NADPH:oxygen oxidoreductase (RH-hydroxylating or -epoxidizing)	Trichloroethene + NADPH + Oxygen + H+ <=> Chloral + NADP+ + H2O	C06790 + C00005 + C00007 + C00080 <=> C14866 + C00006 + C00001
rn:R07100	trichloroethene:glutathione S-(1,2-dichlorovinyl)transferase	Trichloroethene + Glutathione <=> S-(1,2-Dichlorovinyl)glutathione + Hydrochloric acid	C06790 + C00051 <=> C14868 + C01327
rn:R07104	Chloral:NAD(P)+ oxidoreductase	Chloral hydrate + NAD+ <=> Trichloroacetate + NADH + H+	C06899 + C00003 <=> C11150 + C00004 + C00080
rn:R07105	trichloroethanol:NAD+ oxidoreductase	Chloral hydrate + NADH + H+ <=> Trichloroethanol + NAD+ + H2O	C06899 + C00004 + C00080 <=> C07490 + C00003 + C00001
rn:R07106	UDP-glucuronate beta-D-glucuronosyltransferase	Trichloroethanol + UDP-glucuronate <=> Trichloroethanol glucuronide + UDP	C07490 + C00167 <=> C14869 + C00015
rn:R07107	Trichloroethanol, NADPH:oxygen oxidoreductase (RH-hydroxylating or -epoxidizing)	Trichloroethanol + 2 NADPH + 2 Oxygen + 2 H+ <=> Trichloroacetate + 2 NADP+ + 3 H2O	C07490 + 2 C00005 + 2 C00007 + 2 C00080 <=> C11150 + 2 C00006 + 3 C00001
rn:R07108	14,15-EET hydrolase	14,15-EET + H2O <=> 14,15-DHET	C14771 + C00001 <=> C14775
rn:R07109	11,12-EET hydrolase	11,12-EET + H2O <=> 11,12-DHET	C14770 + C00001 <=> C14774
rn:R07110	8,9-EET hydrolase	8,9-EET + H2O <=> 8,9-DHET	C14769 + C00001 <=> C14773
rn:R07111	5,6-EET hydrolase	5,6-EET + H2O <=> 5,6-DHET	C14768 + C00001 <=> C14772
rn:R07112	1,2-dibromoethane,NADPH:oxygen oxidoreductase (RH-hydroxylating or -epoxidizing)	1,2-Dibromoethane + NADPH + Oxygen + H+ <=> 2-Bromoacetaldehyde + NADP+ + H2O + Hydrobromic acid	C11088 + C00005 + C00007 + C00080 <=> C14870 + C00006 + C00001 + C13645
rn:R07113	1,2-dibromoethane:glutathione ethylenetransferase (episulfonium-forming)	1,2-Dibromoethane + Glutathione + H+ <=> Glutathione episulfonium ion + 2 Hydrobromic acid	C11088 + C00051 + C00080 <=> C14874 + 2 C13645
rn:R07116	2-bromoacetaldehyde:glutathione S-(formylmethyl)transferase	2-Bromoacetaldehyde + Glutathione <=> S-(Formylmethyl)glutathione + Hydrobromic acid	C14870 + C00051 <=> C14871 + C13645
rn:R07136	(2R)-3-sulfolactate:NAD+ oxidoreductase	(2R)-3-Sulfolactate + NAD+ <=> 3-Sulfopyruvate + NADH + H+	C11537 + C00003 <=> C05528 + C00004 + C00080
rn:R07152	xylitol:oxygen oxidoreductase	Xylitol + Oxygen <=> D-Xylose + Hydrogen peroxide	C00379 + C00007 <=> C00181 + C00027
rn:R07162	acyl-CoA:NADP+ trans-2-oxidoreductase	Acyl-CoA + NADP+ <=> trans-2,3-Dehydroacyl-CoA + NADPH + H+	C00040 + C00006 <=> C00658 + C00005 + C00080
rn:R07163	all-trans-13,14-dihydroretinol:acceptor 13,14-oxidoreductas	all-trans-13,14-Dihydroretinol + Acceptor <=> Retinol + Reduced acceptor	C15492 + C00028 <=> C00473 + C00030
rn:R07168	5-methyltetrahydrofolate:NAD+ oxidoreductase	5-Methyltetrahydrofolate + NAD+ <=> 5,10-Methylenetetrahydrofolate + NADH + H+	C00440 + C00003 <=> C00143 + C00004 + C00080
rn:R07207	cholesterol,NADPH-hemoprotein reductase:oxygen oxidoreductase (24-hydroxylating)	Cholesterol + [Reduced NADPH---hemoprotein reductase] + Oxygen <=> Cerebrosterol + [Oxidized NADPH---hemoprotein reductase] + H2O	C00187 + C03024 + C00007 <=> C13550 + C03161 + C00001
rn:R07208	(24S)-cholest-5-ene-3beta,24-diol,NADPH-hemoprotein reductase:oxygen oxidoreductase (7alpha-hydroxylating)	Cerebrosterol + [Reduced NADPH---hemoprotein reductase] + Oxygen <=> (24S)-Cholest-5-ene-3beta,7alpha,24-triol + [Oxidized NADPH---hemoprotein reductase] + H2O	C13550 + C03024 + C00007 <=> C15518 + C03161 + C00001
rn:R07209	cholest-5-ene-3beta,25-diol,[NADPH---hemoprotein reductase]:oxygen oxidoreductase (7alpha-hydroxylating)	25-Hydroxycholesterol + [Reduced NADPH---hemoprotein reductase] + Oxygen <=> Cholest-5-ene-3beta,7alpha,25-triol + [Oxidized NADPH---hemoprotein reductase] + H2O	C15519 + C03024 + C00007 <=> C15520 + C03161 + C00001
rn:R07215	lathosterol,ferrocytochrome b5:oxygen oxidoreductase 5,6-dehydrogenating	Lathosterol + 2 Ferrocytochrome b5 + Oxygen + 2 H+ <=> 7-Dehydrocholesterol + 2 Ferricytochrome b5 + 2 H2O	C01189 + 2 C00999 + C00007 + 2 C00080 <=> C01164 + 2 C00996 + 2 C00001
rn:R07218	cholesterol,hydrogen-donor:oxygen oxidoreductase (25-hydroxylating)	Cholesterol + Reduced acceptor + Oxygen <=> 25-Hydroxycholesterol + Acceptor + H2O	C00187 + C00030 + C00007 <=> C15519 + C00028 + C00001
rn:R07268	ATP:cobinamide Cobeta-adenosyltransferase	ATP + Cobinamide <=> Triphosphate + Adenosyl cobinamide	C00002 + C05774 <=> C00536 + C06508
rn:R07279	ATP:1D-myo-inositol 3-phosphotransferase;	ATP + myo-Inositol <=> ADP + 1D-myo-Inositol 3-phosphate	C00002 + C00137 <=> C00008 + C04006
rn:R07296	choloyl-CoA hydrolase	Choloyl-CoA + H2O <=> Cholic acid + CoA	C01794 + C00001 <=> C00695 + C00010
rn:R07299	1-phosphatidyl-1D-myo-inositol-3,4-bisphosphate 4-phosphohydrolase	1-Phosphatidyl-1D-myo-inositol 3,4-bisphosphate + H2O <=> 1-Phosphatidyl-1D-myo-inositol 3-phosphate + Orthophosphate	C11554 + C00001 <=> C04549 + C00009
rn:R07324	1D-myo-inositol-3-phosphate lyase (isomerizing)	D-Glucose 6-phosphate <=> 1D-myo-Inositol 3-phosphate	C00092 <=> C04006
rn:R07363	1,2-dihydroxy-5-(methylthio)pent-1-en-3-one:oxygen oxidoreductase (formate- and CO-forming)	1,2-Dihydroxy-5-(methylthio)pent-1-en-3-one + Oxygen <=> 3-(Methylthio)propanoate + Formate + CO	C15606 + C00007 <=> C08276 + C00058 + C00237
rn:R07364	1,2-dihydroxy-5-(methylthio)pent-1-en-3-one:oxygen oxidoreductase (formate-forming)	1,2-Dihydroxy-5-(methylthio)pent-1-en-3-one + Oxygen <=> 4-Methylthio-2-oxobutanoic acid + Formate	C15606 + C00007 <=> C01180 + C00058
rn:R07372	cholest-5-ene-3beta,26-diol,[NADPH---hemoprotein reductase]:oxygen oxidoreductase (7alpha-hydroxylating)	Cholest-5-ene-3beta,26-diol + [Reduced NADPH---hemoprotein reductase] + Oxygen <=> 7alpha,27-Dihydroxycholesterol + [Oxidized NADPH---hemoprotein reductase] + H2O	C15610 + C03024 + C00007 <=> C06341 + C03161 + C00001
rn:R07376	L-1-phosphatidylethanolamine:L-serine phosphatidyltransferase	Phosphatidylethanolamine + L-Serine <=> Phosphatidylserine + Ethanolamine	C00350 + C00065 <=> C02737 + C00189
rn:R07377	NA	Phosphatidylcholine + L-Serine <=> Phosphatidylserine + Choline	C00157 + C00065 <=> C02737 + C00114
rn:R07379	plasmenylethanolamine 2-acylhydrolase	O-1-Alk-1-enyl-2-acyl-sn-glycero-3-phosphoethanolamine + H2O <=> 1-(1-Alkenyl)-sn-glycero-3-phosphoethanolamine + Carboxylate	C04756 + C00001 <=> C04635 + C00060
rn:R07380	Lysoplasmalogen ethanolamine phosphohydrolase	1-(1-Alkenyl)-sn-glycero-3-phosphoethanolamine + H2O <=> 1-(1-Alkenyl)-sn-glycerol + Ethanolamine phosphate	C04635 + C00001 <=> C15645 + C00346
rn:R07381	Plasmenylethanolamine ethanolamine phosphohydrolase	O-1-Alk-1-enyl-2-acyl-sn-glycero-3-phosphoethanolamine + H2O <=> 1-Alkenyl-2-acylglycerol + Ethanolamine phosphate	C04756 + C00001 <=> C03454 + C00346
rn:R07384	NA	O-1-Alk-1-enyl-2-acyl-sn-glycero-3-phosphoethanolamine + CMP <=> 1-Alkenyl-2-acylglycerol + CDP-ethanolamine	C04756 + C00055 <=> C03454 + C00570
rn:R07385	NA	O-1-Alk-1-enyl-2-acyl-sn-glycero-3-phosphoethanolamine + H2O <=> 2-Acyl-1-(1-alkenyl)-sn-glycero-3-phosphate + Ethanolamine	C04756 + C00001 <=> C15647 + C00189
rn:R07387	plasmanylcholine 2-acylhydrolase	1-Radyl-2-acyl-sn-glycero-3-phosphocholine + H2O <=> 1-Organyl-2-lyso-sn-glycero-3-phosphocholine + Carboxylate	C05212 + C00001 <=> C04317 + C00060
rn:R07388	1-(1-Alkenyl)-sn-glycero-3-phosphoethanolamine ethanolaminehydrolase	1-(1-Alkenyl)-sn-glycero-3-phosphoethanolamine + H2O <=> 1-(1-Alkenyl)-sn-glycero-3-phosphate + Ethanolamine	C04635 + C00001 <=> C15646 + C00189
rn:R07389	NA	1-Alkyl-2-acylglycerol + CDP-choline <=> 1-Radyl-2-acyl-sn-glycero-3-phosphocholine + CMP	C03201 + C00307 <=> C05212 + C00055
rn:R07392	S-methyl-5-thio-D-ribulose-1-phosphate hydro-lyase	S-Methyl-5-thio-D-ribulose 1-phosphate <=> 2,3-Diketo-5-methylthiopentyl-1-phosphate + H2O	C04582 <=> C15650 + C00001
rn:R07395	5-(methylthio)-2,3-dioxopentyl-phosphate phosphohydrolase (isomerizing)	2,3-Diketo-5-methylthiopentyl-1-phosphate + H2O <=> 1,2-Dihydroxy-5-(methylthio)pent-1-en-3-one + Orthophosphate	C15650 + C00001 <=> C15606 + C00009
rn:R07396	NA	4-Methylthio-2-oxobutanoic acid + L-Glutamate <=> L-Methionine + 2-Oxoglutarate	C01180 + C00025 <=> C00073 + C00026
rn:R07411	(2E,6E)-farnesyl-diphosphate:protoheme IX farnesyltranstransferase	Heme + H2O + trans,trans-Farnesyl diphosphate <=> Heme O + Diphosphate	C00032 + C00001 + C00448 <=> C15672 + C00013
rn:R07412	NA	Heme O <=> Heme A	C15672 <=> C15670
rn:R07460	L-cysteine:[enzyme]-cysteine sulfurtransferase	[Enzyme]-cysteine + L-Cysteine <=> [Enzyme]-S-sulfanylcysteine + L-Alanine	C15811 + C00097 <=> C15812 + C00041
rn:R07483	NA	4alpha-Methyl-5alpha-ergosta-8,14,24(28)-trien-3beta-ol + NADPH + H+ <=> 4alpha-Methylfecosterol + NADP+	C11508 + C00005 + C00080 <=> C15776 + C00006
rn:R07484	NA	4alpha-Methylfecosterol <=> 24-Methylenelophenol	C15776 <=> C11522
rn:R07486	delta7-avenasterol,ferrocytochrome b5:oxygen oxidoreductase 5,6-dehydrogenating	Delta7-Avenasterol + 2 Ferrocytochrome b5 + Oxygen + 2 H+ <=> 5-Dehydroavenasterol + 2 Ferricytochrome b5 + 2 H2O	C15782 + 2 C00999 + C00007 + 2 C00080 <=> C15783 + 2 C00996 + 2 C00001
rn:R07487	NA	5-Dehydroavenasterol <=> Isofucosterol	C15783 <=> C08821
rn:R07488	NA	Isofucosterol + NADPH + H+ <=> beta-Sitosterol + NADP+	C08821 + C00005 + C00080 <=> C01753 + C00006
rn:R07491	episterol,ferrocytochrome b5:oxygen oxidoreductase 5,6-dehydrogenating	Episterol + 2 Ferrocytochrome b5 + Oxygen + 2 H+ <=> 5-Dehydroepisterol + 2 Ferricytochrome b5 + 2 H2O	C15777 + 2 C00999 + C00007 + 2 C00080 <=> C15780 + 2 C00996 + 2 C00001
rn:R07492	NA	5-Dehydroepisterol <=> 24-Methylenecholesterol	C15780 <=> C15781
rn:R07493	NA	24-Methylenecholesterol + NADPH + H+ <=> Campesterol + NADP+	C15781 + C00005 + C00080 <=> C01789 + C00006
rn:R07494	NA	4alpha-Methylzymosterol-4-carboxylate + NADP+ <=> 3-Keto-4-methylzymosterol + NADPH + H+ + CO2	C15808 + C00006 <=> C15816 + C00005 + C00080 + C00011
rn:R07495	4alpha-methylzymosterol:NADP+ 3-oxidoreductase	3-Keto-4-methylzymosterol + NADPH + H+ <=> 4alpha-Methylzymosterol + NADP+	C15816 + C00005 + C00080 <=> C05103 + C00006
rn:R07498	NA	Zymosterol + NADPH + H+ <=> 5alpha-Cholest-8-en-3beta-ol + NADP+	C05437 + C00005 + C00080 <=> C03845 + C00006
rn:R07499	NA	14-Demethyllanosterol + NADPH + H+ <=> 4,4-Dimethyl-5alpha-cholesta-8-en-3beta-ol + NADP+	C05108 + C00005 + C00080 <=> C15915 + C00006
rn:R07505	episterol,ferrocytochrome b5:oxygen oxidoreductase 5,6-dehydrogenating	Episterol + 2 Ferrocytochrome b5 + Oxygen + 2 H+ <=> 5,7,24(28)-Ergostatrienol + 2 Ferricytochrome b5 + 2 H2O	C15777 + 2 C00999 + C00007 + 2 C00080 <=> C15778 + 2 C00996 + 2 C00001
rn:R07507	NA	7-Dehydrodesmosterol + NADPH + H+ <=> 7-Dehydrocholesterol + NADP+	C05107 + C00005 + C00080 <=> C01164 + C00006
rn:R07509	14-demethyllanosterol,ferrocytochrome-b5:oxygen oxidoreductase (hydroxylating)	14-Demethyllanosterol + 6 Ferrocytochrome b5 + 3 Oxygen + 6 H+ <=> 4alpha-Methylzymosterol-4-carboxylate + 6 Ferricytochrome b5 + 4 H2O	C05108 + 6 C00999 + 3 C00007 + 6 C00080 <=> C15808 + 6 C00996 + 4 C00001
rn:R07599	NA	3-Methyl-2-oxobutanoic acid + Thiamin diphosphate <=> 2-Methyl-1-hydroxypropyl-ThPP + CO2	C00141 + C00068 <=> C15976 + C00011
rn:R07600	NA	2-Methyl-1-hydroxypropyl-ThPP + Enzyme N6-(lipoyl)lysine <=> [Dihydrolipoyllysine-residue (2-methylpropanoyl)transferase] S-(2-methylpropanoyl)dihydrolipoyllysine + Thiamin diphosphate	C15976 + C15972 <=> C15977 + C00068
rn:R07601	NA	4-Methyl-2-oxopentanoate + Thiamin diphosphate <=> 3-Methyl-1-hydroxybutyl-ThPP + CO2	C00233 + C00068 <=> C15974 + C00011
rn:R07602	NA	3-Methyl-1-hydroxybutyl-ThPP + Enzyme N6-(lipoyl)lysine <=> [Dihydrolipoyllysine-residue (2-methylpropanoyl)transferase] S-(3-methylbutanoyl)dihydrolipoyllysine + Thiamin diphosphate	C15974 + C15972 <=> C15975 + C00068
rn:R07603	NA	(S)-3-Methyl-2-oxopentanoic acid + Thiamin diphosphate <=> 2-Methyl-1-hydroxybutyl-ThPP + CO2	C00671 + C00068 <=> C15978 + C00011
rn:R07604	NA	2-Methyl-1-hydroxybutyl-ThPP + Enzyme N6-(lipoyl)lysine <=> [Dihydrolipoyllysine-residue (2-methylpropanoyl)transferase] S-(2-methylbutanoyl)dihydrolipoyllysine + Thiamin diphosphate	C15978 + C15972 <=> C15979 + C00068
rn:R07618	enzyme N6-(dihydrolipoyl)lysine:NAD+ oxidoreductase	Enzyme N6-(dihydrolipoyl)lysine + NAD+ <=> Enzyme N6-(lipoyl)lysine + NADH + H+	C15973 + C00003 <=> C15972 + C00004 + C00080
rn:R07619	NA	UDP-N-acetyl-D-glucosamine + G13027 <=> UDP + G13026	G10610 + G13027 <=> G10619 + G13026
rn:R07620	NA	Dolichyl phosphate D-mannose + [Protein]-L-serine <=> Dolichyl phosphate + G13027	G10617 + C02189 <=> G10622 + G13027
rn:R07621	NA	UDP-N-acetyl-D-glucosamine + G13026 <=> UDP + G13028	G10610 + G13026 <=> G10619 + G13028
rn:R07628	NA	UDP-D-galactose + G00031 <=> UDP + G00032	G10609 + G00031 <=> G10619 + G00032
rn:R07758	NA	Malonyl-CoA + Palmitoyl-CoA <=> 3-Oxostearoyl-CoA + CoA + CO2	C00083 + C00154 <=> C16216 + C00010 + C00011
rn:R07759	3-hydroxyoctadecanoyl-CoA:NADP+ oxidoreductase	3-Oxostearoyl-CoA + NADPH + H+ <=> 3-Hydroxyoctadecanoyl-CoA + NADP+	C16216 + C00005 + C00080 <=> C16217 + C00006
rn:R07760	NA	3-Hydroxyoctadecanoyl-CoA <=> (2E)-Octadecenoyl-CoA + H2O	C16217 <=> C16218 + C00001
rn:R07761	octadecanoyl-CoA:NADP+ trans-2-oxidoreductase	(2E)-Octadecenoyl-CoA + NADPH + H+ <=> Stearoyl-CoA + NADP+	C16218 + C00005 + C00080 <=> C00412 + C00006
rn:R07762	NA	Hexadecanoyl-[acp] + Malonyl-[acyl-carrier protein] <=> 3-Oxostearoyl-[acp] + Acyl-carrier protein + CO2	C05764 + C01209 <=> C16219 + C00229 + C00011
rn:R07763	NA	3-Oxostearoyl-[acp] + NADPH + H+ <=> (R)-3-Hydroxyoctadecanoyl-[acp] + NADP+	C16219 + C00005 + C00080 <=> C16220 + C00006
rn:R07764	NA	(R)-3-Hydroxyoctadecanoyl-[acp] <=> (2E)-Octadecenoyl-[acp] + H2O	C16220 <=> C16221 + C00001
rn:R07765	octadecanoyl-[acp]:NAD+ trans-2-oxidoreductase	(2E)-Octadecenoyl-[acp] + NADH + H+ <=> Octadecanoyl-[acyl-carrier protein] + NAD+	C16221 + C00004 + C00080 <=> C04088 + C00003
rn:R07766	octanoyl-[acp]:protein N6-octanoyltransferase	Octanoyl-[acp] + [Lipoyl-carrier protein]-L-lysine <=> [Protein]-N6-(octanoyl)-L-lysine + Acyl-carrier protein	C05752 + C16240 <=> C16236 + C00229
rn:R07767	[protein]-N6-(octanoyl)-L-lysine:an [Fe-S] cluster scaffold protein carrying a [4Fe-4S]2+ cluster sulfurtransferase	[Protein]-N6-(octanoyl)-L-lysine + [Fe-S] cluster scaffold protein carrying a [4Fe-4S]2+ cluster + 2 S-Adenosyl-L-methionine + 2 Reduced [2Fe-2S] ferredoxin + 8 H+ <=> [Protein]-N6-[(R)-dihydrolipoyl]-L-lysine + [Fe-S] cluster scaffold protein + 2 Hydrogen sulfide + 4 Fe2+ + 2 L-Methionine + 2 5'-Deoxyadenosine + 2 Oxidized [2Fe-2S] ferredoxin	C16236 + C22154 + 2 C00019 + 2 C22150 + 8 C00080 <=> C16832 + C22155 + 2 C00283 + 4 C14818 + 2 C00073 + 2 C05198 + 2 C22151
rn:R07769	lipoyl-[acp]:protein N6-lipoyltransferase	Lipoyl-[acp] + [Lipoyl-carrier protein]-L-lysine <=> Protein N6-(lipoyl)lysine + Acyl-carrier protein	C16239 + C16240 <=> C16237 + C00229
rn:R07771	NA	Lipoyl-AMP + [Lipoyl-carrier protein]-L-lysine <=> Protein N6-(lipoyl)lysine + AMP	C16238 + C16240 <=> C16237 + C00020
rn:R07806	N-acetyl-D-galactosamine 6-sulfate 6-sulfohydrolase	G01945 + H2O <=> G01977 + Sulfate	G01945 + C00001 <=> G01977 + C00059
rn:R07807	NA	G01977 + H2O <=> G13073 + D-Galactose	G01977 + C00001 <=> G13073 + C00124
rn:R07808	N-acetyl-D-glucosamine-6-sulfate 6-sulfohydrolase	G13073 + H2O <=> G13074 + Sulfate	G13073 + C00001 <=> G13074 + C00059
rn:R07809	NA	G13074 + H2O <=> G01391 + N-Acetyl-D-glucosamine	G13074 + C00001 <=> G01391 + C00140
rn:R07810	NA	G13073 + H2O <=> G01391 + N-Acetyl-D-glucosamine 6-sulfate	G13073 + C00001 <=> G01391 + C04132
rn:R07811	NA	Heparan sulfate + H2O <=> Heparan sulfate + G13034	C00925 + C00001 <=> C00925 + G13034
rn:R07812	L-iduronate-2-sulfate 2-sulfohydrolase	G13034 + H2O <=> G13035 + Sulfate	G13034 + C00001 <=> G13035 + C00059
rn:R07813	NA	G13035 + H2O <=> G13036 + L-Iduronic acid	G13035 + C00001 <=> G13036 + C06472
rn:R07814	NA	G13036 + H2O <=> G13037 + Sulfate	G13036 + C00001 <=> G13037 + C00059
rn:R07815	acetyl-CoA:heparan-alpha-D-glucosaminide N-acetyltransferase	Acetyl-CoA + G13037 <=> CoA + G13038	C00024 + G13037 <=> C00010 + G13038
rn:R07816	NA	G13038 + H2O <=> G13039 + N-Acetyl-D-glucosamine	G13038 + C00001 <=> G13039 + C00140
rn:R07818	NA	G13040 + H2O <=> G09660 + D-Glucuronate	G13040 + C00001 <=> G09660 + C00191
rn:R07819	N-acetyl-D-glucosamine-6-sulfate 6-sulfohydrolase	G09660 + H2O <=> G02632 + Sulfate	G09660 + C00001 <=> G02632 + C00059
rn:R07821	L-iduronate-2-sulfate 2-sulfohydrolase	G13041 + H2O <=> G13042 + Sulfate	G13041 + C00001 <=> G13042 + C00059
rn:R07822	NA	G13042 + H2O <=> G12336 + L-Iduronic acid	G13042 + C00001 <=> G12336 + C06472
rn:R07823	N-acetyl-D-galactosamine-4-sulfate 4-sulfohydrolase	G12336 + H2O <=> G13043 + Sulfate	G12336 + C00001 <=> G13043 + C00059
rn:R07824	NA	G13043 + H2O <=> DWA-2 + N-Acetylgalactosamine	G13043 + C00001 <=> G00872 + C01074
rn:R07825	NA	G12336 + H2O <=> DWA-2 + N-Acetylgalactosamine 4-sulfate	G12336 + C00001 <=> G00872 + C16265
rn:R07859	NA	Phosphatidylcholine + H2O <=> 1-Acyl-sn-glycero-3-phosphocholine + (9Z,12Z,15Z)-Octadecatrienoic acid	C00157 + C00001 <=> C04230 + C06427
rn:R07860	NA	Phosphatidylcholine + H2O <=> 2-Acyl-sn-glycero-3-phosphocholine + (9Z,12Z,15Z)-Octadecatrienoic acid	C00157 + C00001 <=> C04233 + C06427
rn:R07861	NA	(9Z,12Z,15Z)-Octadecatrienoic acid + Reduced acceptor + Oxygen <=> Stearidonic acid + Acceptor + 2 H2O	C06427 + C00030 + C00007 <=> C16300 + C00028 + 2 C00001
rn:R07888	NA	OPC8-CoA + FAD <=> trans-2-Enoyl-OPC8-CoA + FADH2	C16327 + C00016 <=> C16328 + C01352
rn:R07891	NA	OPC6-CoA + Acetyl-CoA <=> CoA + 3-Oxo-OPC8-CoA	C16331 + C00024 <=> C00010 + C16330
rn:R07892	NA	OPC6-CoA + FAD <=> trans-2-Enoyl-OPC6-CoA + FADH2	C16331 + C00016 <=> C16332 + C01352
rn:R07895	NA	OPC4-CoA + Acetyl-CoA <=> CoA + 3-Oxo-OPC6-CoA	C16335 + C00024 <=> C00010 + C16334
rn:R07896	NA	OPC4-CoA + FAD <=> trans-2-Enoyl-OPC4-CoA + FADH2	C16335 + C00016 <=> C16336 + C01352
rn:R07899	NA	(+)-7-Isojasmonic acid CoA + Acetyl-CoA <=> CoA + 3-Oxo-OPC4-CoA	C16339 + C00024 <=> C00010 + C16338
rn:R07933	alpha-linolenoyl-CoA,ferrocytochrome b5:oxygen oxidoreductase (6,7 cis-dehydrogenating)	(9Z,12Z,15Z)-Octadecatrienoyl-CoA + 2 Ferrocytochrome b5 + Oxygen + 2 H+ <=> (6Z,9Z,12Z,15Z)-Octadecatetraenoyl-CoA + 2 Ferricytochrome b5 + 2 H2O	C16162 + 2 C00999 + C00007 + 2 C00080 <=> C16163 + 2 C00996 + 2 C00001
rn:R07934	(6Z,9Z,12Z,15Z,18Z,21Z)-tetracosahexaenoyl-CoA:oxygen 2-oxidoreductase	(6Z,9Z,12Z,15Z,18Z,21Z)-Tetracosahexaenoyl-CoA + Oxygen <=> (2E,6Z,9Z,12Z,15Z,18Z,21Z)-Tetracosaheptaenoyl-CoA + Hydrogen peroxide	C16168 + C00007 <=> C16374 + C00027
rn:R07935	(3R,6Z,9Z,12Z,15Z,18Z,21Z)-3-hydroxytetracosahexaenoyl-CoA hydro-lyase	(3R,6Z,9Z,12Z,15Z,18Z,21Z)-3-Hydroxytetracosahexaenoyl-CoA <=> (2E,6Z,9Z,12Z,15Z,18Z,21Z)-Tetracosaheptaenoyl-CoA + H2O	C16375 <=> C16374 + C00001
rn:R07936	(3R,6Z,9Z,12Z,15Z,18Z,21Z)-3-hydroxytetracosahexaenoyl-CoA:NAD+ oxidoreductase	(3R,6Z,9Z,12Z,15Z,18Z,21Z)-3-Hydroxytetracosahexaenoyl-CoA + NAD+ <=> (6Z,9Z,12Z,15Z,18Z,21Z)-3-Oxotetracosahexaenoyl-CoA + NADH + H+	C16375 + C00003 <=> C16376 + C00004 + C00080
rn:R07937	(4Z,7Z,10Z,13Z,16Z,19Z)-docosahexaenoyl-CoA:acetyl-CoA C-acyltransferase	(4Z,7Z,10Z,13Z,16Z,19Z)-Docosahexaenoyl-CoA + Acetyl-CoA <=> CoA + (6Z,9Z,12Z,15Z,18Z,21Z)-3-Oxotetracosahexaenoyl-CoA	C16169 + C00024 <=> C00010 + C16376
rn:R07939	caffeine:oxygen oxidoreductase (N3-demethylating)	Caffeine + NADPH + Oxygen + H+ <=> 1,7-Dimethylxanthine + NADP+ + Formaldehyde + H2O	C07481 + C00005 + C00007 + C00080 <=> C13747 + C00006 + C00067 + C00001
rn:R07940	NA	1,7-Dimethylxanthine <=> 5-Acetylamino-6-formylamino-3-methyluracil	C13747 <=> C16365
rn:R07942	1-methylxanthine:oxygen oxidoreductase	1-Methylxanthine + H2O + Oxygen <=> 1-Methyluric acid + Hydrogen peroxide	C16358 + C00001 + C00007 <=> C16359 + C00027
rn:R07943	NA	1,7-Dimethylxanthine <=> 1-Methylxanthine	C13747 <=> C16358
rn:R07945	NA	1,7-Dimethylxanthine <=> 1,7-Dimethyluric acid	C13747 <=> C16356
rn:R07950	(6Z,9Z,12Z,15Z,18Z)-tetracosapentaenoyl-CoA:oxygen 2-oxidoreductase	(6Z,9Z,12Z,15Z,18Z)-Tetracosapentaenoyl-CoA + Oxygen <=> (2E,6Z,9Z,12Z,15Z,18Z)-Tetracosahexaenoyl-CoA + Hydrogen peroxide	C16172 + C00007 <=> C16387 + C00027
rn:R07951	(3R,6Z,9Z,12Z,15Z,18Z)-3-hydroxytetracosapentaenoyl-CoA hydro-lyase	(3R,6Z,9Z,12Z,15Z,18Z)-3-Hydroxytetracosapentaenoyl-CoA <=> (2E,6Z,9Z,12Z,15Z,18Z)-Tetracosahexaenoyl-CoA + H2O	C16388 <=> C16387 + C00001
rn:R07952	(3R,6Z,9Z,12Z,15Z,18Z)-3-hydroxytetracosapentaenoyl-CoA:NAD+ oxidoreductase	(3R,6Z,9Z,12Z,15Z,18Z)-3-Hydroxytetracosapentaenoyl-CoA + NAD+ <=> (6Z,9Z,12Z,15Z,18Z)-3-Oxotetracosapentaenoyl-CoA + NADH + H+	C16388 + C00003 <=> C16389 + C00004 + C00080
rn:R07953	(4Z,7Z,10Z,13Z,16Z)-docosapentaenoyl-CoA:acetyl-CoA C-acyltransferase	(4Z,7Z,10Z,13Z,16Z)-Docosapentaenoyl-CoA + Acetyl-CoA <=> CoA + (6Z,9Z,12Z,15Z,18Z)-3-Oxotetracosapentaenoyl-CoA	C16173 + C00024 <=> C00010 + C16389
rn:R07954	caffeine:oxygen oxidoreductase (N3-demethylating)	Caffeine + NADH + H+ + Oxygen <=> 1,7-Dimethylxanthine + NAD+ + Formaldehyde + H2O	C07481 + C00004 + C00080 + C00007 <=> C13747 + C00003 + C00067 + C00001
rn:R07959	NA	1,7-Dimethylxanthine + NADH + H+ + Oxygen <=> 1-Methylxanthine + NAD+ + Formaldehyde + H2O	C13747 + C00004 + C00080 + C00007 <=> C16358 + C00003 + C00067 + C00001
rn:R07960	NA	1,7-Dimethylxanthine + NADPH + H+ + Oxygen <=> 1-Methylxanthine + NADP+ + Formaldehyde + H2O	C13747 + C00005 + C00080 + C00007 <=> C16358 + C00006 + C00067 + C00001
rn:R07977	1,7-dimethylxanthine:oxygen oxidoreductase	1,7-Dimethylxanthine + Oxygen + H2O <=> 1,7-Dimethyluric acid + Hydrogen peroxide	C13747 + C00007 + C00001 <=> C16356 + C00027
rn:R07978	3,7-dimethylxanthine:oxygen oxidoreductase	Theobromine + H2O + Oxygen <=> 3,7-Dimethyluric acid + Hydrogen peroxide	C07480 + C00001 + C00007 <=> C16360 + C00027
rn:R07979	7-methylxanthine:oxygen oxidoreductase	7-Methylxanthine + Oxygen + H2O <=> 7-Methyluric acid + Hydrogen peroxide	C16353 + C00007 + C00001 <=> C16355 + C00027
rn:R08107	NA	Phosphatidylethanolamine + G00149 <=> 1,2-Diacyl-sn-glycerol + G13044	C00350 + G00149 <=> C00641 + G13044
rn:R08121	4-fluoromuconolactone lactonohydrolase	4-Fluoromuconolactone + H2O <=> 2-Maleylacetate + Hydrofluoric acid	C16476 + C00001 <=> C02222 + C16487
rn:R08157	octanoyl-[acyl-carrier protein] hydrolase	Octanoyl-[acp] + H2O <=> Acyl-carrier protein + Octanoic acid	C05752 + C00001 <=> C00229 + C06423
rn:R08158	decanoyl-[acyl-carrier protein] hydrolase	Decanoyl-[acp] + H2O <=> Acyl-carrier protein + Decanoic acid	C05755 + C00001 <=> C00229 + C01571
rn:R08159	tetradecanoyl-[acyl-carrier protein] hydrolase	Tetradecanoyl-[acp] + H2O <=> Acyl-carrier protein + Tetradecanoic acid	C05761 + C00001 <=> C00229 + C06424
rn:R08174	stearoyl-CoA hydrolase	Stearoyl-CoA + H2O <=> CoA + Octadecanoic acid	C00412 + C00001 <=> C00010 + C01530
rn:R08175	Icosanoyl-CoA hydrolase	Eicosanoyl-CoA + H2O <=> CoA + Icosanoic acid	C02041 + C00001 <=> C00010 + C06425
rn:R08176	oleoyl-CoA hydrolase	Oleoyl-CoA + H2O <=> CoA + (9Z)-Octadecenoic acid	C00510 + C00001 <=> C00010 + C00712
rn:R08177	Linoleoyl-CoA hydrolase	Linoleoyl-CoA + H2O <=> CoA + Linoleate	C02050 + C00001 <=> C00010 + C01595
rn:R08178	NA	(9Z,12Z,15Z)-Octadecatrienoyl-CoA + H2O <=> CoA + (9Z,12Z,15Z)-Octadecatrienoic acid	C16162 + C00001 <=> C00010 + C06427
rn:R08179	(5Z,8Z,11Z,14Z,17Z)-icosapentaenoyl-CoA hydrolase	(5Z,8Z,11Z,14Z,17Z)-Icosapentaenoyl-CoA + H2O <=> CoA + (5Z,8Z,11Z,14Z,17Z)-Icosapentaenoic acid	C16165 + C00001 <=> C00010 + C06428
rn:R08180	NA	(4Z,7Z,10Z,13Z,16Z,19Z)-Docosahexaenoyl-CoA + H2O <=> CoA + (4Z,7Z,10Z,13Z,16Z,19Z)-Docosahexaenoic acid	C16169 + C00001 <=> C00010 + C06429
rn:R08181	NA	gamma-Linolenoyl-CoA + H2O <=> CoA + (6Z,9Z,12Z)-Octadecatrienoic acid	C03035 + C00001 <=> C00010 + C06426
rn:R08182	NA	8,11,14-Eicosatrienoyl-CoA + H2O <=> CoA + Dihomo-gamma-linolenate	C03595 + C00001 <=> C00010 + C03242
rn:R08183	NA	Arachidonyl-CoA + H2O <=> CoA + Arachidonate	C02249 + C00001 <=> C00010 + C00219
rn:R08193	N-Acetyl-D-glucosamine 1-phosphate 1,6-phosphomutase	N-Acetyl-D-glucosamine 6-phosphate <=> N-Acetyl-alpha-D-glucosamine 1-phosphate	C00357 <=> C04501
rn:R08211	betaine aldehyde:oxygen oxidoreductase	Betaine aldehyde + Oxygen + H2O <=> Betaine + Hydrogen peroxide	C00576 + C00007 + C00001 <=> C00719 + C00027
rn:R08220	capecitabine hydrolase	Capecitabine + H2O <=> 5'-Deoxy-5-fluorocytidine + 1-Pentanol + CO2	C12650 + C00001 <=> C16635 + C16834 + C00011
rn:R08221	5'-deoxy-5-fluorocytidine aminohydrolase	5'-Deoxy-5-fluorocytidine + H2O <=> 5'-Deoxy-5-fluorouridine + Ammonia	C16635 + C00001 <=> C12739 + C00014
rn:R08222	5'-deoxy-5-fluorouridine:phosphate deoxy-alpha-D-ribosyltransferase	5'-Deoxy-5-fluorouridine + Orthophosphate <=> 5-FU + 5-Deoxyribose-1-phosphate	C12739 + C00009 <=> C07649 + C16637
rn:R08223	L-seryl-tRNA(Sec) kinase	L-Seryl-tRNA(Sec) + ATP <=> O-Phosphoseryl-tRNA(Sec) + ADP	C06481 + C00002 <=> C16638 + C00008
rn:R08224	selenophosphate:O-phospho-L-seryl-tRNA(Sec) selenium transferase	O-Phosphoseryl-tRNA(Sec) + Selenophosphoric acid + H2O <=> L-Selenocysteinyl-tRNA(Sec) + 2 Orthophosphate	C16638 + C05172 + C00001 <=> C06482 + 2 C00009
rn:R08225	NA	Tegafur + [Reduced NADPH---hemoprotein reductase] + Oxygen <=> 5-FU + Succinic aldehyde + [Oxidized NADPH---hemoprotein reductase] + H2O	C12673 + C03024 + C00007 <=> C07649 + C16835 + C03161 + C00001
rn:R08226	5,6-dihydro-5-fluorouracil:NADP+ 5-oxidoreductase	5-FU + NADPH + H+ <=> 5,6-Dihydro-5-fluorouracil + NADP+	C07649 + C00005 + C00080 <=> C16630 + C00006
rn:R08227	5,6-dihydro-5-fluorouracil amidohydrolase	5,6-Dihydro-5-fluorouracil + H2O <=> alpha-Fluoro-beta-ureidopropionic acid	C16630 + C00001 <=> C16631
rn:R08228	alpha-fluoro-beta-ureidopropionic acid amidohydrolase	alpha-Fluoro-beta-ureidopropionic acid + H2O <=> alpha-Fluoro-beta-alanine + CO2 + Ammonia	C16631 + C00001 <=> C16632 + C00011 + C00014
rn:R08229	5-fluorouridine:phosphate alpha-D-ribosyltransferase	5-FU + alpha-D-Ribose 1-phosphate <=> 5-Fluorouridine + Orthophosphate	C07649 + C00620 <=> C16633 + C00009
rn:R08230	5-fluorodeoxyuridine:phosphate deoxy-alpha-D-ribosyltransferase	5-FU + 2-Deoxy-D-ribose 1-phosphate <=> 5-Fluorodeoxyuridine + Orthophosphate	C07649 + C00672 <=> C11736 + C00009
rn:R08231	5-fluorouridine monophosphate:diphosphate phospho-alpha-D-ribosyl-transferase	5-FU + 5-Phospho-alpha-D-ribose 1-diphosphate <=> 5-Fluorouridine monophosphate + Diphosphate	C07649 + C00119 <=> C16634 + C00013
rn:R08232	ATP:5-fluorouridine 5'-phosphotransferase	5-Fluorouridine + ATP <=> 5-Fluorouridine monophosphate + ADP	C16633 + C00002 <=> C16634 + C00008
rn:R08233	ATP:5-fluorodeoxyuridine 5'-phosphotransferase	5-Fluorodeoxyuridine + ATP <=> 5-Fluorodeoxyuridine monophosphate + ADP	C11736 + C00002 <=> C04242 + C00008
rn:R08235	6-mercaptopurin:oxygen oxidoreductase	6-Mercaptopurine + 2 H2O + 2 Oxygen <=> 6-Thiourate + 2 Hydrogen peroxide	C02380 + 2 C00001 + 2 C00007 <=> C16613 + 2 C00027
rn:R08236	S-adenosyl-L-methionine:6-mercaptopurin S-methyltransferase	6-Mercaptopurine + S-Adenosyl-L-methionine <=> 6-Methylmercaptopurine + S-Adenosyl-L-homocysteine	C02380 + C00019 <=> C16614 + C00021
rn:R08237	6-thioinosine 5'-monophosphate:diphosphate phospho-D-ribosyltransferase	6-Mercaptopurine + 5-Phospho-alpha-D-ribose 1-diphosphate <=> 6-Thioinosine-5'-monophosphate + Diphosphate	C02380 + C00119 <=> C04646 + C00013
rn:R08238	6-methylthiopurine 5'-monophosphate ribonucleotide:diphosphate phospho-D-ribosyltransferase	6-Methylmercaptopurine + 5-Phospho-alpha-D-ribose 1-diphosphate <=> 6-Methylthiopurine 5'-monophosphate ribonucleotide + Diphosphate	C16614 + C00119 <=> C16615 + C00013
rn:R08239	S-adenosyl-L-methionine:6-thioinosine 5'-monophosphate S-methyltransferase	6-Thioinosine-5'-monophosphate + S-Adenosyl-L-methionine <=> 6-Methylthiopurine 5'-monophosphate ribonucleotide + S-Adenosyl-L-homocysteine	C04646 + C00019 <=> C16615 + C00021
rn:R08240	6-thioinosine 5'-monophosphate:NAD+ oxidoreductase	6-Thioinosine-5'-monophosphate + NAD+ + H2O <=> 6-Thioxanthine 5'-monophosphate + NADH + H+	C04646 + C00003 + C00001 <=> C16618 + C00004 + C00080
rn:R08243	inosine triphosphate pyrophosphatase	6-Mercaptopurine ribonucleoside triphosphate + H2O <=> 6-Thioinosine-5'-monophosphate + Diphosphate	C16617 + C00001 <=> C04646 + C00013
rn:R08244	6-thioxanthine 5'-monophosphate:L-glutamine amido-ligase (AMP-forming)	6-Thioxanthine 5'-monophosphate + ATP + L-Glutamine + H2O <=> 6-Thioguanosine monophosphate + AMP + Diphosphate + L-Glutamate	C16618 + C00002 + C00064 + C00001 <=> C16619 + C00020 + C00013 + C00025
rn:R08245	6-thioguanosine monophosphate:diphosphate phospho-D-ribosyltransferase	Thioguanine + 5-Phospho-alpha-D-ribose 1-diphosphate <=> 6-Thioguanosine monophosphate + Diphosphate	C07648 + C00119 <=> C16619 + C00013
rn:R08246	S-adenosyl-L-methionine:6-thioguanosine monophosphate S-methyltransferase	6-Thioguanosine monophosphate + S-Adenosyl-L-methionine <=> 6-Methylthioguanosine monophosphate + S-Adenosyl-L-homocysteine	C16619 + C00019 <=> C16620 + C00021
rn:R08248	acetyl-CoA: isoniazid N-acetyltransferase	Acetyl-CoA + Isoniazid <=> CoA + N-Acetylisoniazid	C00024 + C07054 <=> C00010 + C07585
rn:R08250	acetyl-CoA:acetylhydrazine N-acetyltransferase	Acetyl-CoA + Acetylhydrazine <=> CoA + N,N'-Diacetylhydrazine	C00024 + C07447 <=> C00010 + C16622
rn:R08255	NA	Irinotecan + H2O <=> SN-38 + 1,4'-Bipiperidine-1'-carboxylic acid	C16641 + C00001 <=> C11173 + C16836
rn:R08258	NA	NPC + H2O <=> SN-38 + 4-Amino-1-piperidinecarboxylic acid	C16543 + C00001 <=> C11173 + C16837
rn:R08259	NA	SN-38 + UDP-glucuronate <=> SN38 glucuronide + UDP	C11173 + C00167 <=> C11376 + C00015
rn:R08260	SN38 glucuronide glucuronosohydrolase	SN38 glucuronide + H2O <=> SN-38 + D-Glucuronate	C11376 + C00001 <=> C11173 + C00191
rn:R08261	NA	UDP-glucuronate + Codeine <=> UDP + Codeine-6-glucuronide	C00167 + C06174 <=> C00015 + C16577
rn:R08262	NA	Morphine + UDP-glucuronate <=> Morphine-3-glucuronide + UDP	C01516 + C00167 <=> C16643 + C00015
rn:R08263	NA	Morphine + UDP-glucuronate <=> Morphine-6-glucuronide + UDP	C01516 + C00167 <=> C16578 + C00015
rn:R08264	NA	Codeine + [Reduced NADPH---hemoprotein reductase] + Oxygen <=> Norcodeine + Formaldehyde + [Oxidized NADPH---hemoprotein reductase] + H2O	C06174 + C03024 + C00007 <=> C16576 + C00067 + C03161 + C00001
rn:R08266	tamoxifen,NADPH:oxygen oxidoreductase (N-oxide-forming)	Tamoxifen + Oxygen + NADPH + H+ <=> Tamoxifen N-oxide + NADP+ + H2O	C07108 + C00007 + C00005 + C00080 <=> C16545 + C00006 + C00001
rn:R08267	NA	Tamoxifen + NADPH + Oxygen + H+ <=> Hydroxytamoxifen + NADP+ + H2O	C07108 + C00005 + C00007 + C00080 <=> C05011 + C00006 + C00001
rn:R08268	NA	Tamoxifen <=> N-Desmethyltamoxifen	C07108 <=> C16546
rn:R08269	NA	Hydroxytamoxifen <=> Endoxifen	C05011 <=> C16547
rn:R08270	NA	N-Desmethyltamoxifen + NADPH + Oxygen + H+ <=> Endoxifen + NADP+ + H2O	C16546 + C00005 + C00007 + C00080 <=> C16547 + C00006 + C00001
rn:R08271	NA	Tamoxifen + NADPH + Oxygen + H+ <=> alpha-Hydroxytamoxifen + NADP+ + H2O	C07108 + C00005 + C00007 + C00080 <=> C16544 + C00006 + C00001
rn:R08272	NA	N-Desmethyltamoxifen <=> N,N-Didesmethyltamoxifen	C16546 <=> C16548
rn:R08274	NA	N-Desmethyltamoxifen + NADPH + H+ + Oxygen <=> alpha-Hydroxy-N-desmethyltamoxifen + H2O + NADP+	C16546 + C00005 + C00080 + C00007 <=> C16549 + C00001 + C00006
rn:R08275	NA	Cyclophosphamide + NADPH + H+ + Oxygen <=> 4-Hydroxycyclophosphamide + NADP+ + H2O	C07888 + C00005 + C00080 + C00007 <=> C07643 + C00006 + C00001
rn:R08276	NA	Cyclophosphamide <=> Dechloroethylcyclophosphamide + Chloroacetaldehyde	C07888 <=> C16550 + C06754
rn:R08277	NA	4-Hydroxycyclophosphamide <=> 4-Ketocyclophosphamide	C07643 <=> C07644
rn:R08280	4-glutathionyl cyclophosphamide hydrolase	Aldophosphamide + Glutathione <=> 4-Glutathionyl cyclophosphamide + H2O	C07645 + C00051 <=> C11583 + C00001
rn:R08281	alcophosphamide:NAD+ oxidoreductase	Aldophosphamide + NADH + H+ <=> Alcophosphamide + NAD+	C07645 + C00004 + C00080 <=> C16551 + C00003
rn:R08282	carboxyphosphamide:NAD+ oxidoreductase	Aldophosphamide + NAD+ + H2O <=> Carboxyphosphamide + NADH + H+	C07645 + C00003 + C00001 <=> C07646 + C00004 + C00080
rn:R08283	carboxyphosphamide:NADP+ oxidoreductase	Aldophosphamide + NADP+ + H2O <=> Carboxyphosphamide + NADPH + H+	C07645 + C00006 + C00001 <=> C07646 + C00005 + C00080
rn:R08285	NA	Ifosfamide + NADPH + H+ + Oxygen <=> 4-Hydroxyifosfamide + NADP+ + H2O	C07047 + C00005 + C00080 + C00007 <=> C16553 + C00006 + C00001
rn:R08293	NA	Lidocaine <=> Monoethylglycinexylidide	C07073 <=> C16561
rn:R08294	NA	Lidocaine + NADPH + Oxygen + H+ <=> 3-Hydroxylidocaine + NADP+ + H2O	C07073 + C00005 + C00007 + C00080 <=> C16560 + C00006 + C00001
rn:R08303	NA	Felbamate + NADPH + H+ + Oxygen <=> p-Hydroxyfelbamate + NADP+ + H2O	C07501 + C00005 + C00080 + C00007 <=> C16584 + C00006 + C00001
rn:R08304	NA	Felbamate + NADPH + H+ + Oxygen <=> 2-Hydroxyfelbamate + NADP+ + H2O	C07501 + C00005 + C00080 + C00007 <=> C16582 + C00006 + C00001
rn:R08306	2-phenyl-1,3-propanediol monocarbamate:NAD+ oxidoreductase	2-Phenyl-1,3-propanediol monocarbamate + NAD+ <=> 3-Carbamoyl-2-phenylpropionaldehyde + NADH + H+	C16586 + C00003 <=> C16587 + C00004 + C00080
rn:R08307	3-carbamoyl-2-phenylpropionaldehyde:NAD+ oxidoreductase	3-Carbamoyl-2-phenylpropionaldehyde + NAD+ + H2O <=> 3-Carbamoyl-2-phenylpropionic acid + NADH + H+	C16587 + C00003 + C00001 <=> C16591 + C00004 + C00080
rn:R08310	4-hydroxy-5-phenyltetrahydro-1,3-oxazin-2-one:NAD+ oxidoreductase	4-Hydroxy-5-phenyltetrahydro-1,3-oxazin-2-one + NAD+ <=> 5-Phenyl-1,3-oxazinane-2,4-dione + NADH + H+	C16595 + C00003 <=> C16596 + C00004 + C00080
rn:R08312	NA	Carbamazepine + NADPH + H+ + Oxygen <=> Carbamazepine-10,11-epoxide + NADP+ + H2O	C06868 + C00005 + C00080 + C00007 <=> C07496 + C00006 + C00001
rn:R08313	NA	Carbamazepine + NADPH + H+ + Oxygen <=> 3-Hydroxycarbamazepine + NADP+ + H2O	C06868 + C00005 + C00080 + C00007 <=> C16602 + C00006 + C00001
rn:R08318	NA	2-Hydroxycarbamazepine <=> 2-Hydroxyiminostilbene	C16601 <=> C16604
rn:R08327	NA	Valproic acid + NADPH + H+ + Oxygen <=> 3-Hydroxyvalproic acid + NADP+ + H2O	C07185 + C00005 + C00080 + C00007 <=> C16651 + C00006 + C00001
rn:R08339	NA	Methadone <=> 2-Ethylidene-1,5-dimethyl-3,3-diphenylpyrrolidine	C07163 <=> C16659
rn:R08340	NA	2-Ethylidene-1,5-dimethyl-3,3-diphenylpyrrolidine <=> 2-Ethyl-5-methyl-3,3-diphenyl-1-pyrroline	C16659 <=> C16660
rn:R08341	NA	Levomethadyl acetate <=> L-alpha-Acetyl-N-normethadol	C08012 <=> C16661
rn:R08342	NA	L-alpha-Acetyl-N-normethadol <=> L-alpha-Acetyl-N,N-dinormethadol	C16661 <=> C16662
rn:R08343	NA	Citalopram <=> Demethylcitalopram	C07572 <=> C16608
rn:R08344	NA	Citalopram <=> Citalopram N-oxide	C07572 <=> C16607
rn:R08345	NA	Demethylcitalopram <=> Didemethylcitalopram	C16608 <=> C16609
rn:R08346	Citalopram:oxygen oxidoreductase(deaminating)(flavin-containing)	Citalopram + Oxygen + H2O <=> Citalopram aldehyde + Dimethylamine + Hydrogen peroxide	C07572 + C00007 + C00001 <=> C16612 + C00543 + C00027
rn:R08347	Demethylcitalopram:oxygen oxidoreductase(deaminating)(flavin-containing)	Demethylcitalopram + Oxygen + H2O <=> Citalopram aldehyde + Methylamine + Hydrogen peroxide	C16608 + C00007 + C00001 <=> C16612 + C00218 + C00027
rn:R08348	didemethylcitalopram:oxygen oxidoreductase(deaminating)(flavin-containing)	Didemethylcitalopram + H2O + Oxygen <=> Citalopram aldehyde + Ammonia + Hydrogen peroxide	C16609 + C00001 + C00007 <=> C16612 + C00014 + C00027
rn:R08349	citalopram aldehyde:oxygen oxidoreductase	Citalopram aldehyde + H2O + Oxygen <=> Citalopram propionic acid + Hydrogen peroxide	C16612 + C00001 + C00007 <=> C16610 + C00027
rn:R08359	S-adenosylmethioninamine:cadaverine 3-aminopropyltransferase	S-Adenosylmethioninamine + Cadaverine <=> 5'-Methylthioadenosine + Aminopropylcadaverine	C01137 + C01672 <=> C00170 + C16565
rn:R08362	trypanothione:hydroperoxide oxidoreductase	Trypanothione + ROOH <=> Trypanothione disulfide + H2O + ROH	C02090 + C15498 <=> C03170 + C00001 + C01335
rn:R08363	2'-deoxyribonucleoside-diphosphate:tryparedoxin-disulfide 2'-oxidoreductase	2'-Deoxyribonucleoside diphosphate + Tryparedoxin disulfide + H2O <=> Ribonucleoside diphosphate + Tryparedoxin	C04232 + C16664 + C00001 <=> C03723 + C16663
rn:R08364	2'-deoxyribonucleoside-diphosphate:trypanothione-disulfide 2'-oxidoreductase	2'-Deoxyribonucleoside diphosphate + Trypanothione disulfide + H2O <=> Ribonucleoside diphosphate + Trypanothione	C04232 + C03170 + C00001 <=> C03723 + C02090
rn:R08379	retinol: NADP+ oxidoreductase	Retinol + NADP+ <=> Retinal + NADPH + H+	C00473 + C00006 <=> C00376 + C00005 + C00080
rn:R08380	11-cis-retinol: NADP+ oxidoreductase	11-cis-Retinol + NADP+ <=> 11-cis-Retinal + NADPH + H+	C00899 + C00006 <=> C02110 + C00005 + C00080
rn:R08381	Palmitoyl-CoA:retinol O-acyltransferase	Palmitoyl-CoA + 11-cis-Retinol <=> CoA + 11-cis-Retinyl palmitate	C00154 + C00899 <=> C00010 + C03455
rn:R08382	9-cis-retinol:NAD+ oxidoreductase	9-cis-Retinol + NAD+ <=> 9-cis-Retinal + NADH + H+	C16682 + C00003 <=> C16681 + C00004 + C00080
rn:R08383	NA	9-cis-Retinol + NADP+ <=> 9-cis-Retinal + NADPH + H+	C16682 + C00006 <=> C16681 + C00005 + C00080
rn:R08384	retinal:oxygen oxidoreductase	9-cis-Retinal + Oxygen + H2O <=> 9-cis-Retinoic acid + Hydrogen peroxide	C16681 + C00007 + C00001 <=> C15493 + C00027
rn:R08385	retinal:NAD+ oxidoreductase	9-cis-Retinal + NAD+ + H2O <=> 9-cis-Retinoic acid + NADH + H+	C16681 + C00003 + C00001 <=> C15493 + C00004 + C00080
rn:R08387	phosphatidylcholine:retinol O-acyltransferase	Phosphatidylcholine + Retinol <=> 2-Acyl-sn-glycero-3-phosphocholine + Retinyl ester	C00157 + C00473 <=> C04233 + C02075
rn:R08388	all-trans-retinyl ester acylhydrolase, 11-cis-retinol forming	Retinyl ester + H2O <=> 11-cis-Retinol + Fatty acid	C02075 + C00001 <=> C00899 + C00162
rn:R08389	phosphatidylcholine:retinol O-acyltransferase	Palmitoylphosphatidylcholine + 11-cis-Retinol <=> 11-cis-Retinyl palmitate + 2-Acyl-sn-glycero-3-phosphocholine	C03889 + C00899 <=> C03455 + C04233
rn:R08390	NA	Retinoate + [Reduced NADPH---hemoprotein reductase] + Oxygen <=> all-trans-18-Hydroxyretinoic acid + [Oxidized NADPH---hemoprotein reductase] + H2O	C00777 + C03024 + C00007 <=> C16679 + C03161 + C00001
rn:R08391	NA	Retinoate + NADPH + H+ + Oxygen <=> all-trans-5,6-Epoxyretinoic acid + NADP+ + H2O	C00777 + C00005 + C00080 + C00007 <=> C16680 + C00006 + C00001
rn:R08392	NA	Retinoate + NADPH + H+ + Oxygen <=> all-trans-4-Hydroxyretinoic acid + NADP+ + H2O	C00777 + C00005 + C00080 + C00007 <=> C16677 + C00006 + C00001
rn:R08408	Aldehyde:oxygen oxidoreductase	1-Methylnicotinamide + Oxygen + H2O <=> N1-Methyl-2-pyridone-5-carboxamide + Hydrogen peroxide + H+	C02918 + C00007 + C00001 <=> C05842 + C00027 + C00080
rn:R08414	NA	(S)-2,3,4,5-Tetrahydropyridine-2-carboxylate <=> L-Pipecolate	C00450 <=> C00408
rn:R08430	NA	Ecgonine methyl ester + Benzoyl-CoA <=> Cocaine + CoA	C12448 + C00512 <=> C01416 + C00010
rn:R08505	cholesterol 26-hydroxylase	Cholesterol + Oxygen + 2 H+ + 2 Reduced adrenal ferredoxin <=> Cholest-5-ene-3beta,26-diol + H2O + 2 Oxidized adrenal ferredoxin	C00187 + C00007 + 2 C00080 + 2 C00662 <=> C15610 + C00001 + 2 C00667
rn:R08517	17alpha-Hydroxypregnenolone,NADPH---hemoprotein reductase:oxygen oxidoreductase (17alpha-hydroxylating, acetate-releasing)	17alpha-Hydroxypregnenolone + [Reduced NADPH---hemoprotein reductase] + Oxygen <=> Dehydroepiandrosterone + Acetate + [Oxidized NADPH---hemoprotein reductase] + H2O	C05138 + C03024 + C00007 <=> C01227 + C00033 + C03161 + C00001
rn:R08518	17alpha-hydroxyprogesterone,NADPH---hemoprotein reductase:oxygen oxidoreductase (17alpha-hydroxylating, acetate-releasing)	17alpha-Hydroxyprogesterone + [Reduced NADPH---hemoprotein reductase] + Oxygen <=> Androstenedione + Acetate + [Oxidized NADPH---hemoprotein reductase] + H2O	C01176 + C03024 + C00007 <=> C00280 + C00033 + C03161 + C00001
rn:R08549	2-Oxoglutarate dehydrogenase complex	2-Oxoglutarate + CoA + NAD+ <=> Succinyl-CoA + CO2 + NADH + H+	C00026 + C00010 + C00003 <=> C00091 + C00011 + C00004 + C00080
rn:R08557	NA	Choline + NAD+ <=> Betaine aldehyde + NADH + H+	C00114 + C00003 <=> C00576 + C00004 + C00080
rn:R08558	NA	Choline + NADP+ <=> Betaine aldehyde + NADPH + H+	C00114 + C00006 <=> C00576 + C00005 + C00080
rn:R08572	ATP:(R)-glycerate 2-phosphotransferase	D-Glycerate + ATP <=> 2-Phospho-D-glycerate + ADP	C00258 + C00002 <=> C00631 + C00008
rn:R08574	CTP:riboflavin 5'-phosphotransferase	CTP + Riboflavin <=> CDP + FMN	C00063 + C00255 <=> C00112 + C00061
rn:R08615	UDP-glucuronate glucuronohydrolase	UDP-glucuronate + H2O <=> UDP + D-Glucuronate	C00167 + C00001 <=> C00015 + C00191
rn:R08639	alpha-D-glucose 1,6-phosphomutase	D-Glucose 1-phosphate <=> D-Glucose 6-phosphate	C00103 <=> C00092
rn:R08714	putrescine:pyruvate aminotransferase	Putrescine + Pyruvate <=> 4-Aminobutyraldehyde + L-Alanine	C00134 + C00022 <=> C00555 + C00041
rn:R08721	(24S)-cholest-5-ene-3beta,7alpha,24-triol:NAD+ 3-oxidoreductase	(24S)-Cholest-5-ene-3beta,7alpha,24-triol + NAD+ <=> 7alpha,24-Dihydroxy-4-cholesten-3-one + NADH + H+	C15518 + C00003 <=> C17331 + C00004 + C00080
rn:R08723	cholest-5-ene-3beta,7alpha,25-triol:NAD+ 3-oxidoreductase	Cholest-5-ene-3beta,7alpha,25-triol + NAD+ <=> 7alpha,25-Dihydroxy-4-cholesten-3-one + NADH + H+	C15520 + C00003 <=> C17332 + C00004 + C00080
rn:R08724	7alpha,27-dihydroxycholesterol:NAD+ 3-oxidoreductase	7alpha,27-Dihydroxycholesterol + NAD+ <=> 7alpha,26-Dihydroxy-4-cholesten-3-one + NADH + H+	C06341 + C00003 <=> C17336 + C00004 + C00080
rn:R08727	3beta-hydroxy-5-cholestenoate,NADPH:oxygen oxidoreductase (7alpha-hydroxylating)	3beta-Hydroxy-5-cholestenoate + Oxygen + NADPH + H+ <=> 3beta,7alpha-Dihydroxy-5-cholestenoate + NADP+ + H2O	C17333 + C00007 + C00005 + C00080 <=> C17335 + C00006 + C00001
rn:R08728	3beta,7alpha-dihydroxy-5-cholestenoate:NAD+ 3-oxidoreductase	3beta,7alpha-Dihydroxy-5-cholestenoate + NAD+ <=> 7alpha-Hydroxy-3-oxo-4-cholestenoate + NADH + H+	C17335 + C00003 <=> C17337 + C00004 + C00080
rn:R08733	3alpha,7alpha,12alpha-trihydroxy-5beta-cholestanoate:CoA ligase (AMP-forming)	3alpha,7alpha,12alpha-Trihydroxy-5beta-cholestanoate + ATP + CoA <=> (25R)-3alpha,7alpha,12alpha-Trihydroxy-5beta-cholestan-26-oyl-CoA + AMP + Diphosphate	C04722 + C00002 + C00010 <=> C15613 + C00020 + C00013
rn:R08734	3alpha,7alpha,12alpha-trihydroxy-5beta-cholestan-26-oyl-CoA 25-epimerase	(25R)-3alpha,7alpha,12alpha-Trihydroxy-5beta-cholestan-26-oyl-CoA <=> (25S)-3alpha,7alpha,12alpha-Trihydroxy-5beta-cholestan-26-oyl-CoA	C15613 <=> C17343
rn:R08735	(25S)-3alpha,7alpha,12alpha-trihydroxy-5beta-cholestan-26-oyl-CoA:acceptor 24,25-oxidoreductase	(25S)-3alpha,7alpha,12alpha-Trihydroxy-5beta-cholestan-26-oyl-CoA + Acceptor <=> (24E)-3alpha,7alpha,12alpha-Trihydroxy-5beta-cholest-24-enoyl-CoA + Reduced acceptor	C17343 + C00028 <=> C05460 + C00030
rn:R08738	3alpha,7alpha-dihydroxy-5beta-cholestanate:CoA ligase (AMP-forming)	3alpha,7alpha-Dihydroxy-5beta-cholestanate + ATP + CoA <=> (25R)-3alpha,7alpha-Dihydroxy-5beta-cholestanoyl-CoA + AMP + Diphosphate	C04554 + C00002 + C00010 <=> C17345 + C00020 + C00013
rn:R08739	3alpha,7alpha-dihydroxy-5beta-cholestanoyl-CoA 25-epimerase	(25R)-3alpha,7alpha-Dihydroxy-5beta-cholestanoyl-CoA <=> (25S)-3alpha,7alpha-Dihydroxy-5beta-cholestanoyl-CoA	C17345 <=> C17346
rn:R08740	(25S)-3alpha,7alpha-dihydroxy-5beta-cholestanoyl-CoA:acceptor 24,25-oxidoreductase	(25S)-3alpha,7alpha-Dihydroxy-5beta-cholestanoyl-CoA + Acceptor <=> (24E)-3alpha,7alpha-Dihydroxy-5beta-cholest-24-enoyl-CoA + Reduced acceptor	C17346 + C00028 <=> C05447 + C00030
rn:R08743	chenodeoxycholate:CoA ligase (AMP-forming)	Chenodeoxycholoyl-CoA + AMP + Diphosphate <=> Chenodeoxycholate + CoA + ATP	C05337 + C00020 + C00013 <=> C02528 + C00010 + C00002
rn:R08744	3alpha,7alpha-dihydroxy-5beta-cholanoyl-CoA:glycine N-choloyltransferase;	Chenodeoxycholoyl-CoA + Glycine <=> Glycochenodeoxycholate + CoA	C05337 + C00037 <=> C05466 + C00010
rn:R08745	3alpha,7alpha-dihydroxy-5beta-cholanoyl-CoA:taurine N-choloyltransferase;	Chenodeoxycholoyl-CoA + Taurine <=> Taurochenodeoxycholate + CoA	C05337 + C00245 <=> C05465 + C00010
rn:R08758	NA	3alpha,7alpha,26-Trihydroxy-5beta-cholestane <=> 3alpha,7alpha-Dihydroxy-5beta-cholestan-26-al	C05444 <=> C05445
rn:R08759	NA	3alpha,7alpha,12alpha,26-Tetrahydroxy-5beta-cholestane <=> 3alpha,7alpha,12alpha-Trihydroxy-5beta-cholestan-26-al	C05446 <=> C01301
rn:R08760	NA	3alpha,7alpha-Dihydroxy-5beta-cholestan-26-al + Oxygen + 2 H+ + 2 Reduced adrenal ferredoxin <=> 3alpha,7alpha-Dihydroxy-5beta-cholestanate + H2O + 2 Oxidized adrenal ferredoxin	C05445 + C00007 + 2 C00080 + 2 C00662 <=> C04554 + C00001 + 2 C00667
rn:R08761	NA	3alpha,7alpha,12alpha-Trihydroxy-5beta-cholestan-26-al + Oxygen + 2 H+ + 2 Reduced adrenal ferredoxin <=> 3alpha,7alpha,12alpha-Trihydroxy-5beta-cholestanoate + H2O + 2 Oxidized adrenal ferredoxin	C01301 + C00007 + 2 C00080 + 2 C00662 <=> C04722 + C00001 + 2 C00667
rn:R08771	S-adenosyl-L-methionine:3-Polyprenyl-4,5-dihydroxylate 5-O-methyltransferase	3-Polyprenyl-4,5-dihydroxybenzoate + S-Adenosyl-L-methionine <=> 3-Polyprenyl-4-hydroxy-5-methoxybenzoate + S-Adenosyl-L-homocysteine	C17554 + C00019 <=> C17559 + C00021
rn:R08773	NA	2-Polyprenyl-6-methoxyphenol + Oxygen <=> 2-Polyprenyl-6-methoxy-1,4-benzoquinone + H2O	C17552 + C00007 <=> C17560 + C00001
rn:R08774	NA	2-Polyprenyl-6-methoxy-1,4-benzoquinone + S-Adenosyl-L-methionine <=> 2-Polyprenyl-3-methyl-6-methoxy-1,4-benzoquinone + S-Adenosyl-L-homocysteine	C17560 + C00019 <=> C17561 + C00021
rn:R08775	2-polyprenyl-3-methyl-6-methoxy-1,4-benzoquinone,acceptor:oxygen oxidoreductase (5-hydroxylating)	2-Polyprenyl-3-methyl-6-methoxy-1,4-benzoquinone + Reduced acceptor + Oxygen <=> 2-Polyprenyl-3-methyl-5-hydroxy-6-methoxy-1,4-benzoquinone + Acceptor + H2O	C17561 + C00030 + C00007 <=> C17562 + C00028 + C00001
rn:R08781	S-adenosyl-L-methionine:3-hydroxy-2-methoxy-5-methyl-6-(all-trans-polyprenyl)-1,4-benzoquinone 3-O-methyltransferase	2-Polyprenyl-3-methyl-5-hydroxy-6-methoxy-1,4-benzoquinone + S-Adenosyl-L-methionine <=> Ubiquinone + S-Adenosyl-L-homocysteine	C17562 + C00019 <=> C00399 + C00021
rn:R08941	Cholesterol-sulfate sulfohydrolase;	Cholesterol + Sulfate <=> Cholesterol sulfate + H2O	C00187 + C00059 <=> C18043 + C00001
rn:R08942	Pregnenolone-sulfate sulfohydrolase;	Pregnenolone + Sulfate <=> 3beta-Hydroxypregn-5-en-20-one sulfate + H2O	C01953 + C00059 <=> C18044 + C00001
rn:R08943	pregnenolone,NADPH:oxygen oxidoreductase (7alpha-hydroxylating)	Pregnenolone + NADPH + H+ + Oxygen <=> 7alpha-Hydroxypregnenolone + NADP+ + H2O	C01953 + C00005 + C00080 + C00007 <=> C18038 + C00006 + C00001
rn:R08945	11beta,17beta-dihydroxy-4-androsten-3-one:NAD+ 17-oxidoreductase	11beta,17beta-Dihydroxy-4-androsten-3-one + NAD+ <=> 11beta-Hydroxyandrost-4-ene-3,17-dione + NADH + H+	C18075 + C00003 <=> C05284 + C00004 + C00080
rn:R08954	5alpha-dihydrodeoxycorticosterone:NADP+ delta4-oxidoreductase	11-Deoxycorticosterone + NADPH + H+ <=> 5alpha-Dihydrodeoxycorticosterone + NADP+	C03205 + C00005 + C00080 <=> C18040 + C00006
rn:R08955	3alpha,21-dihydroxy-5alpha-pregnan-20-one:NADP+ 3-oxidoreductase (A-specific)	5alpha-Dihydrodeoxycorticosterone + NADPH + H+ <=> Allotetrahydrodeoxycorticosterone + NADP+	C18040 + C00005 + C00080 <=> C13713 + C00006
rn:R08957	3alpha-hydroxy-5alpha-pregnan-20-one:NADP+ 3-oxidoreductase (A-specific)	5alpha-Pregnane-3,20-dione + NADPH + H+ <=> Allopregnanolone + NADP+	C03681 + C00005 + C00080 <=> C13712 + C00006
rn:R08958	5alpha-pregnan-20alpha-ol-3-one:NADP+ 20-oxidoreductase	5alpha-Pregnan-20alpha-ol-3-one + NADP+ <=> 5alpha-Pregnane-3,20-dione + NADPH + H+	C18041 + C00006 <=> C03681 + C00005 + C00080
rn:R08959	5alpha-pregnane-3alpha,20alpha-diol:NADP+ 20-oxidoreductase	5alpha-Pregnane-3alpha,20alpha-diol + NADP+ <=> Allopregnanolone + NADPH + H+	C18042 + C00006 <=> C13712 + C00005 + C00080
rn:R08960	5alpha-pregnane-3alpha,20alpha-diol:NADP+ oxidoreductase (A-specific)	5alpha-Pregnan-20alpha-ol-3-one + NADPH + H+ <=> 5alpha-Pregnane-3alpha,20alpha-diol + NADP+	C18041 + C00005 + C00080 <=> C18042 + C00006
rn:R08961	dehydroepiandrosterone,NADPH-hemoprotein reductase:oxygen oxidoreductase (7alpha-hydroxylating)	Dehydroepiandrosterone + Oxygen + [Reduced NADPH---hemoprotein reductase] <=> 7alpha-Hydroxydehydroepiandrosterone + [Oxidized NADPH---hemoprotein reductase] + H2O	C01227 + C00007 + C03024 <=> C18045 + C03161 + C00001
rn:R08963	Androstan-3alpha,17beta-diol:NADP+ oxidoreductase	Dihydrotestosterone + NADPH + H+ <=> Androstan-3alpha,17beta-diol + NADP+	C03917 + C00005 + C00080 <=> C03852 + C00006
rn:R08965	5,6-Dihydroxyindole-2-carboxylate:oxygen oxidoreductase	2 5,6-Dihydroxyindole-2-carboxylate + Oxygen <=> 2 5,6-Indolequinone-2-carboxylic acid + 2 H2O	2 C04185 + C00007 <=> 2 C17938 + 2 C00001
rn:R08969	ceramide:phosphatidylcholine cholinephosphotransferase	N-Acylsphingosine + Phosphatidylcholine <=> Sphingomyelin + 1,2-Diacyl-sn-glycerol	C00195 + C00157 <=> C00550 + C00641
rn:R08977	3'-phosphoadenylyl-sulfate:cholesterol sulfotransferase	Cholesterol + 3'-Phosphoadenylyl sulfate <=> Cholesterol sulfate + Adenosine 3',5'-bisphosphate	C00187 + C00053 <=> C18043 + C00054
rn:R08978	3'-phosphoadenylyl-sulfate:pregnenolone sulfotransferase	Pregnenolone + 3'-Phosphoadenylyl sulfate <=> 3beta-Hydroxypregn-5-en-20-one sulfate + Adenosine 3',5'-bisphosphate	C01953 + C00053 <=> C18044 + C00054
rn:R08980	11beta,17beta-dihydroxy-4-androsten-3-one:NADP+ 17-oxidoreductase	11beta,17beta-Dihydroxy-4-androsten-3-one + NADP+ <=> 11beta-Hydroxyandrost-4-ene-3,17-dione + NADPH + H+	C18075 + C00006 <=> C05284 + C00005 + C00080
rn:R09034	acyl-CoA:1-acyl-sn-glycero-3-phosphoinositol O-acyltransferase	Acyl-CoA + 1-Acylglycerophosphoinositol <=> CoA + 1-Phosphatidyl-D-myo-inositol	C00040 + C03819 <=> C00010 + C01194
rn:R09035	acyl-CoA:1-acyl-sn-glycero-3-phosphoserine O-acyltransferase	Acyl-CoA + 1-Acyl-sn-glycero-3-phosphoserine <=> CoA + Phosphatidylserine	C00040 + C18125 <=> C00010 + C02737
rn:R09036	acyl-CoA:1-acyl-sn-glycero-3-phosphoglycerol O-acyltransferase	Acyl-CoA + 1-Acyl-sn-glycero-3-phosphoglycerol <=> CoA + Phosphatidylglycerol	C00040 + C18126 <=> C00010 + C00344
rn:R09037	NA	Acyl-CoA + Monolysocardiolipin <=> CoA + Cardiolipin	C00040 + C18129 <=> C00010 + C05980
rn:R09076	spermidine:oxygen oxidoreductase (spermidine-forming)	Spermine + Oxygen + H2O <=> Spermidine + 3-Aminopropanal + Hydrogen peroxide	C00750 + C00007 + C00001 <=> C00315 + C05665 + C00027
rn:R09084	ADP:D-fructose-6-phosphate 1-phosphotransferase	beta-D-Fructose 6-phosphate + ADP <=> beta-D-Fructose 1,6-bisphosphate + AMP	C05345 + C00008 <=> C05378 + C00020
rn:R09085	ADP:D-glucose 6-phosphotransferase	alpha-D-Glucose + ADP <=> alpha-D-Glucose 6-phosphate + AMP	C00267 + C00008 <=> C00668 + C00020
rn:R09086	ADP:D-glucose 6-phosphotransferase	beta-D-Glucose + ADP <=> beta-D-Glucose 6-phosphate + AMP	C00221 + C00008 <=> C01172 + C00020
rn:R09127	ethanol:cytochrome c oxidoreductase	Ethanol + 2 Ferricytochrome cL <=> Acetaldehyde + 2 Ferrocytochrome cL + 2 H+	C00469 + 2 C18233 <=> C00084 + 2 C18234 + 2 C00080
rn:R09249	(2E,6E)-farnesyl-diphosphate:isopentenyl-diphosphate farnesyltranstransferase (adding 7 isopentenyl units)	trans,trans-Farnesyl diphosphate + 7 Isopentenyl diphosphate <=> all-trans-Decaprenyl diphosphate + 7 Diphosphate	C00448 + 7 C00129 <=> C17432 + 7 C00013
rn:R09254	L-tyrosine:pyruvate aminotransferase	L-Tyrosine + Pyruvate <=> 3-(4-Hydroxyphenyl)pyruvate + L-Alanine	C00082 + C00022 <=> C01179 + C00041
rn:R09319	NA	GDP-L-fucose + G00014 <=> GDP + G10770	G10615 + G00014 <=> G10620 + G10770
rn:R09323	NA	G13057 + H2O <=> N-Acetyl-D-glucosamine + G13058	G13057 + C00001 <=> C00140 + G13058
rn:R09365	5-methyltetrahydropteroyltri-L-glutamate:L-selenohomocysteine Se-methyltransferase	Selenohomocysteine + 5-Methyltetrahydropteroyltri-L-glutamate <=> L-Selenomethionine + Tetrahydropteroyltri-L-glutamate	C05698 + C04489 <=> C05335 + C04144
rn:R09366	Se-methyl-L-selenocysteine methaneselenol-lyase (deaminating; pyruvate-forming)	Se-Methyl-L-selenocysteine + H2O <=> Pyruvate + Ammonia + Methaneselenol	C05689 + C00001 <=> C00022 + C00014 + C05703
rn:R09370	S-adenosyl-L-methionine:dimethyl-selenide Se-methyltransferase	S-Adenosyl-L-methionine + Dimethyl selenide <=> S-Adenosyl-L-homocysteine + Trimethylselenonium	C00019 + C02535 <=> C00021 + C18872
rn:R09372	methaneselenol:NADP+ oxidoreductase	2 NADPH + 2 H+ + Methylselenic acid <=> 2 NADP+ + 2 H2O + Methaneselenol	2 C00005 + 2 C00080 + C18902 <=> 2 C00006 + 2 C00001 + C05703
rn:R09373	L-methionine:methylselenopyruvate aminotransferase	Se-Methyl-L-selenocysteine + 4-Methylthio-2-oxobutanoic acid <=> Methylselenopyruvate + L-Methionine	C05689 + C01180 <=> C18904 + C00073
rn:R09394	GTP 3',8-cyclase [(8S)-3',8-cyclo-7,8-dihydroguanosine 5'-triphosphate-forming]	GTP + S-Adenosyl-L-methionine + Reduced acceptor <=> (8S)-3',8-Cyclo-7,8-dihydroguanosine 5'-triphosphate + 5'-Deoxyadenosine + L-Methionine + Acceptor	C00044 + C00019 + C00030 <=> C21310 + C05198 + C00073 + C00028
rn:R09395	thiocarboxylated molybdopterin synthase:cyclic pyranopterin phosphate sulfurtransferase	Precursor Z + 2 Thiocarboxy-[sulfur-carrier protein] <=> Molybdopterin + 2 Sulfur-carrier protein	C18239 + 2 C15814 <=> C05924 + 2 C15810
rn:R09404	NA	Aflatoxin B1 + Oxygen + NADPH + H+ <=> Aflatoxin Q1 + H2O + NADP+	C06800 + C00007 + C00005 + C00080 <=> C19585 + C00001 + C00006
rn:R09405	NA	Aflatoxin B1 + Oxygen + NADPH + H+ <=> Aflatoxin M1 + H2O + NADP+	C06800 + C00007 + C00005 + C00080 <=> C16756 + C00001 + C00006
rn:R09406	NA	Aflatoxin M1 + Oxygen + NADPH + H+ <=> Aflatoxin-M1-8,9-epoxide + H2O + NADP+	C16756 + C00007 + C00005 + C00080 <=> C19594 + C00001 + C00006
rn:R09407	NA	Aflatoxin B1 + Oxygen + NADPH + H+ <=> Aflatoxin B1-endo-8,9-epoxide + H2O + NADP+	C06800 + C00007 + C00005 + C00080 <=> C19595 + C00001 + C00006
rn:R09408	NA	Aflatoxin B1 + Oxygen + NADPH + H+ <=> Aflatoxin B1-exo-8,9-epoxide + H2O + NADP+	C06800 + C00007 + C00005 + C00080 <=> C19586 + C00001 + C00006
rn:R09409	glutathione-S-transferase	Aflatoxin B1-exo-8,9-epoxide + Glutathione <=> Aflatoxin B1exo-8,9-epoxide-GSH	C19586 + C00051 <=> C11278
rn:R09410	epoxide hydrolase	Aflatoxin B1-exo-8,9-epoxide + H2O <=> Aflatoxin B1 diol	C19586 + C00001 <=> C19588
rn:R09416	NA	7,12-Dimethylbenz[a]anthracene + Oxygen + NADPH + H+ <=> 1a,11b-Dihydro-4,9-dimethylbenz[a]anthra[3,4-b]oxirene + H2O + NADP+	C19488 + C00007 + C00005 + C00080 <=> C19489 + C00001 + C00006
rn:R09417	microsomal epoxide hydrolase	1a,11b-Dihydro-4,9-dimethylbenz[a]anthra[3,4-b]oxirene + H2O <=> trans-3,4-Dihydro-3,4-dihydroxy-7,12-dimethylbenz[a]anthracene	C19489 + C00001 <=> C19490
rn:R09418	NA	trans-3,4-Dihydro-3,4-dihydroxy-7,12-dimethylbenz[a]anthracene + Oxygen + NADPH + H+ <=> (1aalpha,2beta,3alpha,11calpha)-1a,2,3,11c-Tetrahydro-6,11-dimethylbenzo[6,7]phenanthro[3,4-b]oxirene-2,3-diol + H2O + NADP+	C19490 + C00007 + C00005 + C00080 <=> C19559 + C00001 + C00006
rn:R09420	carbonyl reductase	4-(N-Nitrosomethylamino)-1-(3-pyridyl)-1-butanone + NADPH + H+ <=> 4-(Methylnitrosamino)-1-(3-pyridyl)-1-butanol + NADP+	C16453 + C00005 + C00080 <=> C19574 + C00006
rn:R09421	NA	4-(N-Nitrosomethylamino)-1-(3-pyridyl)-1-butanone + Oxygen + NADPH + H+ <=> 4-[(Hydroxymethyl)nitrosoamino]-1-(3-pyridinyl)-1-butanone + H2O + NADP+	C16453 + C00007 + C00005 + C00080 <=> C19563 + C00001 + C00006
rn:R09423	NA	4-(N-Nitrosomethylamino)-1-(3-pyridyl)-1-butanone + Oxygen + NADPH + H+ <=> 4-Hydroxy-4-(methylnitrosoamino)-1-(3-pyridinyl)-1-butanone + H2O + NADP+	C16453 + C00007 + C00005 + C00080 <=> C19566 + C00001 + C00006
rn:R09424	NA	4-(Methylnitrosamino)-1-(3-pyridyl)-1-butanol + Oxygen + NADPH + H+ <=> 1-(Methylnitrosoamino)-4-(3-pyridinyl)-1,4-butanediol + H2O + NADP+	C19574 + C00007 + C00005 + C00080 <=> C19577 + C00001 + C00006
rn:R09425	NA	4-(Methylnitrosamino)-1-(3-pyridyl)-1-butanol + Oxygen + NADPH + H+ <=> alpha-[3-[(Hydroxymethyl)nitrosoamino]propyl]-3-pyridinemethanol + H2O + NADP+	C19574 + C00007 + C00005 + C00080 <=> C19580 + C00001 + C00006
rn:R09441	NA	7,12-Dimethylbenz[a]anthracene + Oxygen + NADPH + H+ <=> 7-Hydroxymethyl-12-methylbenz[a]anthracene + H2O + NADP+	C19488 + C00007 + C00005 + C00080 <=> C19561 + C00001 + C00006
rn:R09442	NA	7,12-Dimethylbenz[a]anthracene + Oxygen + NADPH + H+ <=> 7,12-Dimethylbenz[a]anthracene 5,6-oxide + H2O + NADP+	C19488 + C00007 + C00005 + C00080 <=> C19604 + C00001 + C00006
rn:R09443	microsomal epoxide hydrolase	7,12-Dimethylbenz[a]anthracene 5,6-oxide + H2O <=> trans-5,6-Dihydro-5,6-dihydroxy-7,12-dimethylbenz[a]anthracene	C19604 + C00001 <=> C19607
rn:R09444	3'-phosphoadenylyl-sulfate:7-hydroxymethyl-12-methylbenz[a]anthracene sulfotransferase	7-Hydroxymethyl-12-methylbenz[a]anthracene + 3'-Phosphoadenylyl sulfate <=> 7-Hydroxymethyl-12-methylbenz[a]anthracene sulfate + Adenosine 3',5'-bisphosphate	C19561 + C00053 <=> C19562 + C00054
rn:R09450	long-chain fatty-acyl-CoA hydrolase	Long-chain acyl-CoA + H2O <=> Long-chain fatty acid + CoA	C02843 + C00001 <=> C00638 + C00010
rn:R09477	xylitol:NAD+ oxidoreductase	Xylitol + NAD+ <=> D-Xylose + NADH + H+	C00379 + C00003 <=> C00181 + C00004 + C00080
rn:R09489	protoporphyrinogen IX:quinone oxidoreductase	Protoporphyrinogen IX + 3 Quinone <=> Protoporphyrin + 3 Hydroquinone	C01079 + 3 C15602 <=> C02191 + 3 C15603
rn:R09506	thioredoxin:(5Z,9alpha,11alpha,13E,15S)-9,11-epidioxy-15-hydroxy-prosta-5,13-dienoate oxidoreductase	Thioredoxin + Prostaglandin H2 <=> Thioredoxin disulfide + Prostaglandin F2alpha	C00342 + C00427 <=> C00343 + C00639
rn:R09515	calcitriol,adrenodoxin:oxygen oxidoreductase (24-hydroxylating)	Calcitriol + 2 Reduced adrenal ferredoxin + 2 H+ + Oxygen <=> Calcitetrol + 2 Oxidized adrenal ferredoxin + H2O	C01673 + 2 C00662 + 2 C00080 + C00007 <=> C18231 + 2 C00667 + C00001
rn:R09516	calcidiol,adrenodoxin:oxygen oxidoreductase (24-hydroxylating)	Calcidiol + 2 Reduced adrenal ferredoxin + 2 H+ + Oxygen <=> Secalciferol + 2 Oxidized adrenal ferredoxin + H2O	C01561 + 2 C00662 + 2 C00080 + C00007 <=> C07712 + 2 C00667 + C00001
rn:R09532	2,3-bisphospho-D-glycerate 3-phosphohydrolase	2,3-Bisphospho-D-glycerate + H2O <=> 2-Phospho-D-glycerate + Orthophosphate	C01159 + C00001 <=> C00631 + C00009
rn:R09562	S-(2E,6E)-farnesyl-L-cysteine oxidase	Farnesylcysteine + Oxygen + H2O <=> 2-trans,6-trans-Farnesal + L-Cysteine + Hydrogen peroxide	C19691 + C00007 + C00001 <=> C03461 + C00097 + C00027
rn:R09726	ATP:molybdopterin adenylyltransferase	ATP + Molybdopterin <=> Diphosphate + Adenylated molybdopterin	C00002 + C05924 <=> C00013 + C19848
rn:R09735	adenylyl-molybdopterin:molybdate molybdate transferase (AMP-forming)	Adenylated molybdopterin + Molybdate <=> Molybdoenzyme molybdenum cofactor + AMP + H2O	C19848 + C06232 <=> C18237 + C00020 + C00001
rn:R09750	reduced-riboflavin:NAD+ oxidoreductase	Reduced riboflavin + NAD+ <=> Riboflavin + NADH + H+	C01007 + C00003 <=> C00255 + C00004 + C00080
rn:R09827	1-phosphatidyl-1D-myo-inositol-3,4,5-trisphosphate 5-phosphohydrolase	Phosphatidylinositol-3,4,5-trisphosphate + H2O <=> 1-Phosphatidyl-1D-myo-inositol 3,4-bisphosphate + Orthophosphate	C05981 + C00001 <=> C11554 + C00009
rn:R09844	farnesyl-diphosphate:protein-cysteine farnesyltransferase	trans,trans-Farnesyl diphosphate + Protein-cysteine <=> S-Farnesyl protein + Diphosphate	C00448 + C20119 <=> C20120 + C00013
rn:R09845	CAAX protease	S-Farnesyl protein + H2O <=> Protein C-terminal S-farnesyl-L-cysteine + Peptide	C20120 + C00001 <=> C04506 + C00012
rn:R09875	leukotriene-C4 hydrolase	Leukotriene C4 + H2O <=> Leukotriene D4 + L-Glutamate	C02166 + C00001 <=> C05951 + C00025
rn:R09944	CTP:1,2-diacyl-sn-glycerol 3-phosphotransferase	CTP + 1,2-Diacyl-sn-glycerol <=> CDP + Phosphatidate	C00063 + C00641 <=> C00112 + C00416
rn:R09959	7,8-dihydroneopterin 3'-triphosphate acetaldehyde-lyase (6-carboxy-5,6,7,8-tetrahydropterin and triphosphate-forming)	7,8-Dihydroneopterin 3'-triphosphate + H2O <=> 6-Carboxy-5,6,7,8-tetrahydropterin + Acetaldehyde + Triphosphate	C04895 + C00001 <=> C20239 + C00084 + C00536
rn:R09979	(2S)-ethylmalonyl-CoA epimerase	(2S)-Ethylmalonyl-CoA <=> (2R)-Ethylmalonyl-CoA	C18026 <=> C20238
rn:R09991	peptidyl-glutamate 4-carboxylase (menaquinone-epoxidizing)	2,3-Epoxymenaquinone + Gla protein + H2O <=> Menaquinol + Gla protein precursor + CO2 + Oxygen	C20265 + C06246 + C00001 <=> C05819 + C06247 + C00011 + C00007
rn:R09992	menaquinone:oxidized-dithiothreitol oxidoreductase	2,3-Epoxymenaquinone + Dithiothreitol <=> Menaquinone + Oxidized dithiothreitol + H2O	C20265 + C00265 <=> C00828 + C01119 + C00001
rn:R10092	carbonate hydro-lyase (carbon-dioxide-forming)	HCO3- + H+ <=> CO2 + H2O	C00288 + C00080 <=> C00011 + C00001
rn:R10106	L-arginine,NADH:oxygen oxidoreductase (nitric-oxide-forming)	2 L-Arginine + 3 NADH + 3 H+ + 4 Oxygen <=> 2 L-Citrulline + 2 Nitric oxide + 3 NAD+ + 4 H2O	2 C00062 + 3 C00004 + 3 C00080 + 4 C00007 <=> 2 C00327 + 2 C00533 + 3 C00003 + 4 C00001
rn:R10115	malonyl-[acyl-carrier protein]-methyl-ester:malonyl-[acyl-carrier protein] C-acyltransferase	Malonyl-[acp] methyl ester + Malonyl-[acyl-carrier protein] <=> 3-Ketoglutaryl-[acp] methyl ester + CO2 + Acyl-carrier protein	C19673 + C01209 <=> C20372 + C00011 + C00229
rn:R10119	glutaryl-[acp]-methyl-ester:malonyl-[acyl-carrier protein] C-acyltransferase (decarboxylating)	Glutaryl-[acp] methyl ester + Malonyl-[acyl-carrier protein] <=> 3-Ketopimeloyl-[acp] methyl ester + CO2 + Acyl-carrier protein	C20375 + C01209 <=> C20376 + C00011 + C00229
rn:R10151	NA	Thiosulfate + 5 H2O + 8 Ferricytochrome c <=> 2 Sulfate + 8 Ferrocytochrome c + 10 H+	C00320 + 5 C00001 + 8 C00125 <=> 2 C00059 + 8 C00126 + 10 C00080
rn:R10152	sulfide:quinone oxidoreductase	n Hydrogen sulfide + n Quinone <=> Polysulfide + n Hydroquinone	n C00283 + n C15602 <=> C19692 + n C15603
rn:R10161	propanoyl-CoA:NAD+ oxidoreductase	Propanoyl-CoA + NAD+ <=> Propenoyl-CoA + NADH + H+	C00100 + C00003 <=> C00894 + C00004 + C00080
rn:R10178	4-aminobutanoate:pyruvate aminotransferase	4-Aminobutanoate + Pyruvate <=> Succinate semialdehyde + L-Alanine	C00334 + C00022 <=> C00232 + C00041
rn:R10180	L-tryptophan:pyruvate aminotransferase	L-Tryptophan + Pyruvate <=> Indolepyruvate + L-Alanine	C00078 + C00022 <=> C00331 + C00041
rn:R10221	6-phospho-D-gluconate:NAD+ 2-oxidoreductase (decarboxylating)	6-Phospho-D-gluconate + NAD+ <=> D-Ribulose 5-phosphate + CO2 + NADH + H+	C00345 + C00003 <=> C00199 + C00011 + C00004 + C00080
rn:R10235	deoxyinosine diphosphate phosphatase	dIDP + H2O <=> 2'-Deoxyinosine 5'-phosphate + Orthophosphate	C01344 + C00001 <=> C06196 + C00009
rn:R10242	5alpha-androstane-3,17-dione:NADP+ delta4-oxidoreductase	5alpha-Androstane-3,17-dione + NADP+ <=> Androstenedione + NADPH + H+	C00674 + C00006 <=> C00280 + C00005 + C00080
rn:R10270	(5R)-5-phosphooxy-L-lysine phosphate-lyase (deaminating; (S)-2-amino-6-oxohexanoate-forming)	5-Phosphooxy-L-lysine + H2O <=> L-2-Aminoadipate 6-semialdehyde + Ammonia + Orthophosphate	C03366 + C00001 <=> C04076 + C00014 + C00009
rn:R10305	O3-acetyl-L-serine:L-homocysteine S-(2-amino-2-carboxyethyl)transferase	O-Acetyl-L-serine + L-Homocysteine <=> L-Cystathionine + Acetate	C00979 + C00155 <=> C02291 + C00033
rn:R10343	succinyl-CoA:acetate CoA-transferase	Succinyl-CoA + Acetate <=> Acetyl-CoA + Succinate	C00091 + C00033 <=> C00024 + C00042
rn:R10404	NA	S-Adenosyl-L-methionine <=> S-Adenosyl-L-homocysteine	C00019 <=> C00021
rn:R10507	L-proline:(acceptor) oxidoreductase	L-Proline + FAD <=> (S)-1-Pyrroline-5-carboxylate + FADH2	C00148 + C00016 <=> C03912 + C01352
rn:R10619	D-galactose 1-epimerase;	D-Galactose <=> alpha-D-Galactose	C00124 <=> C00984
rn:R10660	fumarate CoM:CoB oxidoreductase (succinate forming)	Fumarate + Coenzyme M + Coenzyme B <=> Succinate + Coenzyme M 7-mercaptoheptanoylthreonine-phosphate heterodisulfide	C00122 + C03576 + C04628 <=> C00042 + C04832
rn:R10677	citrate:L-glutamate ligase (ADP-forming)	ATP + Citrate + L-Glutamate <=> ADP + Orthophosphate + beta-Citryl-L-glutamate	C00002 + C00158 + C00025 <=> C00008 + C00009 + C20775
rn:R10678	N-acetyl-L-aspartate:L-glutamate ligase (ADP, N-acetyl-L-aspartyl-L-glutamate-forming)	ATP + N-Acetyl-L-aspartate + L-Glutamate <=> ADP + Orthophosphate + N-Acetylaspartylglutamate	C00002 + C01042 + C00025 <=> C00008 + C00009 + C12270
rn:R10687	NA	N-Acetylaspartylglutamate + H2O <=> N-Acetyl-L-aspartate + L-Glutamate	C12270 + C00001 <=> C01042 + C00025
rn:R10688	NA	N-Acetylaspartylglutamylglutamate + H2O <=> N-Acetylaspartylglutamate + L-Glutamate	C20776 + C00001 <=> C12270 + C00025
rn:R10693	N-acetyl-L-aspartyl-L-glutamate:L-glutamate ligase (ADP, N-acetyl-L-aspartyl-L-glutamyl-L-glutamate-forming)	ATP + N-Acetylaspartylglutamate + L-Glutamate <=> ADP + Orthophosphate + N-Acetylaspartylglutamylglutamate	C00002 + C12270 + C00025 <=> C00008 + C00009 + C20776
rn:R10804	UDP-alpha-D-galactose:1-alkyl-2-acylglycerol 3-beta-D-galactosyl-transferase	1-Alkyl-2-acylglycerol + UDP-alpha-D-galactose <=> Galactosyl-1-alkyl-2-acylglycerol + UDP	C03201 + C00052 <=> C20859 + C00015
rn:R10805	3'-phosphoadenylyl-sulfate:1-alkyl-2-acyl-3-beta-galactosyl-sn-glycerol 3'-sulfotransferase	3'-Phosphoadenylyl sulfate + Galactosyl-1-alkyl-2-acylglycerol <=> Adenosine 3',5'-bisphosphate + Seminolipid	C00053 + C20859 <=> C00054 + C20825
rn:R10825	very-long-chain acyl-CoA:malonyl-CoA C-acyltransferase (decarboxylating)	Very-long-chain acyl-CoA + Malonyl-CoA <=> Very-long-chain 3-oxoacyl-CoA + CO2 + CoA	C20876 + C00083 <=> C20877 + C00011 + C00010
rn:R10826	very-long-chain-(3R)-3-hydroxyacyl-CoA:NADP+ oxidoreductase	Very-long-chain (3R)-3-hydroxyacyl-CoA + NADP+ <=> Very-long-chain 3-oxoacyl-CoA + NADPH + H+	C20878 + C00006 <=> C20877 + C00005 + C00080
rn:R10827	very-long-chain (3R)-3-hydroxyacyl-CoA hydro-lyase	Very-long-chain (3R)-3-hydroxyacyl-CoA <=> Very-long-chain trans-2,3-dehydroacyl-CoA + H2O	C20878 <=> C20879 + C00001
rn:R10828	very-long-chain acyl-CoA:NADP+ oxidoreductase	Very-long-chain acyl-CoA + NADP+ <=> Very-long-chain trans-2,3-dehydroacyl-CoA + NADPH + H+	C20876 + C00006 <=> C20879 + C00005 + C00080
rn:R10830	beta-D-glucuronoside glucuronosohydrolase	G00526 + H2O <=> G00711 + D-Glucuronate	G00526 + C00001 <=> G00711 + C00191
rn:R10866	pyruvate:flavodoxin 2-oxidoreductase (CoA-acetylating)	Pyruvate + CoA + Oxidized flavodoxin <=> Acetyl-CoA + CO2 + Reduced flavodoxin	C00022 + C00010 + C02869 <=> C00024 + C00011 + C02745
rn:R10905	NA	Hyaluronic acid + H2O <=> Hyaluronic acid + G00526	G10505 + C00001 <=> G10505 + G00526
rn:R10907	beta-D-glucose-6-phosphate:NAD+ 1-oxidoreductase	beta-D-Glucose 6-phosphate + NAD+ <=> D-Glucono-1,5-lactone 6-phosphate + NADH + H+	C01172 + C00003 <=> C01236 + C00004 + C00080
rn:R10928	1-phosphatidyl-1D-myo-inositol-3,5-bisphosphate 3-phosphohydrolase	1-Phosphatidyl-1D-myo-inositol 3,5-bisphosphate + H2O <=> 1-Phosphatidyl-1D-myo-inositol 5-phosphate + Orthophosphate	C11556 + C00001 <=> C11557 + C00009
rn:R10991	2-aminobutanoate:2-oxoglutarate aminotransferase	(S)-2-Aminobutanoate + 2-Oxoglutarate <=> 2-Oxobutanoate + L-Glutamate	C02356 + C00026 <=> C00109 + C00025
rn:R10992	L-alanine:2-oxobutanoate aminotransferase	L-Alanine + 2-Oxobutanoate <=> Pyruvate + (S)-2-Aminobutanoate	C00041 + C00109 <=> C00022 + C02356
rn:R10993	L-glutamate:2-aminobutanoate gamma-ligase (ADP-forming)	ATP + L-Glutamate + (S)-2-Aminobutanoate <=> ADP + Orthophosphate + gamma-L-Glutamyl-L-2-aminobutyrate	C00002 + C00025 + C02356 <=> C00008 + C00009 + C21015
rn:R10994	gamma-L-glutamyl-L-2-aminobutyrate:glycine ligase (ADP-forming)	ATP + gamma-L-Glutamyl-L-2-aminobutyrate + Glycine <=> ADP + Orthophosphate + Ophthalmate	C00002 + C21015 + C00037 <=> C00008 + C00009 + C21016
rn:R10996	NA	2-Oxobutanoate + Thiamin diphosphate <=> 2-(alpha-Hydroxypropyl)thiamine diphosphate + CO2	C00109 + C00068 <=> C21017 + C00011
rn:R10997	NA	2-(alpha-Hydroxypropyl)thiamine diphosphate + Enzyme N6-(lipoyl)lysine <=> Enzyme N6-(S-propyldihydrolipoyl)lysine + Thiamin diphosphate	C21017 + C15972 <=> C21018 + C00068
rn:R10998	propanoyl-CoA:enzyme N6-(dihydrolipoyl)lysine S-propanoyltransferase	Propanoyl-CoA + Enzyme N6-(dihydrolipoyl)lysine <=> CoA + Enzyme N6-(S-propyldihydrolipoyl)lysine	C00100 + C15973 <=> C00010 + C21018
rn:R11018	D-arginine:acceptor oxidoreductase (deaminating)	D-Arginine + Acceptor + H2O <=> 5-Guanidino-2-oxopentanoate + Ammonia + Reduced acceptor	C00792 + C00028 + C00001 <=> C03771 + C00014 + C00030
rn:R11026	(R)-5,6-dihydrothymine:NAD+ oxidoreductase	(R)-5,6-Dihydrothymine + NAD+ <=> Thymine + NADH + H+	C21028 + C00003 <=> C00178 + C00004 + C00080
rn:R11059	8,11,14-eicosatrienoyl-CoA,ferrocytochrome-b5:oxygen oxidoreductase (5,6-cis-dehydrogenating)	8,11,14-Eicosatrienoyl-CoA + 2 Ferrocytochrome b5 + Oxygen + 2 H+ <=> Arachidonyl-CoA + 2 Ferricytochrome b5 + 2 H2O	C03595 + 2 C00999 + C00007 + 2 C00080 <=> C02249 + 2 C00996 + 2 C00001
rn:R11060	(8Z,11Z,14Z,17Z)-icosatetraenoyl-CoA,ferrocytochrome-b5:oxygen oxidoreductase (5,6-cis-dehydrogenating)	(8Z,11Z,14Z,17Z)-Icosatetraenoyl-CoA + 2 Ferrocytochrome b5 + Oxygen + 2 H+ <=> (5Z,8Z,11Z,14Z,17Z)-Icosapentaenoyl-CoA + 2 Ferricytochrome b5 + 2 H2O	C16164 + 2 C00999 + C00007 + 2 C00080 <=> C16165 + 2 C00996 + 2 C00001
rn:R11096	NA	24-Methylenecholesterol + NADPH + H+ <=> 24-epi-Campesterol + NADP+	C15781 + C00005 + C00080 <=> C21106 + C00006
rn:R11110	(9Z,12Z,15Z,18Z,21Z)-tetracosapentaenoyl-CoA,ferrocytochrome-b5:oxygen oxidoreductase (6,7 cis-dehydrogenating)	(9Z,12Z,15Z,18Z,21Z)-Tetracosapentaenoyl-CoA + 2 Ferrocytochrome b5 + Oxygen + 2 H+ <=> (6Z,9Z,12Z,15Z,18Z,21Z)-Tetracosahexaenoyl-CoA + 2 Ferricytochrome b5 + 2 H2O	C16167 + 2 C00999 + C00007 + 2 C00080 <=> C16168 + 2 C00996 + 2 C00001
rn:R11111	(9Z,12Z,15Z,18Z)-tetracosatetraenoyl-CoA,ferrocytochrome-b5:oxygen oxidoreductase (6,7 cis-dehydrogenating)	(9Z,12Z,15Z,18Z)-Tetracosatetraenoyl-CoA + 2 Ferrocytochrome b5 + Oxygen + 2 H+ <=> (6Z,9Z,12Z,15Z,18Z)-Tetracosapentaenoyl-CoA + 2 Ferricytochrome b5 + 2 H2O	C16171 + 2 C00999 + C00007 + 2 C00080 <=> C16172 + 2 C00996 + 2 C00001
rn:R11262	maltodextrin maltohydrolase	Maltodextrin + H2O <=> Maltose	C01935 + C00001 <=> C00208
rn:R11308	NA	Cellodextrin <=> Cellobiose	C01898 <=> C00185
rn:R11316	NA	G13056 + H2O <=> N-Acetyl-D-glucosamine + G10665	G13056 + C00001 <=> C00140 + G10665
rn:R11319	ADP:thiamin-diphosphate phosphotransferase	Thiamin diphosphate + ADP <=> Thiamin triphosphate + AMP	C00068 + C00008 <=> C03028 + C00020
rn:R11320	NA	UDP-D-galactose + Lactosylceramide <=> UDP + iGb3-Cer	G10609 + G00092 <=> G10619 + G00403
rn:R11321	NA	UDP-N-acetyl-D-galactosamine + iGb3-Cer <=> UDP + iGb4-Cer	G10611 + G00403 <=> G10619 + G00392
rn:R11322	NA	UDP-N-acetyl-D-galactosamine + iGb4-Cer <=> UDP + G02977	G10611 + G00392 <=> G10619 + G02977
rn:R11323	dTTP diphosphohydrolase	dTTP + H2O <=> dTMP + Diphosphate	C00459 + C00001 <=> C00364 + C00013
rn:R11329	Fe-coproporphyrin-III ferro-lyase (coproporphyrin-III-forming)	Fe-coproporphyrin III + 2 H+ <=> Coproporphyrin III + Fe2+	C21284 + 2 C00080 <=> C05770 + C14818
rn:R11372	(8S)-3',8-cyclo-7,8-dihydroguanosine 5'-triphosphate lyase (cyclic pyranopterin phosphate-forming)	(8S)-3',8-Cyclo-7,8-dihydroguanosine 5'-triphosphate + H2O <=> Precursor Z + Diphosphate	C21310 + C00001 <=> C18239 + C00013
rn:R11375	NA	UDP-D-galactose + Paragloboside <=> UDP + IV4Gala-nLc4-Cer	G10609 + G00050 <=> G10619 + G00428
rn:R11376	NA	UDP-D-galactose + Globoside <=> UDP + IV4-alpha-Gal-Gb4Cer	G10609 + G00094 <=> G10619 + G11492
rn:R11377	NA	UDP-D-galactose + NORint <=> UDP + NOR2 antigen	G10609 + G13080 <=> G10619 + G13081
rn:R11378	NA	UDP-N-acetyl-D-galactosamine + Paragloboside <=> UDP + PX2	G10611 + G00050 <=> G10619 + G00889
rn:R11379	NA	UDP-N-acetyl-D-galactosamine + IV4-alpha-Gal-Gb4Cer <=> UDP + NORint	G10611 + G11492 <=> G10619 + G13080
rn:R11407	NA	UDP-N-acetyl-D-glucosamine + G13027 <=> UDP + G13087	G10610 + G13027 <=> G10619 + G13087
rn:R11458	calciol,ferredoxin:oxygen oxidoreductase (1,25-hydroxylating)	Vitamin D3 + Oxygen + 2 Reduced ferredoxin + 2 H+ <=> Calcidiol + 2 Oxidized ferredoxin + H2O	C05443 + C00007 + 2 C00138 + 2 C00080 <=> C01561 + 2 C00139 + C00001
rn:R11459	NA	Calcidiol + Oxygen + 2 Reduced ferredoxin + 2 H+ <=> Calcitriol + 2 Oxidized ferredoxin + H2O	C01561 + C00007 + 2 C00138 + 2 C00080 <=> C01673 + 2 C00139 + C00001
rn:R11487	sulfite:quinone oxidoreductase	Sulfite + Quinone + H2O <=> Sulfate + Hydroquinone	C00094 + C15602 + C00001 <=> C00059 + C15603
rn:R11579	protoheme,reduced ferredoxin:oxygen oxidoreductase (alpha-methene-oxidizing, hydroxylating)	Heme + 6 Reduced ferredoxin + 3 Oxygen + 6 H+ <=> Biliverdin + Fe2+ + CO + 6 Oxidized ferredoxin + 3 H2O	C00032 + 6 C00138 + 3 C00007 + 6 C00080 <=> C00500 + C14818 + C00237 + 6 C00139 + 3 C00001
rn:R11583	L-cysteine:molybdenum cofactor sulfurtransferase	Molybdoenzyme molybdenum cofactor + L-Cysteine + Reduced acceptor + H+ <=> Thio-molybdenum cofactor + L-Alanine + H2O + Acceptor	C18237 + C00097 + C00030 + C00080 <=> C21486 + C00041 + C00001 + C00028
rn:R00924	NA	NA	NA
rn:R05920	NA	NA	NA
rn:R05921	NA	NA	NA
rn:R05982	NA	NA	NA
rn:R07768	NA	NA	NA

## Sheet: Metabolites
Kegg ID	Metabolite name
C00084	Acetaldehyde
C00469	Ethanol
C00068	Thiamin diphosphate
C00022	Pyruvate
C05125	2-(alpha-Hydroxyethyl)thiamine diphosphate
C15972	Enzyme N6-(lipoyl)lysine
C15973	Enzyme N6-(dihydrolipoyl)lysine
C00024	Acetyl-CoA
C00186	(S)-Lactate
C00074	Phosphoenolpyruvate
C00631	2-Phospho-D-glycerate
C00118	D-Glyceraldehyde 3-phosphate
C05378	beta-D-Fructose 1,6-bisphosphate
C05345	beta-D-Fructose 6-phosphate
C00668	alpha-D-Glucose 6-phosphate
C00103	D-Glucose 1-phosphate
C01172	beta-D-Glucose 6-phosphate
C00221	beta-D-Glucose
C00267	alpha-D-Glucose
C00197	3-Phospho-D-glycerate
C01159	2,3-Bisphospho-D-glycerate
C00236	3-Phospho-D-glyceroyl phosphate
C00033	Acetate
C16255	[Dihydrolipoyllysine-residue acetyltransferase] S-acetyldihydrolipoyllysine
C00111	Glycerone phosphate
C00026	2-Oxoglutarate
C05381	3-Carboxy-1-hydroxypropyl-ThPP
C00091	Succinyl-CoA
C00042	Succinate
C05379	Oxalosuccinate
C00311	Isocitrate
C00036	Oxaloacetate
C00149	(S)-Malate
C00417	cis-Aconitate
C00158	Citrate
C16254	[Dihydrolipoyllysine-residue succinyltransferase] S-succinyldihydrolipoyllysine
C00122	Fumarate
C01801	Deoxyribose
C00672	2-Deoxy-D-ribose 1-phosphate
C00673	2-Deoxy-D-ribose 5-phosphate
C00117	D-Ribose 5-phosphate
C00620	alpha-D-Ribose 1-phosphate
C00121	D-Ribose
C05382	Sedoheptulose 7-phosphate
C00199	D-Ribulose 5-phosphate
C00345	6-Phospho-D-gluconate
C01236	D-Glucono-1,5-lactone 6-phosphate
C00257	D-Gluconic acid
C00119	5-Phospho-alpha-D-ribose 1-diphosphate
C00231	D-Xylulose 5-phosphate
C00279	D-Erythrose 4-phosphate
C03033	beta-D-Glucuronoside
C01068	D-Ribitol 5-phosphate
C00310	D-Xylulose
C00532	L-Arabitol
C00379	Xylitol
C00800	L-Gulonate
C00167	UDP-glucuronate
C00029	UDP-glucose
C00181	D-Xylose
C00789	CDP-ribitol
C00259	L-Arabinose
C00312	L-Xylulose
C00618	3-Dehydro-L-gulonate
C00191	D-Glucuronate
C02266	D-Xylonolactone
C00794	D-Sorbitol
C00095	D-Fructose
C00275	D-Mannose 6-phosphate
C02985	L-Fucose 1-phosphate
C01222	GDP-4-dehydro-6-deoxy-D-mannose
C00096	GDP-mannose
C00636	D-Mannose 1-phosphate
C01094	D-Fructose 1-phosphate
C00577	D-Glyceraldehyde
C00325	GDP-L-fucose
C03827	2-Dehydro-3-deoxy-L-fuconate
C01097	D-Tagatose 6-phosphate
C00089	Sucrose
C00492	Raffinose
C05402	Melibiose
C00124	D-Galactose
C05401	3-beta-D-Galactosyl-sn-glycerol
C05400	Epimelibiose
C05399	Melibiitol
C01235	alpha-D-Galactosyl-(1->3)-1D-myo-inositol
C00243	Lactose
C00052	UDP-alpha-D-galactose
C00446	alpha-D-Galactose 1-phosphate
C00984	alpha-D-Galactose
C03785	D-Tagatose 1,6-bisphosphate
C01697	Galactitol
C00116	Glycerol
C00159	D-Mannose
C00137	myo-Inositol
C00031	D-Glucose
C01040	L-Gulono-1,4-lactone
C02670	D-Glucuronolactone
C00818	D-Glucarate
C05761	Tetradecanoyl-[acp]
C05223	Dodecanoyl-[acyl-carrier protein]
C05755	Decanoyl-[acp]
C05752	Octanoyl-[acp]
C05764	Hexadecanoyl-[acp]
C01209	Malonyl-[acyl-carrier protein]
C05749	Hexanoyl-[acp]
C05745	Butyryl-[acp]
C05763	trans-Hexadec-2-enoyl-[acp]
C04633	(3R)-3-Hydroxypalmitoyl-[acyl-carrier protein]
C05762	3-Oxohexadecanoyl-[acp]
C05760	trans-Tetradec-2-enoyl-[acp]
C04688	(3R)-3-Hydroxytetradecanoyl-[acyl-carrier protein]
C05759	3-Oxotetradecanoyl-[acp]
C05758	trans-Dodec-2-enoyl-[acp]
C05757	(R)-3-Hydroxydodecanoyl-[acp]
C05756	3-Oxododecanoyl-[acp]
C05754	trans-Dec-2-enoyl-[acp]
C04619	(3R)-3-Hydroxydecanoyl-[acyl-carrier protein]
C05753	3-Oxodecanoyl-[acp]
C05751	trans-Oct-2-enoyl-[acp]
C04620	(3R)-3-Hydroxyoctanoyl-[acyl-carrier protein]
C05750	3-Oxooctanoyl-[acp]
C05748	trans-Hex-2-enoyl-[acp]
C05747	(R)-3-Hydroxyhexanoyl-[acp]
C05746	3-Oxohexanoyl-[acp]
C04246	But-2-enoyl-[acyl-carrier protein]
C04618	(3R)-3-Hydroxybutanoyl-[acyl-carrier protein]
C03939	Acetyl-[acyl-carrier protein]
C00083	Malonyl-CoA
C00249	Hexadecanoic acid
C05744	Acetoacetyl-[acp]
C06424	Tetradecanoic acid
C02679	Dodecanoic acid
C01571	Decanoic acid
C06423	Octanoic acid
C16219	3-Oxostearoyl-[acp]
C00154	Palmitoyl-CoA
C05272	trans-Hexadec-2-enoyl-CoA
C05258	(S)-3-Hydroxyhexadecanoyl-CoA
C05259	3-Oxopalmitoyl-CoA
C02593	Tetradecanoyl-CoA
C05273	trans-Tetradec-2-enoyl-CoA
C05260	(S)-3-Hydroxytetradecanoyl-CoA
C05261	3-Oxotetradecanoyl-CoA
C01832	Lauroyl-CoA
C03221	2-trans-Dodecenoyl-CoA
C05262	(S)-3-Hydroxydodecanoyl-CoA
C05263	3-Oxododecanoyl-CoA
C05274	Decanoyl-CoA
C05275	trans-Dec-2-enoyl-CoA
C05264	(S)-Hydroxydecanoyl-CoA
C05265	3-Oxodecanoyl-CoA
C01944	Octanoyl-CoA
C05276	trans-Oct-2-enoyl-CoA
C05266	(S)-3-Hydroxyoctanoyl-CoA
C05267	3-Oxooctanoyl-CoA
C05270	Hexanoyl-CoA
C05271	trans-Hex-2-enoyl-CoA
C05268	(S)-Hydroxyhexanoyl-CoA
C05269	3-Oxohexanoyl-CoA
C00264	3-Oxoacyl-CoA
C00658	trans-2,3-Dehydroacyl-CoA
C00040	Acyl-CoA
C00640	(3S)-3-Hydroxyacyl-CoA
C20878	Very-long-chain (3R)-3-hydroxyacyl-CoA
C20879	Very-long-chain trans-2,3-dehydroacyl-CoA
C20877	Very-long-chain 3-oxoacyl-CoA
C02843 C20876	No name
C00638	Long-chain fatty acid
C00136	Butanoyl-CoA
C01144	(S)-3-Hydroxybutanoyl-CoA
C05280	cis,cis-3,6-Dodecadienoyl-CoA
C00226	Primary alcohol
C00071	Aldehyde
C00162	Fatty acid
C02990	L-Palmitoylcarnitine
C00332	Acetoacetyl-CoA
C00877	Crotonoyl-CoA
C05279	trans,cis-Lauro-2,6-dienoyl-CoA
C00010	CoA
C03547	omega-Hydroxy fatty acid
C00356	(S)-3-Hydroxy-3-methylglutaryl-CoA
C01089	(R)-3-Hydroxybutanoate
C00164	Acetoacetate
C05437	Zymosterol
C01561	Calcidiol
C01164	7-Dehydrocholesterol
C01189	Lathosterol
C03845	5alpha-Cholest-8-en-3beta-ol
C15781	24-Methylenecholesterol
C15780	5-Dehydroepisterol
C00187	Cholesterol
C05107	7-Dehydrodesmosterol
C05108	14-Demethyllanosterol
C08821	Isofucosterol
C11508	4alpha-Methyl-5alpha-ergosta-8,14,24(28)-trien-3beta-ol
C15783	5-Dehydroavenasterol
C01054	(S)-2,3-Epoxysqualene
C11455	4,4-Dimethyl-5alpha-cholesta-8,14,24-trien-3beta-ol
C15776	4alpha-Methylfecosterol
C15808	4alpha-Methylzymosterol-4-carboxylate
C01724	Lanosterol
C15816	3-Keto-4-methylzymosterol
C02530	Cholesterol ester
C01673	Calcitriol
C00751	Squalene
C03428	Presqualene diphosphate
C01802	Desmosterol
C05439	5alpha-Cholesta-7,24-dien-3beta-ol
C15915	4,4-Dimethyl-5alpha-cholesta-8-en-3beta-ol
C05109	24,25-Dihydrolanosterol
C15778	5,7,24(28)-Ergostatrienol
C01789	Campesterol
C01753	beta-Sitosterol
C11522	24-Methylenelophenol
C05103	4alpha-Methylzymosterol
C18231	Calcitetrol
C07712	Secalciferol
C21106	No name
C15610	Cholest-5-ene-3beta,26-diol
C15519	25-Hydroxycholesterol
C17339	4-Cholesten-7alpha,12alpha-diol-3-one
C05455	7alpha-Hydroxycholest-4-en-3-one
C05453	7alpha,12alpha-Dihydroxy-5beta-cholestan-3-one
C05454	3alpha,7alpha,12alpha-Trihydroxy-5beta-cholestane
C15613	(25R)-3alpha,7alpha,12alpha-Trihydroxy-5beta-cholestan-26-oyl-CoA
C17343	(25S)-3alpha,7alpha,12alpha-Trihydroxy-5beta-cholestan-26-oyl-CoA
C05451	7alpha-Hydroxy-5beta-cholestan-3-one
C05460	3alpha,7alpha,12alpha-Trihydroxy-5beta-cholest-24-enoyl-CoA
C05467	3alpha,7alpha,12alpha-Trihydroxy-5beta-24-oxocholestanoyl-CoA
C05449	3alpha,7alpha-Dihydroxy-5beta-24-oxocholestanoyl-CoA
C02528	Chenodeoxycholate
C05337	Chenodeoxycholoyl-CoA
C05446	3alpha,7alpha,12alpha,26-Tetrahydroxy-5beta-cholestane
C01301	3alpha,7alpha,12alpha-Trihydroxy-5beta-cholestan-26-al
C17335	3beta,7alpha-Dihydroxy-5-cholestenoate
C06341	7alpha,27-Dihydroxycholesterol
C03594	7alpha-Hydroxycholesterol
C15520	Cholest-5-ene-3beta,7alpha,25-triol
C00695	Cholic acid
C01794	Choloyl-CoA
C13550	Cerebrosterol
C04554	3alpha,7alpha-Dihydroxy-5beta-cholestanate
C05452	3alpha,7alpha-Dihydroxy-5beta-cholestane
C05444	3alpha,7alpha,26-Trihydroxy-5beta-cholestane
C05445	3alpha,7alpha-Dihydroxy-5beta-cholestan-26-al
C17345	(25R)-3alpha,7alpha-Dihydroxy-5beta-cholestanoyl-CoA
C17346	(25S)-3alpha,7alpha-Dihydroxy-5beta-cholestanoyl-CoA
C05447	3alpha,7alpha-Dihydroxy-5beta-cholest-24-enoyl-CoA
C04722	3alpha,7alpha,12alpha-Trihydroxy-5beta-cholestanoate
C05448	3alpha,7alpha,24-Trihydroxy-5beta-cholestanoyl-CoA
C05450	3alpha,7alpha,12alpha,24-Tetrahydroxy-5beta-cholestanoyl-CoA
C15518	(24S)-Cholest-5-ene-3beta,7alpha,24-triol
C05466	Glycochenodeoxycholate
C05465	Taurochenodeoxycholate
C17337	7alpha-Hydroxy-3-oxo-4-cholestenoate
C17336	7alpha,26-Dihydroxy-4-cholesten-3-one
C17332	7alpha,25-Dihydroxy-4-cholesten-3-one
C01921	Glycocholate
C05122	Taurocholate
C17331	7alpha,24-Dihydroxy-4-cholesten-3-one
C01179	3-(4-Hydroxyphenyl)pyruvate
C00828	Menaquinone
C20265	2,3-Epoxymenaquinone
C03313	Phylloquinol
C02059	Phylloquinone
C05819	Menaquinol
C05849	Vitamin K1 epoxide
C00544	Homogentisate
C05500	20alpha-Hydroxycholesterol
C05499	17alpha,20alpha-Dihydroxycholesterol
C01953	Pregnenolone
C05485	21-Hydroxypregnenolone
C05138	17alpha-Hydroxypregnenolone
C05487	17alpha,21-Dihydroxypregnenolone
C05489	11beta,17alpha,21-Trihydroxypregnenolone
C01227	Dehydroepiandrosterone
C04555	Dehydroepiandrosterone sulfate
C05139	16alpha-Hydroxydehydroepiandrosterone
C04295	Androstenediol
C03205	11-Deoxycorticosterone
C18040	5alpha-Dihydrodeoxycorticosterone
C02140	Corticosterone
C01780	Aldosterone
C05473	11beta,21-Dihydroxy-3,20-oxo-5beta-pregnan-18-al
C00410	Progesterone
C05476	Tetrahydrocorticosterone
C05498	11beta-Hydroxyprogesterone
C05479	5beta-Pregnane-3,20-dione
C03681	5alpha-Pregnane-3,20-dione
C13712	Allopregnanolone
C18041	5alpha-Pregnan-20alpha-ol-3-one
C01176	17alpha-Hydroxyprogesterone
C00735	Cortisol
C05284	11beta-Hydroxyandrost-4-ene-3,17-dione
C05471	11beta,17alpha,21-Trihydroxy-5beta-pregnane-3,20-dione
C05488	11-Deoxycortisol
C00762	Cortisone
C05469	17alpha,21-Dihydroxy-5beta-pregnane-3,11,20-trione
C05497	21-Deoxycortisol
C00535	Testosterone
C00280	Androstenedione
C03772	5beta-Androstane-3,17-dione
C04373	Etiocholanolone
C00674	5alpha-Androstane-3,17-dione
C00523	Androsterone
C00468	Estrone
C00951	Estradiol-17beta
C05141	Estriol
C03917	Dihydrotestosterone
C05298	2-Hydroxyestrone
C05299	2-Methoxyestrone
C05302	2-Methoxy-17beta-estradiol
C05301	2-Hydroxyestradiol
C01124	18-Hydroxycorticosterone
C05290	19-Hydroxyandrost-4-ene-3,17-dione
C05297	19-Oxoandrost-4-ene-3,17-dione
C05294	19-Hydroxytestosterone
C05295	19-Oxotestosterone
C05300	16alpha-Hydroxyestrone
C18043	Cholesterol sulfate
C05502	22(R)-Hydroxycholesterol
C02373	4-Methylpentanal
C18038	7alpha-Hydroxypregnenolone
C18044	3beta-Hydroxypregn-5-en-20-one sulfate
C05140	16alpha-Hydroxyandrost-4-ene-3,17-dione
C13713	Allotetrahydrodeoxycorticosterone
C05474	3alpha,11beta,21-Trihydroxy-20-oxo-5beta-pregnan-18-al
C04042	20alpha-Hydroxy-4-pregnen-3-one
C05490	11-Dehydrocorticosterone
C05478	3alpha,21-Dihydroxy-5beta-pregnane-11,20-dione
C05480	Pregnanolone
C18042	5alpha-Pregnane-3alpha,20alpha-diol
C18075	11beta,17beta-Dihydroxy-4-androsten-3-one
C05472	Urocortisol
C05470	Tetrahydrocortisone
C05285	Adrenosterone
C11136	Etiocholan-3alpha-ol-17-one 3-glucuronide
C11135	Androsterone glucuronide
C05504	16-Glucuronide-estriol
C03852	Androstan-3alpha,17beta-diol
C05293	5beta-Dihydrotestosterone
C11134	Testosterone glucuronide
C11133	Estrone glucuronide
C11132	2-Methoxyestrone 3-glucuronide
C11131	2-Methoxy-estradiol-17beta 3-glucuronide
C05503	Estradiol-17beta 3-glucuronide
C04518	17alpha,20alpha-Dihydroxypregn-4-en-3-one
C18045	7alpha-Hydroxydehydroepiandrosterone
C00025	L-Glutamate
C00062	L-Arginine
C03406	N-(L-Arginino)succinate
C00327	L-Citrulline
C00077	L-Ornithine
C00169	Carbamoyl phosphate
C00014	Ammonia
C00064	L-Glutamine
C00624	N-Acetyl-L-glutamate
C00086	Urea
C00035	GDP
C00385	Xanthine
C03090	5-Phosphoribosylamine
C03838	5'-Phosphoribosylglycinamide
C04640	2-(Formamido)-N1-(5'-phosphoribosyl)acetamidine
C04677	1-(5'-Phosphoribosyl)-5-amino-4-imidazolecarboxamide
C04823	1-(5'-Phosphoribosyl)-5-amino-4-(N-succinocarboxamide)-imidazole
C04751	1-(5-Phospho-D-ribosyl)-5-amino-4-imidazolecarboxylate
C00046	RNA
C00575	3',5'-Cyclic AMP
C00002	ATP
C00131	dATP
C00008	ADP
C00206	dADP
C00020	AMP
C03794	N6-(1,2-Dicarboxyethyl)-AMP
C00130	IMP
C00212	Adenosine
C00360	dAMP
C00559	Deoxyadenosine
C05512	Deoxyinosine
C01762	Xanthosine
C00104	IDP
C00144	GMP
C00655	Xanthosine 5'-phosphate
C00262	Hypoxanthine
C00294	Inosine
C00242	Guanine
C00330	Deoxyguanosine
C00499	Allantoate
C01228	Guanosine 3',5'-bis(diphosphate)
C04494	Guanosine 3'-diphosphate 5'-triphosphate
C00044	GTP
C00362	dGMP
C00361	dGDP
C00387	Guanosine
C00286	dGTP
C00942	3',5'-Cyclic GMP
C00224	Adenylyl sulfate
C04376	5'-Phosphoribosyl-N-formylglycinamide
C00081	ITP
C00700	XTP
C00147	Adenine
C01344	dIDP
C01345	dITP
C04734	1-(5'-Phosphoribosyl)-5-formamido-4-imidazolecarboxamide
C03373	Aminoimidazole ribotide
C00039	DNA
C00603	(-)-Ureidoglycolate
C04051	5-Amino-4-imidazolecarboxyamide
C06196	2'-Deoxyinosine 5'-phosphate
C00366	Urate
C00053	3'-Phosphoadenylyl sulfate
C01261	P1,P4-Bis(5'-guanosyl) tetraphosphate
C02350	(S)-Allantoin
C13747	1,7-Dimethylxanthine
C16358	1-Methylxanthine
C16359	1-Methyluric acid
C16360	3,7-Dimethyluric acid
C16356	1,7-Dimethyluric acid
C16365	5-Acetylamino-6-formylamino-3-methyluracil
C16355	7-Methyluric acid
C00015	UDP
C00337	(S)-Dihydroorotate
C01103	Orotidine 5'-phosphate
C00075	UTP
C00105	UMP
C00299	Uridine
C00429	5,6-Dihydrouracil
C02642	3-Ureidopropionate
C00063	CTP
C00112	CDP
C00055	CMP
C00475	Cytidine
C00705	dCDP
C00458	dCTP
C00239	dCMP
C00881	Deoxycytidine
C00460	dUTP
C01346	dUDP
C00365	dUMP
C00526	Deoxyuridine
C00459	dTTP
C00363	dTDP
C00364	dTMP
C00214	Thymidine
C00178	Thymine
C21028	(R)-5,6-Dihydrothymine
C21029	(R)-3-Ureidoisobutyrate
C00438	N-Carbamoyl-L-aspartate
C00295	Orotate
C00106	Uracil
C00099	beta-Alanine
C01205	(R)-3-Amino-2-methylpropanoate
C11039	2'-Deoxy-5-hydroxymethylcytidine-5'-triphosphate
C01042	N-Acetyl-L-aspartate
C00049	L-Aspartate
C00041	L-Alanine
C00232	Succinate semialdehyde
C00334	4-Aminobutanoate
C03912	(S)-1-Pyrroline-5-carboxylate
C12270	N-Acetylaspartylglutamate
C20776	N-Acetylaspartylglutamylglutamate
C00152	L-Asparagine
C00352	D-Glucosamine 6-phosphate
C20775	beta-Citryl-L-glutamate
C00065	L-Serine
C00576	Betaine aldehyde
C00719	Betaine
C00581	Guanidinoacetate
C01026	N,N-Dimethylglycine
C02291	L-Cystathionine
C00037	Glycine
C01005	O-Phospho-L-serine
C00213	Sarcosine
C00143	5,10-Methylenetetrahydrofolate
C02051	Lipoylprotein
C00258	D-Glycerate
C01242	S-Aminomethyldihydrolipoylprotein
C02972	Dihydrolipoylprotein
C00740	D-Serine
C00168	Hydroxypyruvate
C03232	3-Phosphonooxypyruvate
C00097	L-Cysteine
C03508	L-2-Amino-3-oxobutanoic acid
C00048	Glyoxylate
C00300	Creatine
C00109	2-Oxobutanoate
C00011	CO2
C00430	5-Aminolevulinate
C00546	Methylglyoxal
C01180	4-Methylthio-2-oxobutanoic acid
C15606	1,2-Dihydroxy-5-(methylthio)pent-1-en-3-one
C04582	S-Methyl-5-thio-D-ribulose 1-phosphate
C04188	S-Methyl-5-thio-D-ribose 1-phosphate
C00170	5'-Methylthioadenosine
C01137	S-Adenosylmethioninamine
C00019	S-Adenosyl-L-methionine
C00155	L-Homocysteine
C00073	L-Methionine
C00021	S-Adenosyl-L-homocysteine
C15650	2,3-Diketo-5-methylthiopentyl-1-phosphate
C00506	L-Cysteate
C00606	3-Sulfino-L-alanine
C00957	Mercaptopyruvate
C11537	(2R)-3-Sulfolactate
C21015	gamma-L-Glutamyl-L-2-aminobutyrate
C02356	(S)-2-Aminobutanoate
C05528	3-Sulfopyruvate
C08276	3-(Methylthio)propanoate
C02218	Dehydroalanine
C01962	Thiocysteine
C05527	3-Sulfinylpyruvate
C00320	Thiosulfate
C05823	3-Mercaptolactate
C21016	Ophthalmate
C15978	2-Methyl-1-hydroxybutyl-ThPP
C15976	2-Methyl-1-hydroxypropyl-ThPP
C15974	3-Methyl-1-hydroxybutyl-ThPP
C03069	3-Methylcrotonyl-CoA
C02939	3-Methylbutanoyl-CoA
C00671	(S)-3-Methyl-2-oxopentanoic acid
C00183	L-Valine
C03344	2-Methylacetoacetyl-CoA
C06001	(S)-3-Hydroxyisobutyrate
C03345	2-Methylbut-2-enoyl-CoA
C00630	2-Methylpropanoyl-CoA
C15979	[Dihydrolipoyllysine-residue (2-methylpropanoyl)transferase] S-(2-methylbutanoyl)dihydrolipoyllysine
C00141	3-Methyl-2-oxobutanoic acid
C00407	L-Isoleucine
C01213	(R)-Methylmalonyl-CoA
C00683	(S)-Methylmalonyl-CoA
C00100	Propanoyl-CoA
C06002	(S)-Methylmalonate semialdehyde
C03284	L-3-Aminoisobutanoate
C04405	(2S,3S)-3-Hydroxy-2-methylbutanoyl-CoA
C06000	(S)-3-Hydroxyisobutyryl-CoA
C03460	2-Methylprop-2-enoyl-CoA
C15980	(S)-2-Methylbutanoyl-CoA
C15977	[Dihydrolipoyllysine-residue (2-methylpropanoyl)transferase] S-(2-methylpropanoyl)dihydrolipoyllysine
C00233	4-Methyl-2-oxopentanoate
C15975	[Dihydrolipoyllysine-residue (2-methylpropanoyl)transferase] S-(3-methylbutanoyl)dihydrolipoyllysine
C00123	L-Leucine
C02170	Methylmalonate
C03231	3-Methylglutaconyl-CoA
C05998	3-Hydroxyisovaleryl-CoA
C00349	2-Methyl-3-oxopropanoate
C05535	alpha-Aminoadipoyl-S-acyl enzyme
C00956	L-2-Aminoadipate
C05560	L-2-Aminoadipate adenylate
C00322	2-Oxoadipate
C04076	L-2-Aminoadipate 6-semialdehyde
C01181	4-Trimethylammoniobutanoate
C05544	Protein N6-methyl-L-lysine
C01211	Procollagen 5-hydroxy-L-lysine
C05545	Protein N6,N6-dimethyl-L-lysine
C00449	N6-(L-1,3-Dicarboxypropyl)-L-lysine
C00527	Glutaryl-CoA
C06157	[Dihydrolipoyllysine-residue succinyltransferase] S-glutaryldihydrolipoyllysine
C03366	5-Phosphonooxy-L-lysine
C00487	Carnitine
C01259	3-Hydroxy-N6,N6,N6-trimethyl-L-lysine
C04487	5-(D-Galactosyloxy)-L-lysine-procollagen
C05546	Protein N6,N6,N6-trimethyl-L-lysine
C00450	(S)-2,3,4,5-Tetrahydropyridine-2-carboxylate
C05933	N(omega)-Hydroxyarginine
C00179	Agmatine
C00134	Putrescine
C00555	4-Aminobutyraldehyde
C00315	Spermidine
C02714	N-Acetylputrescine
C05936	N4-Acetylaminobutanal
C00750	Spermine
C05946	(4R)-4-Hydroxy-2-oxoglutarate
C05947	L-erythro-4-Hydroxyglutamate
C04281	L-1-Pyrroline-3-hydroxy-5-carboxylate
C01157	Hydroxyproline
C00148	L-Proline
C03287	L-Glutamyl 5-phosphate
C01165	L-Glutamate 5-semialdehyde
C00884	Homocarnosine
C00533	Nitric oxide
C02305	Phosphocreatine
C01035	4-Guanidinobutanoate
C02946	4-Acetamidobutanoate
C03564	1-Pyrroline-2-carboxylate
C04282	1-Pyrroline-4-hydroxy-2-carboxylate
C03680	4-Imidazolone-5-propanoate
C00785	Urocanate
C00135	L-Histidine
C00386	Carnosine
C05130	Imidazole-4-acetaldehyde
C05127	N-Methylhistamine
C05827	Methylimidazole acetaldehyde
C00388	Histamine
C00439	N-Formimino-L-glutamate
C01262	beta-Alanyl-N(pi)-methyl-L-histidine
C02835	Imidazole-4-acetate
C05828	Methylimidazoleacetic acid
C05589	L-Normetanephrine
C05583	3-Methoxy-4-hydroxyphenylglycolaldehyde
C00547	L-Noradrenaline
C00788	L-Adrenaline
C05580	3,4-Dihydroxymandelate
C05577	3,4-Dihydroxymandelaldehyde
C05576	3,4-Dihydroxyphenylethyleneglycol
C05588	L-Metanephrine
C03758	Dopamine
C04043	3,4-Dihydroxyphenylacetaldehyde
C01161	3,4-Dihydroxyphenylacetate
C05581	3-Methoxy-4-hydroxyphenylacetaldehyde
C05587	3-Methoxytyramine
C00355	3,4-Dihydroxy-L-phenylalanine
C01060	3,5-Diiodo-L-tyrosine
C02515	3-Iodo-L-tyrosine
C00082	L-Tyrosine
C01061	4-Fumarylacetoacetate
C01036	4-Maleylacetoacetate
C03765	4-Hydroxyphenylacetaldehyde
C00483	Tyramine
C04185	5,6-Dihydroxyindole-2-carboxylate
C05584	3-Methoxy-4-hydroxymandelate
C05350	2-Hydroxy-3-(4-hydroxyphenyl)propenoate
C00642	4-Hydroxyphenylacetate
C05594	3-Methoxy-4-hydroxyphenylethyleneglycol
C05582	Homovanillate
C02465	Triiodothyronine
C05579	Indole-5,6-quinone
C00822	Dopaquinone
C01829	Thyroxine
C00628	2,5-Dihydroxybenzoate
C17938	5,6-Indolequinone-2-carboxylic acid
C00601	Phenylacetaldehyde
C00079	L-Phenylalanine
C05332	Phenethylamine
C00166	Phenylpyruvate
C07086	Phenylacetic acid
C02763	2-Hydroxy-3-phenylpropenoate
C05598	Phenylacetylglycine
C05852	2-Hydroxyphenylacetate
C01586	Hippurate
C01598	Melatonin
C00978	N-Acetylserotonin
C00780	Serotonin
C05635	5-Hydroxyindoleacetate
C05638	5-Hydroxykynurenamine
C05651	5-Hydroxykynurenine
C00643	5-Hydroxy-L-tryptophan
C02700	L-Formylkynurenine
C04409	2-Amino-3-carboxymuconate semialdehyde
C00632	3-Hydroxyanthranilate
C00328	L-Kynurenine
C05653	Formylanthranilate
C03227	3-Hydroxy-L-kynurenine
C00637	Indole-3-acetaldehyde
C05648	5-Hydroxy-N-formylkynurenine
C05634	5-Hydroxyindoleacetaldehyde
C00398	Tryptamine
C00331	Indolepyruvate
C05642	Formyl-N-acetyl-5-methoxykynurenamine
C05643	6-Hydroxymelatonin
C05647	Formyl-5-hydroxykynurenamine
C05660	5-Methoxyindoleacetate
C05639	4,6-Dihydroxyquinoline
C03824	2-Aminomuconate semialdehyde
C00108	Anthranilate
C05640	Cinnavalininate
C05645	4-(2-Amino-3-hydroxyphenyl)-2,4-dioxobutanoate
C01252	4-(2-Aminophenyl)-2,4-dioxobutanoate
C05637	4,8-Dihydroxyquinoline
C00954	Indole-3-acetate
C06212	N-Methylserotonin
C06213	N-Methyltryptamine
C00894	Propenoyl-CoA
C05668	3-Hydroxypropionyl-CoA
C01013	3-Hydroxypropanoate
C00222	3-Oxopropanoate
C05665	3-Aminopropanal
C05341	beta-Alanyl-L-lysine
C05340	beta-Alanyl-L-arginine
C00245	Taurine
C00519	Hypotaurine
C05844	5-L-Glutamyl-taurine
C05674	CMP-N-trimethyl-2-aminoethylphosphonate
C05673	CMP-2-aminoethylphosphonate
C05676	Diacylglyceryl-N-trimethyl-2-aminoethylphosphonate
C05675	Diacylglyceryl-2-aminoethylphosphonate
C01528	Hydrogen selenide
C05335	L-Selenomethionine
C05172	Selenophosphoric acid
C16638	O-Phosphoseryl-tRNA(Sec)
C02535	Dimethyl selenide
C18872	Trimethylselenonium
C05336	Selenomethionyl-tRNA(Met)
C05703	Methaneselenol
C18904	Methylselenopyruvate
C06482	L-Selenocysteinyl-tRNA(Sec)
C05686	Adenylylselenate
C00217	D-Glutamate
C01110	5-Amino-2-oxopentanoic acid
C03771	5-Guanidino-2-oxopentanoate
C05729	R-S-Cysteinylglycine
C02320	R-S-Glutathione
C00051	Glutathione
C00006	NADP+
C00127	Glutathione disulfide
C00005	NADPH
C00669	gamma-L-Glutamyl-L-cysteine
C01419	Cys-Gly
C01879	Pidolic acid
C00151	L-Amino acid
C03740	(5-L-Glutamyl)-L-amino acid
C05726	S-Substituted L-cysteine
C05727	S-Substituted N-acetyl-L-cysteine
C16565	Aminopropylcadaverine
C16664	Tryparedoxin disulfide
C03170	Trypanothione disulfide
C00185	Cellobiose
C00092	D-Glucose 6-phosphate
C00718	Amylose
C00369	Starch
C00208	Maltose
C00721	Dextrin
C00085	D-Fructose 6-phosphate
C01231	alpha-D-Glucose 1,6-bisphosphate
G00001	No name
G10599	No name
G10598	No name
G00007	No name
G10596	No name
G10595	No name
G00006	No name
G00020	No name
G00015	No name
G00021	No name
G00016	No name
G00017	No name
G00014	No name
G00013	No name
G00012	No name
G00011	No name
G00171	No name
G00009	No name
G10526	No name
G00008	No name
G10597	No name
G00005	No name
G00004	No name
G00003	No name
G00002	No name
G00010	No name
G00022	No name
G00018	No name
G00019	No name
C00110	Dolichyl phosphate
C00621	Dolichyl diphosphate
C03862	Dolichyl phosphate D-mannose
C01246	Dolichyl beta-D-glucosyl phosphate
G00028	No name
G00023	No name
G00031	No name
G00029	No name
G00032	No name
G00027	No name
G00035	No name
G13027	No name
G13026	No name
G13028	No name
G13087	No name
C00140	N-Acetyl-D-glucosamine
C00357	N-Acetyl-D-glucosamine 6-phosphate
C04501	N-Acetyl-alpha-D-glucosamine 1-phosphate
C00043	UDP-N-acetyl-alpha-D-glucosamine
C00645	N-Acetyl-D-mannosamine
C06241	N-Acetylneuraminate 9-phosphate
C00270	N-Acetylneuraminate
C03410	N-Glycoloyl-neuraminate
C04257	N-Acetyl-D-mannosamine 6-phosphate
C00128	CMP-N-acetylneuraminate
C03691	CMP-N-glycoloylneuraminate
C00190	UDP-D-xylose
C00999	Ferrocytochrome b5
G13073	No name
G13034	No name
G13042	No name
G13035	No name
G12336	No name
G13036	No name
G01977	No name
G13043	No name
G13037	No name
G13038	No name
G13074	No name
G09660	No name
G00526	No name
G00872	No name
G01391	No name
G13039	No name
G02632	No name
G00711	No name
C00925	Heparan sulfate
C00422	Triacylglycerol
C00641	1,2-Diacyl-sn-glycerol
C00416	Phosphatidate
C01885	1-Acylglycerol
C00681	1-Acyl-sn-glycerol 3-phosphate
C00093	sn-Glycerol 3-phosphate
C03692	1,2-Diacyl-3-beta-D-galactosyl-sn-glycerol
C11557	1-Phosphatidyl-1D-myo-inositol 5-phosphate
C04637	1-Phosphatidyl-D-myo-inositol 4,5-bisphosphate
C01245	D-myo-Inositol 1,4,5-trisphosphate
C11555	1D-myo-Inositol 1,4,5,6-tetrakisphosphate
C05981	Phosphatidylinositol-3,4,5-trisphosphate
C01272	1D-myo-Inositol 1,3,4,5-tetrakisphosphate
C01243	1D-myo-Inositol 1,3,4-trisphosphate
C04477	1D-myo-Inositol 1,3,4,6-tetrakisphosphate
C04520	1D-myo-Inositol 3,4,5,6-tetrakisphosphate
C01220	1D-myo-Inositol 1,4-bisphosphate
C04063	D-myo-Inositol 3,4-bisphosphate
C03546	myo-Inositol 4-phosphate
C04006	1D-myo-Inositol 3-phosphate
C01194	1-Phosphatidyl-D-myo-inositol
C01277	1-Phosphatidyl-1D-myo-inositol 4-phosphate
C04549	1-Phosphatidyl-1D-myo-inositol 3-phosphate
C01177	Inositol 1-phosphate
C01284	1D-myo-Inositol 1,3,4,5,6-pentakisphosphate
C11554	1-Phosphatidyl-1D-myo-inositol 3,4-bisphosphate
C11556	1-Phosphatidyl-1D-myo-inositol 3,5-bisphosphate
C01204	Phytic acid
G00145	No name
G00149	No name
G00143	No name
G00148	No name
G00146	No name
G00144	No name
G00147	No name
G13044	No name
G12396	No name
C00350	Phosphatidylethanolamine
C00157	Phosphatidylcholine
C04230	1-Acyl-sn-glycero-3-phosphocholine
C00307	CDP-choline
C00588	Choline phosphate
C00114	Choline
C01996	Acetylcholine
C00346	Ethanolamine phosphate
C00189	Ethanolamine
C02737	Phosphatidylserine
C00269	CDP-diacylglycerol
C00670	sn-Glycero-3-phosphocholine
C00570	CDP-ethanolamine
C04438	1-Acyl-sn-glycero-3-phosphoethanolamine
C05973	2-Acyl-sn-glycero-3-phosphoethanolamine
C04233	2-Acyl-sn-glycero-3-phosphocholine
C01233	sn-Glycero-3-phosphoethanolamine
C00344	Phosphatidylglycerol
C01241	Phosphatidyl-N-methylethanolamine
C04308	Phosphatidyl-N-dimethylethanolamine
C03372	Acylglycerone phosphate
C05974	2-Acyl-sn-glycero-3-phosphoserine
C03892	Phosphatidylglycerophosphate
C05980	Cardiolipin
C04598	2-Acetyl-1-alkyl-sn-glycero-3-phosphocholine
C03201	1-Alkyl-2-acylglycerol
C04635	1-(1-Alkenyl)-sn-glycero-3-phosphoethanolamine
C05212	1-Radyl-2-acyl-sn-glycero-3-phosphocholine
C04756	O-1-Alk-1-enyl-2-acyl-sn-glycero-3-phosphoethanolamine
C04317	1-Organyl-2-lyso-sn-glycero-3-phosphocholine
C20859	Galactosyl-1-alkyl-2-acylglycerol
C03454	1-Alkenyl-2-acylglycerol
C03715	O-Alkylglycerone phosphate
C04475	1-Alkyl-2-acylglycerophosphoethanolamine
C15646	1-(1-Alkenyl)-sn-glycero-3-phosphate
C15647	2-Acyl-1-(1-alkenyl)-sn-glycero-3-phosphate
C15645	1-(1-Alkenyl)-sn-glycerol
C20825	Seminolipid
C14768	5,6-EET
C14769	8,9-EET
C14770	11,12-EET
C14771	14,15-EET
C00219	Arachidonate
C14781	15H-11,12-EETA
C14813	11H-14,15-EETA
C05966	15(S)-HPETE
C05356	5(S)-HPETE
C05956	Prostaglandin G2
C00909	Leukotriene A4
C02165	Leukotriene B4
C02166	Leukotriene C4
C00427	Prostaglandin H2
C00696	Prostaglandin D2
C00584	Prostaglandin E2
C14772	5,6-DHET
C14773	8,9-DHET
C14774	11,12-DHET
C14775	14,15-DHET
C14782	11,12,15-THETA
C14814	11,14,15-THETA
C14823	8(S)-HPETE
C14812	12(R)-HPETE
C14748	20-HETE
C04742	(15S)-15-Hydroxy-5,8,11-cis-13-trans-eicosatetraenoate
C14749	19(S)-HETE
C04805	5(S)-HETE
C05965	12(S)-HPETE
C04853	20-OH-Leukotriene B4
C05951	Leukotriene D4
C01312	Prostaglandin I2
C02198	Thromboxane A2
C05959	11-epi-Prostaglandin F2alpha
C00639	Prostaglandin F2alpha
C01595	Linoleate
C14825	9(10)-EpOME
C14826	12(13)-EpOME
C04717	(9Z,11E)-(13S)-13-Hydroperoxyoctadeca-9,11-dienoic acid
C16335	OPC4-CoA
C16331	OPC6-CoA
C06427	(9Z,12Z,15Z)-Octadecatrienoic acid
C16336	trans-2-Enoyl-OPC4-CoA
C16332	trans-2-Enoyl-OPC6-CoA
C16339	(+)-7-Isojasmonic acid CoA
C16328	trans-2-Enoyl-OPC8-CoA
C16300	Stearidonic acid
C12126	Dihydroceramide
C02960	Ceramide 1-phosphate
C06124	Sphingosine 1-phosphate
C01120	Sphinganine 1-phosphate
C00836	Sphinganine
C00550	Sphingomyelin
C00319	Sphingosine
C00195	N-Acylsphingosine
C02934	3-Dehydrosphinganine
C02686	Galactosylceramide
C01290	beta-D-Galactosyl-(1->4)-beta-D-glucosyl-(11)-ceramide
C01190	beta-D-Glucosyl-(11)-ceramide
C06125	Sulfatide
C12144	Phytosphingosine
C06127	Digalactosylceramide sulfate
G00067	No name
G00085	No name
G00084	No name
G00081	No name
G00089	No name
G00066	No name
G00036	No name
G00071	No name
G00055	No name
G00062	No name
G00050	No name
G00074	No name
G00058	No name
G00037	No name
G00044	No name
G00039	No name
G00042	No name
G00047	No name
G00428	No name
G00889	No name
G00076	No name
G00086	No name
G00082	No name
G00090	No name
G00056	No name
G00063	No name
G00060	No name
G00075	No name
G00088	No name
G00072	No name
G00068	No name
G00083	No name
G00077	No name
G00064	No name
G00052	No name
G00054	No name
G00059	No name
G00045	No name
G00040	No name
G00043	No name
G00046	No name
G00048	No name
G00094	No name
G00095	No name
G00092	No name
G00097	No name
G00103	No name
G00093	No name
G00403	No name
G00392	No name
G11492	No name
G13080	No name
G00098	No name
G00104	No name
G00099	No name
G02977	No name
G13081	No name
G00110	No name
G00109	No name
G00113	No name
G00119	No name
G00118	No name
G00115	No name
G00116	No name
G00111	No name
G00125	No name
G00108	No name
G00114	No name
G00123	No name
G00124	No name
G00120	No name
G00117	No name
G00129	No name
G00128	No name
G00126	No name
G00127	No name
G00112	No name
C03451	(R)-S-Lactoylglutathione
C00256	(R)-Lactate
C05993	Acetyl adenylate
C00937	(R)-Lactaldehyde
C01127	4-Hydroxy-2-oxoglutarate
C00160	Glycolate
C01146	2-Hydroxy-3-oxopropanoate
C00058	Formate
C00007	Oxygen
C20238	(2R)-Ethylmalonyl-CoA
C05983	Propionyladenylate
C05984	2-Hydroxybutanoic acid
C21018	Enzyme N6-(S-propyldihydrolipoyl)lysine
C21017	2-(alpha-Hydroxypropyl)thiamine diphosphate
C00163	Propanoate
C02630	2-Hydroxyglutarate
C00440	5-Methyltetrahydrofolate
C00664	5-Formiminotetrahydrofolate
C00445	5,10-Methenyltetrahydrofolate
C03479	Folinic acid
C00234	10-Formyltetrahydrofolate
C00101	Tetrahydrofolate
C00415	Dihydrofolate
C00504	Folate
C00378	Thiamine
C03028	Thiamin triphosphate
C01081	Thiamin monophosphate
C15812	[Enzyme]-S-sulfanylcysteine
C00255	Riboflavin
C00061	FMN
C00016	FAD
C01007	Reduced riboflavin
C06055	O-Phospho-4-hydroxy-L-threonine
C00627	Pyridoxine phosphate
C00647	Pyridoxamine phosphate
C00314	Pyridoxine
C00018	Pyridoxal phosphate
C00250	Pyridoxal
C00534	Pyridoxamine
C06054	2-Oxo-3-hydroxy-4-phosphobutanoate
C00847	4-Pyridoxate
C00857	Deamino-NAD+
C05841	Nicotinate D-ribonucleoside
C01185	Nicotinate D-ribonucleotide
C00003	NAD+
C00455	Nicotinamide D-ribonucleotide
C03150	Nicotinamide-beta-riboside
C00153	Nicotinamide
C02918	1-Methylnicotinamide
C00253	Nicotinate
C05843	N1-Methyl-4-pyridone-5-carboxamide
C05842	N1-Methyl-2-pyridone-5-carboxamide
C00882	Dephospho-CoA
C01134	Pantetheine 4'-phosphate
C04352	(R)-4'-Phosphopantothenoyl-L-cysteine
C03492	D-4'-Phosphopantothenate
C00864	Pantothenate
C00229	Acyl-carrier protein
C00054	Adenosine 3',5'-bisphosphate
C00120	Biotin
C05921	Biotinyl-5'-AMP
C06250	Holo-[carboxylase]
C00047	L-Lysine
C20376	3-Ketopimeloyl-[acp] methyl ester
C20372	3-Ketoglutaryl-[acp] methyl ester
C16239	Lipoyl-[acp]
C16236	Protein N6-(octanoyl)lysine
C16237	Protein N6-(lipoyl)lysine
C03684	6-Pyruvoyltetrahydropterin
C00268	Dihydrobiopterin
C04244	6-Lactoyl-5,6,7,8-tetrahydropterin
C06148	2,5-Diamino-6-(5'-triphosphoryl-3',4'-trihydroxy-2'-oxopentyl)-amino-4-oxopyrimidine
C05923	2,5-Diaminopyrimidine nucleoside triphosphate
C05922	Formamidopyrimidine nucleoside triphosphate
C04895	7,8-Dihydroneopterin 3'-triphosphate
C18239	Precursor Z
C21310	No name
C05924	Molybdopterin
C19848	Adenylated molybdopterin
C18237	Molybdoenzyme molybdenum cofactor
C09332	THF-L-glutamate
C00272	Tetrahydrobiopterin
C04874	2-Amino-4-hydroxy-6-(D-erythro-1,2,3-trihydroxypropyl)-7,8-dihydropteridine
C20239	6-Carboxy-5,6,7,8-tetrahydropterin
C21486	No name
C00473	Retinol
C00376	Retinal
C02110	11-cis-Retinal
C02075 C02588	No name
C16682	9-cis-Retinol
C00899	11-cis-Retinol
C00777	Retinoate
C16681	9-cis-Retinal
C15492	all-trans-13,14-Dihydroretinol
C03455	11-cis-Retinyl palmitate
C16677	all-trans-4-Hydroxyretinoic acid
C16679	all-trans-18-Hydroxyretinoic acid
C16680	all-trans-5,6-Epoxyretinoic acid
C15493	9-cis-Retinoic acid
C11061	all-trans-Retinoyl-beta-glucuronide
C15672	Heme O
C00032	Heme
C05787	Bilirubin beta-diglucuronide
C00500	Biliverdin
C01079	Protoporphyrinogen IX
C03263	Coproporphyrinogen III
C01051	Uroporphyrinogen III
C01024	Hydroxymethylbilane
C00931	Porphobilinogen
C00486	Bilirubin
C02191	Protoporphyrin
C05770	Coproporphyrin III
C06508	Adenosyl cobinamide
C15670	Heme A
C05791	D-Urobilinogen
C06506	Adenosyl cobyrinate a,c diamide
C14819	Fe3+
C00194	Cobamide coenzyme
C05768	Coproporphyrinogen I
C02987	L-Glutamyl-tRNA(Glu)
C00524	Cytochrome c
C21284	No name
C00418	(R)-Mevalonate
C00129	Isopentenyl diphosphate
C01143	(R)-5-Diphosphomevalonate
C01107	(R)-5-Phosphomevalonate
C00235	Dimethylallyl diphosphate
C00341	Geranyl diphosphate
C00448	trans,trans-Farnesyl diphosphate
C20120	S-Farnesyl protein
C04506	Protein C-terminal S-farnesyl-L-cysteine
C00353	Geranylgeranyl diphosphate
C05859	Dehydrodolichol diphosphate
C17432	all-trans-Decaprenyl diphosphate
C04748	Protein C-terminal S-farnesyl-L-cysteine methyl ester
C03461	2-trans,6-trans-Farnesal
C00288	HCO3-
C00094	Sulfite
C00059	Sulfate
C00087	Sulfur
C19692	Polysulfide
C07490	Trichloroethanol
C14852	Benzo[a]pyrene-7,8-diol
C06790	Trichloroethene
C14870	2-Bromoacetaldehyde
C14857	1,1-Dichloroethylene epoxide
C14851	Benzo[a]pyrene-4,5-oxide
C14850	Benzo[a]pyrene-7,8-oxide
C14858	2,2-Dichloroacetaldehyde
C14859	Chloroacetyl chloride
C14786	(1R,2S)-Naphthalene 1,2-oxide
C14865	2-(S-Glutathionyl)acetyl chloride
C14800	1-Nitronaphthalene-5,6-oxide
C19574	4-(Methylnitrosamino)-1-(3-pyridyl)-1-butanol
C19604	7,12-Dimethylbenz[a]anthracene 5,6-oxide
C19586	Aflatoxin B1-exo-8,9-epoxide
C16756	Aflatoxin M1
C19561	7-Hydroxymethyl-12-methylbenz[a]anthracene
C19489	1a,11b-Dihydro-4,9-dimethylbenz[a]anthra[3,4-b]oxirene
C19490	trans-3,4-Dihydro-3,4-dihydroxy-7,12-dimethylbenz[a]anthracene
C14866	Chloral
C14869	Trichloroethanol glucuronide
C11150	Trichloroacetate
C14853	Benzo[a]pyrene-7,8-dihydrodiol-9,10-oxide
C14854	9-Hydroxybenzo[a]pyrene-4,5-oxide
C14845	4-Bromophenol-2,3-epoxide
C14871	S-(Formylmethyl)glutathione
C14874	Glutathione episulfonium ion
C14868	S-(1,2-Dichlorovinyl)glutathione
C14848	2,3-Dihydro-2-S-glutathionyl-3-hydroxy bromobenzene
C14856	7,8-Dihydro-7-hydroxy-8-S-glutathionyl-benzo[a]pyrene
C14855	4,5-Dihydro-4-hydroxy-5-S-glutathionyl-benzo[a]pyrene
C14861	S-(2,2-Dichloro-1-hydroxy)ethyl glutathione
C14864	S-(2-Chloroacetyl)glutathione
C14791	(1R)-Hydroxy-(2R)-glutathionyl-1,2-dihydronaphthalene
C14863	2-(S-Glutathionyl)acetyl glutathione
C14847	3,4-Dihydro-3-hydroxy-4-S-glutathionyl bromobenzene
C03012	Naphthalene-1,2-diol
C14801	1-Nitro-5,6-dihydroxy-dihydronaphthalene
C19580	alpha-[3-[(Hydroxymethyl)nitrosoamino]propyl]-3-pyridinemethanol
C19577	1-(Methylnitrosoamino)-4-(3-pyridinyl)-1,4-butanediol
C19566	4-Hydroxy-4-(methylnitrosoamino)-1-(3-pyridinyl)-1-butanone
C19563	4-[(Hydroxymethyl)nitrosoamino]-1-(3-pyridinyl)-1-butanone
C19607	trans-5,6-Dihydro-5,6-dihydroxy-7,12-dimethylbenz[a]anthracene
C11278	Aflatoxin B1exo-8,9-epoxide-GSH
C19594	Aflatoxin-M1-8,9-epoxide
C19595	Aflatoxin B1-endo-8,9-epoxide
C19585	Aflatoxin Q1
C19588	Aflatoxin B1 diol
C19562	7-Hydroxymethyl-12-methylbenz[a]anthracene sulfate
C19559	(1aalpha,2beta,3alpha,11calpha)-1a,2,3,11c-Tetrahydro-6,11-dimethylbenzo[6,7]phenanthro[3,4-b]oxirene-2,3-diol
C11148	TCE epoxide
C14849	Benzo[a]pyrene-9,10-oxide
C14787	(1S,2R)-Naphthalene 1,2-oxide
C14802	1-Nitronaphthalene-7,8-oxide
C16546	N-Desmethyltamoxifen
C05011	Hydroxytamoxifen
C07643	4-Hydroxycyclophosphamide
D08233 C01516	No name
C16608	Demethylcitalopram
C16609	Didemethylcitalopram
C16612	Citalopram aldehyde
C16587	3-Carbamoyl-2-phenylpropionaldehyde
C16661	L-alpha-Acetyl-N-normethadol
C16659	2-Ethylidene-1,5-dimethyl-3,3-diphenylpyrrolidine
C16549	alpha-Hydroxy-N-desmethyltamoxifen
C16545	Tamoxifen N-oxide
C16544	alpha-Hydroxytamoxifen
C16548	N,N-Didesmethyltamoxifen
C16547	Endoxifen
C16561	Monoethylglycinexylidide
C16560	3-Hydroxylidocaine
C07644	4-Ketocyclophosphamide
C16553	4-Hydroxyifosfamide
C06754	Chloroacetaldehyde
C16550	Dechloroethylcyclophosphamide
C11583	4-Glutathionyl cyclophosphamide
C16551	Alcophosphamide
C07646	Carboxyphosphamide
C16577	Codeine-6-glucuronide
C16643	Morphine-3-glucuronide
C07496	Carbamazepine-10,11-epoxide
C16607	Citalopram N-oxide
C16610	Citalopram propionic acid
C16584	p-Hydroxyfelbamate
C16582	2-Hydroxyfelbamate
C16596	5-Phenyl-1,3-oxazinane-2,4-dione
C16591	3-Carbamoyl-2-phenylpropionic acid
C16576	Norcodeine
C16578	Morphine-6-glucuronide
C16602	3-Hydroxycarbamazepine
C16604	2-Hydroxyiminostilbene
C16651	3-Hydroxyvalproic acid
C16662	L-alpha-Acetyl-N,N-dinormethadol
C16660	2-Ethyl-5-methyl-3,3-diphenyl-1-pyrroline
C04646	6-Thioinosine-5'-monophosphate
C16619	6-Thioguanosine monophosphate
C16614	6-Methylmercaptopurine
C16618	6-Thioxanthine 5'-monophosphate
D00584 C07649	No name
C16630	5,6-Dihydro-5-fluorouracil
C16631	alpha-Fluoro-beta-ureidopropionic acid
C16633	5-Fluorouridine
D04197 C11736	No name
D01309 C12739	No name
C16635	5'-Deoxy-5-fluorocytidine
C11173	SN-38
C11376	SN38 glucuronide
C16615	6-Methylthiopurine 5'-monophosphate ribonucleotide
C16620	6-Methylthioguanosine monophosphate
C16613	6-Thiourate
C07585	N-Acetylisoniazid
C16622	N,N'-Diacetylhydrazine
C16632	alpha-Fluoro-beta-alanine
C16634	5-Fluorouridine monophosphate
C04242	5-Fluorodeoxyuridine monophosphate
