# Supplementary material for: Crosstalk between Metabolite Production and Signaling Activity in Breast Cancer
Source: Int J Mol Sci. 2023 Apr 18;24(8):7450. doi: 10.3390/ijms24087450 (PMC10138666; doi:10.3390/ijms24087450)
Supplement: Supplementary file 1 [file ijms-24-07450-s001.zip › Table S2.xlsx]

## Sheet: Relevance
Results of all tested Hipathia~Metabolica circuit pairs.
Circuit Product of Metabolica (Metabolite)	Signaling Circuit ID	R2 train	R2 test	Relevance score (Shapley values)	Relevance Order	Signaling Pathway Name	Signaling Circuit Name	Effector Protein	Cellular Function	Cancer Hallmark	Common Genes Between Circuits (Entrez ID)	Number Of Common Genes
C00049: L-Aspartate	P-hsa04611-34	0.618765	0.50574	0.00226306	1	Platelet activation	Platelet activation: C02198*	C02198*	NA	NA
C00719: Betaine	P-hsa04611-25	0.530584	0.374092	0.00291611	1	Platelet activation	Platelet activation: ORAI1	ORAI1	Calcium channel	SUSTAINING.PROLIFERATIVE.SIGNALING
C00035: GDP	P-hsa04611-7	0.711161	0.615112	0.00217172	1	Platelet activation	Platelet activation: ITPR1	ITPR1	Calcium channel	GENOME.INSTABILITY.AND.MUTATION
C05512: Deoxyinosine	P-hsa04611-92	0.388109	0.262938	0.0026173	1	Platelet activation	Platelet activation: RHOA*	RHOA*	Cell division	SUSTAINING.PROLIFERATIVE.SIGNALING
C02843 C20876: No name	P-hsa04611-43	0.625915	0.498716	0.00207293	1	Platelet activation	Platelet activation: MYL12B	MYL12B	NA	NA
C00167: UDP-glucuronate	P-hsa05164-53	0.436742	0.132443	0.00177427	1	Influenza A	Influenza A: MAPK14	MAPK14	Stress response	SUSTAINING.PROLIFERATIVE.SIGNALING
C16631: alpha-Fluoro-beta-ureidopropionic acid	P-hsa05164-35	0.752224	0.543203	0.00244325	1	Influenza A	Influenza A: IL18	IL18	NA	TUMOR.PROMOTING.INFLAMMATION
C05455: 7alpha-Hydroxycholest-4-en-3-one	P-hsa05164-68	0.490478	0.289184	0.00169472	1	Influenza A	Influenza A: EIF2S1	EIF2S1	Translation regulation	RESISTING.CELL.DEATH
G13034: No name	P-hsa05164-34	0.687752	0.553944	0.00247994	1	Influenza A	Influenza A: IL1B	IL1B	Pyrogen	TUMOR.PROMOTING.INFLAMMATION
C07585: N-Acetylisoniazid	P-hsa05164-20	0.515802	0.259751	0.00187384	1	Influenza A	Influenza A: ATF2	ATF2	Transcription	SUSTAINING.PROLIFERATIVE.SIGNALING
C00104: IDP	P-hsa05164-24	0.62081	0.487612	0.00208279	1	Influenza A	Influenza A: IRF7	IRF7	Antiviral defense	IMMUNE.DESTRUCTION
C05984: 2-Hydroxybutanoic acid	P-hsa05164-23	0.666742	0.579947	0.00244641	1	Influenza A	Influenza A: IRF3	IRF3	Antiviral defense	TUMOR.PROMOTING.INFLAMMATION
C00978: N-Acetylserotonin	P-hsa05164-65 66	0.423383	0.37558	0.00184019	1	Influenza A	Influenza A: DNAJC3 HSPA1A	DNAJC3 HSPA1A	Antiviral defense	NA
C19574: 4-(Methylnitrosamino)-1-(3-pyridyl)-1-butanol	P-hsa05164-47	0.811895	0.735631	0.00259079	1	Influenza A	Influenza A: CIITA	CIITA	Transcription	IMMUNE.DESTRUCTION
C19574: 4-(Methylnitrosamino)-1-(3-pyridyl)-1-butanol	P-hsa05164-36	0.787785	0.652733	0.00278487	1	Influenza A	Influenza A: IL33	IL33	Transcription	TUMOR.PROMOTING.INFLAMMATION
C20238: (2R)-Ethylmalonyl-CoA	P-hsa05164-77	0.629585	0.551337	0.00201541	1	Influenza A	Influenza A: CASP9	CASP9	Apoptosis	RESISTING.CELL.DEATH
D04197 C11736: No name	P-hsa05164-78	0.537486	0.406526	0.00270786	1	Influenza A	Influenza A: GSK3B	GSK3B	Glycogen metabolism	SUSTAINING.PROLIFERATIVE.SIGNALING
C00576: Betaine aldehyde	P-hsa05164-31 32 33	0.673895	0.499673	0.00182661	1	Influenza A	Influenza A: NLRP3 PYCARD CASP1	NLRP3 PYCARD CASP1	Apoptosis	TUMOR.PROMOTING.INFLAMMATION
C05445: 3alpha,7alpha-Dihydroxy-5beta-cholestan-26-al	P-hsa05164-19	0.582352	0.390015	0.00223765	1	Influenza A	Influenza A: NFKB1	NFKB1	Apoptosis	TUMOR.PROMOTING.INFLAMMATION
C02218: Dehydroalanine	P-hsa05164-90	0.536842	0.463962	0.00136943	1	Influenza A	Influenza A: MAPK1	MAPK1	Host-virus interaction	SUSTAINING.PROLIFERATIVE.SIGNALING
G00027: No name	P-hsa05164-99	0.46323	0.299614	0.00302893	1	Influenza A	Influenza A: FDPS	FDPS	Host-virus interaction	CELLULAR.ENERGETICS
C03012: Naphthalene-1,2-diol	P-hsa05164-41 42	0.595728	0.352553	0.00316537	1	Influenza A	Influenza A: STAT1 IRF9	STAT1 IRF9	Antiviral defense	NA
C03227: 3-Hydroxy-L-kynurenine	P-hsa05164-70	0.648139	0.533963	0.00308073	1	Influenza A	Influenza A: RNASEL	RNASEL	Antiviral defense	GENOME.INSTABILITY.AND.MUTATION
G00029: No name	P-hsa04064-132	0.625773	0.425508	0.00216414	1	NF-kappa B signaling pathway	NF-kappa B signaling pathway: VCAM1	VCAM1	Host-virus interaction	INDUCING.ANGIOGENESIS
D04197 C11736: No name	P-hsa04064-135	0.775286	0.650263	0.00285604	1	NF-kappa B signaling pathway	NF-kappa B signaling pathway: CCL19	CCL19	Inflammatory response	INVASION.AND.METASTASIS
C02700: L-Formylkynurenine	P-hsa04064-136	0.781023	0.729885	0.00181471	1	NF-kappa B signaling pathway	NF-kappa B signaling pathway: TNFSF13B*	TNFSF13B*	Immunity	RESISTING.CELL.DEATH
C11173: SN-38	P-hsa04064-142	0.635895	0.433503	0.00212287	1	NF-kappa B signaling pathway	NF-kappa B signaling pathway: NFKB2*	NFKB2*	Biological rhythms	GENOME.INSTABILITY.AND.MUTATION
C05984: 2-Hydroxybutanoic acid	P-hsa04064-114	0.671615	0.416575	0.00200732	1	NF-kappa B signaling pathway	NF-kappa B signaling pathway: BCL2A1*	BCL2A1*	Apoptosis	RESISTING.CELL.DEATH
C11455: 4,4-Dimethyl-5alpha-cholesta-8,14,24-trien-3beta-ol	P-hsa04064-95	0.556552	0.342664	0.00247268	1	NF-kappa B signaling pathway	NF-kappa B signaling pathway: BCL2L1**	BCL2L1**	Apoptosis	RESISTING.CELL.DEATH
C04554: 3alpha,7alpha-Dihydroxy-5beta-cholestanate	P-hsa04064-137	0.762164	0.619611	0.00216533	1	NF-kappa B signaling pathway	NF-kappa B signaling pathway: ICAM1	ICAM1	Host-virus interaction	TUMOR.PROMOTING.INFLAMMATION
C00643: 5-Hydroxy-L-tryptophan	P-hsa04064-54	0.747027	0.599029	0.00215772	1	NF-kappa B signaling pathway	NF-kappa B signaling pathway: CCL13	CCL13	Inflammatory response	TUMOR.PROMOTING.INFLAMMATION
C00999: Ferrocytochrome b5	P-hsa04064-116	0.60025	0.412167	0.0020417	1	NF-kappa B signaling pathway	NF-kappa B signaling pathway: GADD45B	GADD45B	Apoptosis	RESISTING.CELL.DEATH
C18872: Trimethylselenonium	P-hsa04064-97	0.763592	0.560047	0.00169282	1	NF-kappa B signaling pathway	NF-kappa B signaling pathway: PLCG2	PLCG2	Lipid degradation	GENOME.INSTABILITY.AND.MUTATION
C01026: N,N-Dimethylglycine	P-hsa04064-96	0.676473	0.509399	0.00155035	1	NF-kappa B signaling pathway	NF-kappa B signaling pathway: BCL2A1	BCL2A1	Apoptosis	RESISTING.CELL.DEATH
C05545: Protein N6,N6-dimethyl-L-lysine	P-hsa04064-3	0.596634	0.495845	0.00233992	1	NF-kappa B signaling pathway	NF-kappa B signaling pathway: BCL2	BCL2	Apoptosis	RESISTING.CELL.DEATH
C00062: L-Arginine	P-hsa04064-129	0.566835	0.399283	0.00170301	1	NF-kappa B signaling pathway	NF-kappa B signaling pathway: PTGS2	PTGS2	Prostaglandin biosynthesis	TUMOR.PROMOTING.INFLAMMATION
C05751: trans-Oct-2-enoyl-[acp]	P-hsa04064-51	0.616873	0.42603	0.00214413	1	NF-kappa B signaling pathway	NF-kappa B signaling pathway: TNFAIP3	TNFAIP3	Inflammatory response	TUMOR.PROMOTING.INFLAMMATION
C00864: Pantothenate	P-hsa04064-55	0.736517	0.667628	0.00221515	1	NF-kappa B signaling pathway	NF-kappa B signaling pathway: CXCL12	CXCL12	Chemotaxis	INVASION.AND.METASTASIS
C00104: IDP	P-hsa04064-4	0.63132	0.43195	0.00211187	1	NF-kappa B signaling pathway	NF-kappa B signaling pathway: BIRC2	BIRC2	Apoptosis	RESISTING.CELL.DEATH
C00101: Tetrahydrofolate	P-hsa04064-130	0.547532	0.375495	0.00186594	1	NF-kappa B signaling pathway	NF-kappa B signaling pathway: TNF*	TNF*	NA	TUMOR.PROMOTING.INFLAMMATION
C05499: 17alpha,20alpha-Dihydroxycholesterol	P-hsa04064-115	0.546496	0.399265	0.00250217	1	NF-kappa B signaling pathway	NF-kappa B signaling pathway: XIAP	XIAP	Apoptosis	RESISTING.CELL.DEATH
C01026: N,N-Dimethylglycine	P-hsa04064-53	0.574702	0.378754	0.0022974	1	NF-kappa B signaling pathway	NF-kappa B signaling pathway: CXCL8	CXCL8	Inflammatory response	TUMOR.PROMOTING.INFLAMMATION
C03715: O-Alkylglycerone phosphate	P-hsa04064-94	0.585099	0.353895	0.00247965	1	NF-kappa B signaling pathway	NF-kappa B signaling pathway: BCL2L1*	BCL2L1*	Apoptosis	RESISTING.CELL.DEATH
D04197 C11736: No name	P-hsa04064-2	0.591854	0.39093	0.0024399	1	NF-kappa B signaling pathway	NF-kappa B signaling pathway: BCL2L1	BCL2L1	Apoptosis	RESISTING.CELL.DEATH
C20879: Very-long-chain trans-2,3-dehydroacyl-CoA	P-hsa04064-36	0.782402	0.723383	0.00233718	1	NF-kappa B signaling pathway	NF-kappa B signaling pathway: PLCG1	PLCG1	Host-virus interaction	REPLICATIVE.IMMORTALITY
C04554: 3alpha,7alpha-Dihydroxy-5beta-cholestanate	P-hsa04064-113	0.650594	0.464243	0.00195472	1	NF-kappa B signaling pathway	NF-kappa B signaling pathway: CFLAR	CFLAR	Apoptosis	RESISTING.CELL.DEATH
C00166: Phenylpyruvate	P-hsa04064-93	0.578267	0.385003	0.00240617	1	NF-kappa B signaling pathway	NF-kappa B signaling pathway: PLAU	PLAU	Fibrinolysis	INDUCING.ANGIOGENESIS
C20238: (2R)-Ethylmalonyl-CoA	P-hsa04064-134	0.645614	0.527541	0.00274347	1	NF-kappa B signaling pathway	NF-kappa B signaling pathway: CCL21	CCL21	Inflammatory response	INVASION.AND.METASTASIS
C05499: 17alpha,20alpha-Dihydroxycholesterol	P-hsa04064-131	0.625003	0.421405	0.00217496	1	NF-kappa B signaling pathway	NF-kappa B signaling pathway: CCL4L1	CCL4L1	Inflammatory response	NA
C19574: 4-(Methylnitrosamino)-1-(3-pyridyl)-1-butanol	P-hsa04064-50	0.574858	0.346653	0.00234307	1	NF-kappa B signaling pathway	NF-kappa B signaling pathway: NFKBIA*	NFKBIA*	Host-virus interaction	TUMOR.PROMOTING.INFLAMMATION
C00864: Pantothenate	P-hsa04064-25	0.630046	0.495676	0.00184818	1	NF-kappa B signaling pathway	NF-kappa B signaling pathway: NFKB2	NFKB2	Biological rhythms	GENOME.INSTABILITY.AND.MUTATION
C04554: 3alpha,7alpha-Dihydroxy-5beta-cholestanate	P-hsa04064-52	0.632921	0.419002	0.00202887	1	NF-kappa B signaling pathway	NF-kappa B signaling pathway: TRAF1	TRAF1	Apoptosis	RESISTING.CELL.DEATH
C15519: 25-Hydroxycholesterol	P-hsa04064-133	0.590426	0.400638	0.00186636	1	NF-kappa B signaling pathway	NF-kappa B signaling pathway: CXCL2	CXCL2	Inflammatory response	TUMOR.PROMOTING.INFLAMMATION
C05122: Taurocholate	P-hsa04064-128	0.556976	0.314371	0.00193247	1	NF-kappa B signaling pathway	NF-kappa B signaling pathway: IL1B*	IL1B*	Inflammatory response	TUMOR.PROMOTING.INFLAMMATION
C05660: 5-Methoxyindoleacetate	P-hsa05220-4	0.550053	0.374468	0.00182579	1	Chronic myeloid leukemia	Chronic myeloid leukemia: PTPN11	PTPN11	NA	GENOME.INSTABILITY.AND.MUTATION
C04352: (R)-4'-Phosphopantothenoyl-L-cysteine	P-hsa05220-50	0.453284	0.319742	0.00182532	1	Chronic myeloid leukemia	Chronic myeloid leukemia: MAPK1	MAPK1	Host-virus interaction	SUSTAINING.PROLIFERATIVE.SIGNALING
C04487: 5-(D-Galactosyloxy)-L-lysine-procollagen	P-hsa05220-25	0.553872	0.454153	0.0016444	1	Chronic myeloid leukemia	Chronic myeloid leukemia: BCL2L1*	BCL2L1*	Apoptosis	RESISTING.CELL.DEATH
C20238: (2R)-Ethylmalonyl-CoA	P-hsa05220-12 13	0.512213	0.324119	0.00200064	1	Chronic myeloid leukemia	Chronic myeloid leukemia: HDAC1 CTBP1	HDAC1 CTBP1	Host-virus interaction	NA
G00027: No name	P-hsa05220-40	0.500461	0.176697	0.00181562	1	Chronic myeloid leukemia	Chronic myeloid leukemia: RB1	RB1	Host-virus interaction	GENOME.INSTABILITY.AND.MUTATION
C05665: 3-Aminopropanal	P-hsa05220-3	0.595012	0.476806	0.0018714	1	Chronic myeloid leukemia	Chronic myeloid leukemia: BCL2L1	BCL2L1	Apoptosis	RESISTING.CELL.DEATH
C05647: Formyl-5-hydroxykynurenamine	P-hsa05220-21	0.516396	0.331907	0.00169663	1	Chronic myeloid leukemia	Chronic myeloid leukemia: NFKBIA	NFKBIA	Host-virus interaction	TUMOR.PROMOTING.INFLAMMATION
C00275: D-Mannose 6-phosphate	P-hsa05220-22	0.403596	0.193581	0.00196406	1	Chronic myeloid leukemia	Chronic myeloid leukemia: CDKN1B	CDKN1B	Cell cycle	EVADING.GROWTH.SUPPRESSORS
C05103: 4alpha-Methylzymosterol	P-hsa05220-15	0.581112	0.454103	0.00229202	1	Chronic myeloid leukemia	Chronic myeloid leukemia: MYC	MYC	Transcription regulation	SUSTAINING.PROLIFERATIVE.SIGNALING
C01120: Sphinganine 1-phosphate	P-hsa05220-19 41	0.679547	0.616538	0.00157129	1	Chronic myeloid leukemia	Chronic myeloid leukemia: SMAD4 SMAD3	SMAD4 SMAD3	Transcription regulation	NA
C20878: Very-long-chain (3R)-3-hydroxyacyl-CoA	P-hsa05220-6	0.37571	0.0323237	0.00161406	1	Chronic myeloid leukemia	Chronic myeloid leukemia: TP53	TP53	Host-virus interaction	GENOME.INSTABILITY.AND.MUTATION
C02843 C20876: No name	P-hsa04810-26 80	0.441511	0.241328	0.00129164	1	Regulation of actin cytoskeleton	Regulation of actin cytoskeleton: PFN3 ACTB	PFN3 ACTB	NA	NA
C00417: cis-Aconitate	P-hsa04810-21 82	0.504651	0.326202	0.00164892	1	Regulation of actin cytoskeleton	Regulation of actin cytoskeleton: CFL1 ACTB	CFL1 ACTB	NA	NA
C00504: Folate	P-hsa04810-48	0.521072	0.323677	0.00220982	1	Regulation of actin cytoskeleton	Regulation of actin cytoskeleton: IQGAP2	IQGAP2	NA	INVASION.AND.METASTASIS
C01026: N,N-Dimethylglycine	P-hsa04810-82 83	0.474309	0.331052	0.0015196	1	Regulation of actin cytoskeleton	Regulation of actin cytoskeleton: ACTB ARPC5	ACTB ARPC5	NA	NA
C19574: 4-(Methylnitrosamino)-1-(3-pyridyl)-1-butanol	P-hsa04810-8 79	0.435231	0.184331	0.0014589	1	Regulation of actin cytoskeleton	Regulation of actin cytoskeleton: ARPC5 ACTB	ARPC5 ACTB	NA	NA
G00029: No name	P-hsa04810-23	0.570541	0.367634	0.00176645	1	Regulation of actin cytoskeleton	Regulation of actin cytoskeleton: GSN	GSN	Cilium biogenesis/degradation	RESISTING.CELL.DEATH
G00023: No name	P-hsa04810-35 81 80	0.427107	0.27715	0.0018641	1	Regulation of actin cytoskeleton	Regulation of actin cytoskeleton: MYL12B MYH9 ACTB	MYL12B MYH9 ACTB	Cell shape	NA
C16622: N,N'-Diacetylhydrazine	P-hsa04810-30	0.565123	0.484041	0.00140667	1	Regulation of actin cytoskeleton	Regulation of actin cytoskeleton: VCL*	VCL*	Cell adhesion	SUSTAINING.PROLIFERATIVE.SIGNALING
C19574: 4-(Methylnitrosamino)-1-(3-pyridyl)-1-butanol	P-hsa04810-8 82	0.435231	0.184331	0.0014589	1	Regulation of actin cytoskeleton	Regulation of actin cytoskeleton: ARPC5 ACTB*	ARPC5 ACTB*	NA	NA
C16365: 5-Acetylamino-6-formylamino-3-methyluracil	P-hsa04810-32	0.498486	0.299811	0.00211438	1	Regulation of actin cytoskeleton	Regulation of actin cytoskeleton: PXN	PXN	Cell adhesion	INVASION.AND.METASTASIS
C00154: Palmitoyl-CoA	P-hsa04810-31	0.528327	0.420422	0.0017293	1	Regulation of actin cytoskeleton	Regulation of actin cytoskeleton: MSN	MSN	Cell shape	RESISTING.CELL.DEATH
C03564: 1-Pyrroline-2-carboxylate	P-hsa04810-29	0.498494	0.356037	0.0019184	1	Regulation of actin cytoskeleton	Regulation of actin cytoskeleton: ACTN4	ACTN4	Protein transport	GENOME.INSTABILITY.AND.MUTATION
C00075: UTP	P-hsa04622-45	0.413638	0.317237	0.00177268	1	RIG-I-like receptor signaling pathway	RIG-I-like receptor signaling pathway: MAPK14	MAPK14	Stress response	SUSTAINING.PROLIFERATIVE.SIGNALING
C04281: L-1-Pyrroline-3-hydroxy-5-carboxylate	P-hsa04622-5 33	0.393654	0.239614	0.00207525	1	RIG-I-like receptor signaling pathway	RIG-I-like receptor signaling pathway: MAVS TMEM173	MAVS TMEM173	Host-virus interaction	NA
C17339: 4-Cholesten-7alpha,12alpha-diol-3-one	P-hsa04622-44	0.453675	0.369889	0.00163449	1	RIG-I-like receptor signaling pathway	RIG-I-like receptor signaling pathway: MAPK8	MAPK8	Biological rhythms	RESISTING.CELL.DEATH
C15610: Cholest-5-ene-3beta,26-diol	P-hsa04622-6	0.502074	0.381244	0.00191212	1	RIG-I-like receptor signaling pathway	RIG-I-like receptor signaling pathway: NFKB1	NFKB1	Transcription regulation	TUMOR.PROMOTING.INFLAMMATION
C05748: trans-Hex-2-enoyl-[acp]	P-hsa04622-9 35	0.668086	0.621805	0.00213004	1	RIG-I-like receptor signaling pathway	RIG-I-like receptor signaling pathway: IRF3 PIN1	IRF3 PIN1	Host-virus interaction	NA
C01040: L-Gulono-1,4-lactone	P-hsa04622-21 22 23	0.411282	-0.0163021	0.00110767	1	RIG-I-like receptor signaling pathway	RIG-I-like receptor signaling pathway: CHUK IKBKB IKBKG	CHUK IKBKB IKBKG	Host-virus interaction	NA
C16331: OPC6-CoA	P-hsa04622-11	0.627493	0.608358	0.00224304	1	RIG-I-like receptor signaling pathway	RIG-I-like receptor signaling pathway: IRF7	IRF7	Host-virus interaction	IMMUNE.DESTRUCTION
G00029: No name	P-hsa04664-46	0.576944	0.467334	0.0015482	1	Fc epsilon RI signaling pathway	Fc epsilon RI signaling pathway: PLA2G4B	PLA2G4B	Lipid degradation	GENOME.INSTABILITY.AND.MUTATION
C15519: 25-Hydroxycholesterol	P-hsa04664-3 4 5	0.631506	0.519816	0.00266566	1	Fc epsilon RI signaling pathway	Fc epsilon RI signaling pathway: FCER1G MS4A2 FCER1A	FCER1G MS4A2 FCER1A	NA	NA
C05749: Hexanoyl-[acp]	P-hsa04664-25	0.552932	0.279898	0.00203231	1	Fc epsilon RI signaling pathway	Fc epsilon RI signaling pathway: MAPK14	MAPK14	Stress response	SUSTAINING.PROLIFERATIVE.SIGNALING
C00322: 2-Oxoadipate	P-hsa04664-23	0.619034	0.545326	0.00219717	1	Fc epsilon RI signaling pathway	Fc epsilon RI signaling pathway: AKT3	AKT3	Glycogen biosynthesis	SUSTAINING.PROLIFERATIVE.SIGNALING
C16551: Alcophosphamide	P-hsa04664-30	0.692117	0.640902	0.00185492	1	Fc epsilon RI signaling pathway	Fc epsilon RI signaling pathway: PRKCA	PRKCA	Apoptosis	SUSTAINING.PROLIFERATIVE.SIGNALING
C11557: 1-Phosphatidyl-1D-myo-inositol 5-phosphate	P-hsa04664-47	0.565417	0.404372	0.00182542	1	Fc epsilon RI signaling pathway	Fc epsilon RI signaling pathway: MAPK8	MAPK8	Biological rhythms	RESISTING.CELL.DEATH	5290; 5291; 5293; 5294	4
C00449: N6-(L-1,3-Dicarboxypropyl)-L-lysine	P-hsa04710-7	0.415394	0.129433	0.00199352	1	Circadian rhythm	Circadian rhythm: PER1	PER1	Biological rhythms	SUSTAINING.PROLIFERATIVE.SIGNALING
C01026: N,N-Dimethylglycine	P-hsa04710-11	0.503071	0.294694	0.00118785	1	Circadian rhythm	Circadian rhythm: CRY1	CRY1	Biological rhythms	GENOME.INSTABILITY.AND.MUTATION
C00487: Carnitine	P-hsa04710-5	0.35589	0.175727	0.00122029	1	Circadian rhythm	Circadian rhythm: RORA	RORA	Biological rhythms	GENOME.INSTABILITY.AND.MUTATION
C16587: 3-Carbamoyl-2-phenylpropionaldehyde	P-hsa04710-23	0.384855	0.177273	0.0015688	1	Circadian rhythm	Circadian rhythm: BHLHE41	BHLHE41	Biological rhythms	RESISTING.CELL.DEATH
C20877: Very-long-chain 3-oxoacyl-CoA	P-hsa04971-55	0.600622	0.457336	0.0016311	1	Gastric acid secretion	Gastric acid secretion: MYLK4	MYLK4	NA	GENOME.INSTABILITY.AND.MUTATION
C05751: trans-Oct-2-enoyl-[acp]	P-hsa04971-56	0.362787	0.264475	0.00207319	1	Gastric acid secretion	Gastric acid secretion: CAMK2A	CAMK2A	Neurogenesis	SUSTAINING.PROLIFERATIVE.SIGNALING
C00638: Long-chain fatty acid	P-hsa04971-49	0.507001	0.405935	0.00109513	1	Gastric acid secretion	Gastric acid secretion: KCNJ1	KCNJ1	Potassium transport	GENOME.INSTABILITY.AND.MUTATION
G00074: No name	P-hsa04971-52 53	0.720286	0.664975	0.00151175	1	Gastric acid secretion	Gastric acid secretion: EZR ACTB	EZR ACTB	Cell shape	NA
C15646: 1-(1-Alkenyl)-sn-glycero-3-phosphate	P-hsa04971-39	0.400517	0.292279	0.00158221	1	Gastric acid secretion	Gastric acid secretion: EZR	EZR	Cell shape	INVASION.AND.METASTASIS
C00643: 5-Hydroxy-L-tryptophan	P-hsa04971-37	0.348859	0.216806	0.00146213	1	Gastric acid secretion	Gastric acid secretion: KCNQ1	KCNQ1	Potassium transport	GENOME.INSTABILITY.AND.MUTATION
C00719: Betaine	P-hsa04010-14	0.538147	0.300537	0.00197115	1	MAPK signaling pathway	MAPK signaling pathway: MAPT	MAPT	NA	GENOME.INSTABILITY.AND.MUTATION
C00104: IDP	P-hsa04010-117	0.607066	0.534778	0.00151288	1	MAPK signaling pathway	MAPK signaling pathway: JUND	JUND	Transcription regulation	SUSTAINING.PROLIFERATIVE.SIGNALING
C00357: N-Acetyl-D-glucosamine 6-phosphate	P-hsa04010-78	0.470232	0.382658	0.00258275	1	MAPK signaling pathway	MAPK signaling pathway: MAP3K4	MAP3K4	NA	CELLULAR.ENERGETICS
C00504: Folate	P-hsa04010-63	0.647204	0.486032	0.001199	1	MAPK signaling pathway	MAPK signaling pathway: MAX	MAX	Transcription regulation	CELLULAR.ENERGETICS
C00357: N-Acetyl-D-glucosamine 6-phosphate	P-hsa04010-13	0.616581	0.579039	0.00173173	1	MAPK signaling pathway	MAPK signaling pathway: STMN1	STMN1	Neurogenesis	INVASION.AND.METASTASIS
C16545: Tamoxifen N-oxide	P-hsa04010-86	0.61383	0.457125	0.00132029	1	MAPK signaling pathway	MAPK signaling pathway: MAP4K2	MAP4K2	Stress response	TUMOR.PROMOTING.INFLAMMATION
C20859: Galactosyl-1-alkyl-2-acylglycerol	P-hsa04010-67	0.708785	0.589996	0.00167871	1	MAPK signaling pathway	MAPK signaling pathway: ELK1	ELK1	Transcription regulation	SUSTAINING.PROLIFERATIVE.SIGNALING
C16551: Alcophosphamide	P-hsa04010-129	0.353964	0.168353	0.00195115	1	MAPK signaling pathway	MAPK signaling pathway: FOS	FOS	NA	SUSTAINING.PROLIFERATIVE.SIGNALING
C00245: Taurine	P-hsa04010-120	0.472052	0.3605	0.00197097	1	MAPK signaling pathway	MAPK signaling pathway: NFATC1	NFATC1	Transcription regulation	SUSTAINING.PROLIFERATIVE.SIGNALING
C05647: Formyl-5-hydroxykynurenamine	P-hsa04010-87	0.650173	0.582773	0.00220767	1	MAPK signaling pathway	MAPK signaling pathway: STK3	STK3	Apoptosis	RESISTING.CELL.DEATH
C15645: 1-(1-Alkenyl)-sn-glycerol	P-hsa04010-54	0.482668	0.264623	0.00186756	1	MAPK signaling pathway	MAPK signaling pathway: NR4A1	NR4A1	NA	RESISTING.CELL.DEATH
C14819: Fe3+	P-hsa04010-79	0.650232	0.509487	0.00143253	1	MAPK signaling pathway	MAPK signaling pathway: HSPB1	HSPB1	Stress response	GENOME.INSTABILITY.AND.MUTATION
G00045: No name	P-hsa04010-61	0.737361	0.601801	0.00184351	1	MAPK signaling pathway	MAPK signaling pathway: ATF4	ATF4	Transcription regulation	RESISTING.CELL.DEATH
C16545: Tamoxifen N-oxide	P-hsa04010-66	0.551627	0.3782	0.00134789	1	MAPK signaling pathway	MAPK signaling pathway: TP53	TP53	Transcription regulation	GENOME.INSTABILITY.AND.MUTATION
C00249: Hexadecanoic acid	P-hsa04010-134	0.498691	0.350605	0.001827	1	MAPK signaling pathway	MAPK signaling pathway: ATF4*	ATF4*	Transcription regulation	RESISTING.CELL.DEATH
C00167: UDP-glucuronate	P-hsa04010-58	0.772734	0.67925	0.00166838	1	MAPK signaling pathway	MAPK signaling pathway: CDC25B	CDC25B	Cell cycle	EVADING.GROWTH.SUPPRESSORS
C20825: Seminolipid	P-hsa04010-131	0.565406	0.5195	0.00189266	1	MAPK signaling pathway	MAPK signaling pathway: MYC	MYC	Transcription regulation	SUSTAINING.PROLIFERATIVE.SIGNALING
C00999: Ferrocytochrome b5	P-hsa04010-65	0.681557	0.560875	0.00153977	1	MAPK signaling pathway	MAPK signaling pathway: ELK4	ELK4	Transcription regulation	RESISTING.CELL.DEATH
G00029: No name	P-hsa04010-88 92	0.485584	0.397053	0.00179541	1	MAPK signaling pathway	MAPK signaling pathway: ECSIT TRAF6	ECSIT TRAF6	Innate immunity	SUSTAINING.PROLIFERATIVE.SIGNALING
C00331: Indolepyruvate	P-hsa04010-107	0.62183	0.547671	0.00194682	1	MAPK signaling pathway	MAPK signaling pathway: MAP3K2	MAP3K2	NA	SUSTAINING.PROLIFERATIVE.SIGNALING
G00110: No name	P-hsa04010-15	0.562684	0.351987	0.00165311	1	MAPK signaling pathway	MAPK signaling pathway: NFKB1	NFKB1	Transcription regulation	TUMOR.PROMOTING.INFLAMMATION
G00035: No name	P-hsa04010-119	0.621951	0.436027	0.00199332	1	MAPK signaling pathway	MAPK signaling pathway: NFATC3	NFATC3	Transcription regulation	SUSTAINING.PROLIFERATIVE.SIGNALING
C16622: N,N'-Diacetylhydrazine	P-hsa04010-68	0.679382	0.542225	0.00191337	1	MAPK signaling pathway	MAPK signaling pathway: ATF2	ATF2	Transcription regulation	SUSTAINING.PROLIFERATIVE.SIGNALING
C00638: Long-chain fatty acid	P-hsa04010-62	0.696686	0.583107	0.00157968	1	MAPK signaling pathway	MAPK signaling pathway: MEF2C	MEF2C	Transcription regulation	INDUCING.ANGIOGENESIS
C00104: IDP	P-hsa04010-64	0.705266	0.686385	0.00154032	1	MAPK signaling pathway	MAPK signaling pathway: DDIT3	DDIT3	Transcription regulation	RESISTING.CELL.DEATH
C00114: Choline	P-hsa04010-118	0.540647	0.39811	0.00167239	1	MAPK signaling pathway	MAPK signaling pathway: JUN	JUN	Transcription regulation	SUSTAINING.PROLIFERATIVE.SIGNALING
C05665: 3-Aminopropanal	P-hsa04010-12	0.404552	0.295493	0.00161024	1	MAPK signaling pathway	MAPK signaling pathway: PLA2G4B	PLA2G4B	Lipid degradation	GENOME.INSTABILITY.AND.MUTATION
C05749: Hexanoyl-[acp]	P-hsa04010-57	0.399696	0.180544	0.00147028	1	MAPK signaling pathway	MAPK signaling pathway: NLK	NLK	Transcription regulation	SUSTAINING.PROLIFERATIVE.SIGNALING
C11557: 1-Phosphatidyl-1D-myo-inositol 5-phosphate	P-hsa04750-7	0.529124	0.354609	0.002381	1	Inflammatory mediator regulation of TRP channels	Inflammatory mediator regulation of TRP channels: TRPV1	TRPV1	Ion channel	SUSTAINING.PROLIFERATIVE.SIGNALING
C00836: Sphinganine	P-hsa04750-90	0.532984	0.438253	0.00160219	1	Inflammatory mediator regulation of TRP channels	Inflammatory mediator regulation of TRP channels: C01245**	C01245**	NA	NA
C04646: 6-Thioinosine-5'-monophosphate	P-hsa04750-44	0.30621	0.233678	0.00246252	1	Inflammatory mediator regulation of TRP channels	Inflammatory mediator regulation of TRP channels: TRPA1	TRPA1	Ion channel	TUMOR.PROMOTING.INFLAMMATION
C00544: Homogentisate	P-hsa04750-61	0.515509	0.411516	0.00159268	1	Inflammatory mediator regulation of TRP channels	Inflammatory mediator regulation of TRP channels: TRPV4*	TRPV4*	Ion channel	GENOME.INSTABILITY.AND.MUTATION
C15518: (24S)-Cholest-5-ene-3beta,7alpha,24-triol	P-hsa04750-62	0.512064	0.412125	0.00181153	1	Inflammatory mediator regulation of TRP channels	Inflammatory mediator regulation of TRP channels: TRPM8*	TRPM8*	Ion channel	SUSTAINING.PROLIFERATIVE.SIGNALING
C00544: Homogentisate	P-hsa04750-51	0.515509	0.411516	0.00159268	1	Inflammatory mediator regulation of TRP channels	Inflammatory mediator regulation of TRP channels: TRPV4	TRPV4	Ion channel	GENOME.INSTABILITY.AND.MUTATION
C00114: Choline	P-hsa04750-59	0.782379	0.794237	0.00199983	1	Inflammatory mediator regulation of TRP channels	Inflammatory mediator regulation of TRP channels: TRPV2	TRPV2	Ion channel	SUSTAINING.PROLIFERATIVE.SIGNALING
G00392: No name	P-hsa04750-8	0.743374	0.642117	0.000901667	1	Inflammatory mediator regulation of TRP channels	Inflammatory mediator regulation of TRP channels: ASIC2	ASIC2	Ion channel	TUMOR.PROMOTING.INFLAMMATION
C05455: 7alpha-Hydroxycholest-4-en-3-one	P-hsa04750-39	0.375363	0.189714	0.00138207	1	Inflammatory mediator regulation of TRP channels	Inflammatory mediator regulation of TRP channels: C01245*	C01245*	NA	NA
C18231: Calcitetrol	P-hsa04750-40	0.487505	0.38515	0.00159427	1	Inflammatory mediator regulation of TRP channels	Inflammatory mediator regulation of TRP channels: C00219	C00219	NA	NA
C11557: 1-Phosphatidyl-1D-myo-inositol 5-phosphate	P-hsa04750-58	0.529124	0.354609	0.002381	1	Inflammatory mediator regulation of TRP channels	Inflammatory mediator regulation of TRP channels: TRPV1**	TRPV1**	Ion channel	SUSTAINING.PROLIFERATIVE.SIGNALING
C00410: Progesterone	P-hsa04750-60	0.460063	0.282623	0.00228523	1	Inflammatory mediator regulation of TRP channels	Inflammatory mediator regulation of TRP channels: TRPV3	TRPV3	Ion channel	GENOME.INSTABILITY.AND.MUTATION
C04646: 6-Thioinosine-5'-monophosphate	P-hsa04750-63	0.30621	0.233678	0.00246252	1	Inflammatory mediator regulation of TRP channels	Inflammatory mediator regulation of TRP channels: TRPA1*	TRPA1*	Ion channel	TUMOR.PROMOTING.INFLAMMATION
C16545: Tamoxifen N-oxide	P-hsa04750-53	0.527699	0.413148	0.00161647	1	Inflammatory mediator regulation of TRP channels	Inflammatory mediator regulation of TRP channels: TRPM8	TRPM8	Ion channel	SUSTAINING.PROLIFERATIVE.SIGNALING
C11455: 4,4-Dimethyl-5alpha-cholesta-8,14,24-trien-3beta-ol	P-hsa04360-101 103	0.515352	0.357964	0.00263417	1	Axon guidance	Axon guidance: DPYSL2 DPYSL5	DPYSL2 DPYSL5	Neurogenesis	NA
C16635: 5'-Deoxy-5-fluorocytidine	P-hsa04360-82	0.272736	0.0254245	0.000910617	1	Axon guidance	Axon guidance: ILK	ILK	NA	SUSTAINING.PROLIFERATIVE.SIGNALING
C00473: Retinol	P-hsa04360-33 134	0.377927	0.252456	0.00229365	1	Axon guidance	Axon guidance: NCK1 PAK4	NCK1 PAK4	Translation regulation	NA
C15493: 9-cis-Retinoic acid	P-hsa04360-3	0.514529	0.348716	0.00155255	1	Axon guidance	Axon guidance: GNAI1	GNAI1	Cell cycle	INVASION.AND.METASTASIS
C00245: Taurine	P-hsa04360-58	0.65802	0.544956	0.00167632	1	Axon guidance	Axon guidance: PLXNC1	PLXNC1	NA	TUMOR.PROMOTING.INFLAMMATION
C05747: (R)-3-Hydroxyhexanoyl-[acp]	P-hsa04360-40 142	0.616373	0.461372	0.00192473	1	Axon guidance	Axon guidance: UNC5D PTPN11	UNC5D PTPN11	Apoptosis	NA
C03594: 7alpha-Hydroxycholesterol	P-hsa04360-96	0.548412	0.445889	0.00131849	1	Axon guidance	Axon guidance: GSK3B	GSK3B	Neurogenesis	SUSTAINING.PROLIFERATIVE.SIGNALING
C00643: 5-Hydroxy-L-tryptophan	P-hsa04360-6	0.528692	0.420021	0.00201178	1	Axon guidance	Axon guidance: MAPK1	MAPK1	Apoptosis	SUSTAINING.PROLIFERATIVE.SIGNALING
C00999: Ferrocytochrome b5	P-hsa04360-89	0.425421	0.385589	0.00162908	1	Axon guidance	Axon guidance: CAMK2A	CAMK2A	Neurogenesis	SUSTAINING.PROLIFERATIVE.SIGNALING
C00504: Folate	P-hsa04360-111	0.431053	0.3161	0.00114387	1	Axon guidance	Axon guidance: RHOA***	RHOA***	Cell cycle	SUSTAINING.PROLIFERATIVE.SIGNALING
C00019: S-Adenosyl-L-methionine	P-hsa04360-59	0.38924	0.345253	0.00150722	1	Axon guidance	Axon guidance: MAPK1*	MAPK1*	Apoptosis	SUSTAINING.PROLIFERATIVE.SIGNALING
C05445: 3alpha,7alpha-Dihydroxy-5beta-cholestan-26-al	P-hsa04360-19	0.412567	0.290815	0.00150086	1	Axon guidance	Axon guidance: CDC42	CDC42	Cell cycle	SUSTAINING.PROLIFERATIVE.SIGNALING
G00086: No name	P-hsa04360-122	0.234358	0.10486	0.00130963	1	Axon guidance	Axon guidance: CFL1**	CFL1**	NA	INDUCING.ANGIOGENESIS
C20859: Galactosyl-1-alkyl-2-acylglycerol	P-hsa04360-20	0.497052	0.340564	0.00182322	1	Axon guidance	Axon guidance: ROCK1	ROCK1	Apoptosis	INVASION.AND.METASTASIS
C03794: N6-(1,2-Dicarboxyethyl)-AMP	P-hsa04360-31	0.400109	0.296191	0.00176916	1	Axon guidance	Axon guidance: CDC42*	CDC42*	Cell cycle	SUSTAINING.PROLIFERATIVE.SIGNALING
C05643: 6-Hydroxymelatonin	P-hsa04360-123	0.553538	0.43184	0.00222517	1	Axon guidance	Axon guidance: ENAH	ENAH	NA	INVASION.AND.METASTASIS
C16545: Tamoxifen N-oxide	P-hsa04360-131	0.360718	0.147402	0.00163935	1	Axon guidance	Axon guidance: RAC1****	RAC1****	Transcription regulation	INVASION.AND.METASTASIS
C00643: 5-Hydroxy-L-tryptophan	P-hsa04360-4	0.678987	0.594097	0.00196933	1	Axon guidance	Axon guidance: GNAI1*	GNAI1*	Cell cycle	INVASION.AND.METASTASIS
C01179: 3-(4-Hydroxyphenyl)pyruvate	P-hsa04360-117	0.271555	0.168844	0.00100423	1	Axon guidance	Axon guidance: CFL1*	CFL1*	NA	INDUCING.ANGIOGENESIS
C00473: Retinol	P-hsa04360-40 139	0.304267	0.168182	0.00178942	1	Axon guidance	Axon guidance: UNC5D DCC	UNC5D DCC	Apoptosis	NA
C00053: 3'-Phosphoadenylyl sulfate	P-hsa04360-18	0.518858	0.406985	0.00167846	1	Axon guidance	Axon guidance: PTK2	PTK2	Angiogenesis	EVADING.GROWTH.SUPPRESSORS
C15646: 1-(1-Alkenyl)-sn-glycero-3-phosphate	P-hsa04360-125	0.555801	0.43787	0.00209068	1	Axon guidance	Axon guidance: ENAH*	ENAH*	NA	INVASION.AND.METASTASIS
C00473: Retinol	P-hsa04360-145	0.33344	0.217384	0.00224579	1	Axon guidance	Axon guidance: ABLIM3	ABLIM3	NA	EVADING.GROWTH.SUPPRESSORS
G00028: No name	P-hsa04360-108	0.496421	0.32065	0.00180734	1	Axon guidance	Axon guidance: CFL1	CFL1	NA	INDUCING.ANGIOGENESIS
C00006: NADP+	P-hsa04360-114	0.361947	0.112878	0.00132073	1	Axon guidance	Axon guidance: RAF1	RAF1	NA	SUSTAINING.PROLIFERATIVE.SIGNALING
C16610: Citalopram propionic acid	P-hsa04360-11	0.322775	0.209948	0.00150997	1	Axon guidance	Axon guidance: NFATC2	NFATC2	Transcription regulation	SUSTAINING.PROLIFERATIVE.SIGNALING
C00024: Acetyl-CoA	P-hsa04360-21	0.41342	0.310648	0.00169473	1	Axon guidance	Axon guidance: PAK4	PAK4	Apoptosis	REPLICATIVE.IMMORTALITY
C01081: Thiamin monophosphate	P-hsa04360-81	0.242791	0.0660512	0.000866094	1	Axon guidance	Axon guidance: FYN*	FYN*	Host-virus interaction	SUSTAINING.PROLIFERATIVE.SIGNALING
C00019: S-Adenosyl-L-methionine	P-hsa04360-29	0.39286	0.340137	0.00161405	1	Axon guidance	Axon guidance: RASA1	RASA1	NA	GENOME.INSTABILITY.AND.MUTATION
C05660: 5-Methoxyindoleacetate	P-hsa04360-35	0.466287	0.247717	0.00176089	1	Axon guidance	Axon guidance: ROCK1*	ROCK1*	Apoptosis	INVASION.AND.METASTASIS
C00091: Succinyl-CoA	P-hsa04360-51	0.569858	0.416017	0.00152184	1	Axon guidance	Axon guidance: FYN	FYN	Host-virus interaction	SUSTAINING.PROLIFERATIVE.SIGNALING
C00643: 5-Hydroxy-L-tryptophan	P-hsa05032-13	0.307223	0.179956	0.0017773	1	Morphine addiction	Morphine addiction: PRKACA	PRKACA	Angiogenesis	GENOME.INSTABILITY.AND.MUTATION
C05750: 3-Oxooctanoyl-[acp]	P-hsa05032-85	0.35864	0.21358	0.0016162	1	Morphine addiction	Morphine addiction: KCNJ6*	KCNJ6*	Ion channel	GENOME.INSTABILITY.AND.MUTATION
C05103: 4alpha-Methylzymosterol	P-hsa05032-33	0.284622	0.190457	0.0012837	1	Morphine addiction	Morphine addiction: GABRR3*	GABRR3*	Chloride channel	SUSTAINING.PROLIFERATIVE.SIGNALING
C05750: 3-Oxooctanoyl-[acp]	P-hsa05032-81	0.35864	0.21358	0.0016162	1	Morphine addiction	Morphine addiction: KCNJ6	KCNJ6	Ion channel	GENOME.INSTABILITY.AND.MUTATION
C04487: 5-(D-Galactosyloxy)-L-lysine-procollagen	P-hsa05032-30	0.364456	0.296898	0.00204094	1	Morphine addiction	Morphine addiction: ADORA1	ADORA1	NA	RESISTING.CELL.DEATH
C05103: 4alpha-Methylzymosterol	P-hsa05032-55	0.284622	0.190457	0.0012837	1	Morphine addiction	Morphine addiction: GABRR3**	GABRR3**	Chloride channel	SUSTAINING.PROLIFERATIVE.SIGNALING
C05103: 4alpha-Methylzymosterol	P-hsa05032-31	0.284622	0.190457	0.0012837	1	Morphine addiction	Morphine addiction: GABRR3	GABRR3	Chloride channel	SUSTAINING.PROLIFERATIVE.SIGNALING
C03012: Naphthalene-1,2-diol	P-hsa05032-37	0.134869	-0.14889	0.000398368	1	Morphine addiction	Morphine addiction: KCNJ3	KCNJ3	Ion channel	GENOME.INSTABILITY.AND.MUTATION
C04185: 5,6-Dihydroxyindole-2-carboxylate	P-hsa05032-38	0.34432	0.135488	0.00115259	1	Morphine addiction	Morphine addiction: CACNA1A	CACNA1A	Ion channel	GENOME.INSTABILITY.AND.MUTATION
C05750: 3-Oxooctanoyl-[acp]	P-hsa05032-4	0.282214	0.168284	0.00086713	1	Morphine addiction	Morphine addiction: ADCY1	ADCY1	cAMP biosynthesis	GENOME.INSTABILITY.AND.MUTATION
C06212: N-Methylserotonin	P-hsa05032-25	0.268612	0.134334	0.0016472	1	Morphine addiction	Morphine addiction: C00575*	C00575*	NA	NA
C05750: 3-Oxooctanoyl-[acp]	P-hsa05032-91	0.35864	0.21358	0.0016162	1	Morphine addiction	Morphine addiction: KCNJ6**	KCNJ6**	Ion channel	GENOME.INSTABILITY.AND.MUTATION
C00357: N-Acetyl-D-glucosamine 6-phosphate	P-hsa05131-38	0.627772	0.502719	0.00221573	1	Shigellosis	Shigellosis: CXCL8	CXCL8	Chemotaxis	TUMOR.PROMOTING.INFLAMMATION
C11173: SN-38	P-hsa05131-12	0.466992	0.260683	0.0018216	1	Shigellosis	Shigellosis: ARPC5	ARPC5	NA	INVASION.AND.METASTASIS
C00288: HCO3-	P-hsa04014-33	0.557741	0.443429	0.0016283	1	Ras signaling pathway	Ras signaling pathway: BCL2L1	BCL2L1	Endocytosis	RESISTING.CELL.DEATH
C03824: 2-Aminomuconate semialdehyde	P-hsa04014-26	0.516749	0.484085	0.00193921	1	Ras signaling pathway	Ras signaling pathway: PRKCA	PRKCA	Apoptosis	SUSTAINING.PROLIFERATIVE.SIGNALING
C00114: Choline	P-hsa04014-104	0.491372	0.40006	0.00217356	1	Ras signaling pathway	Ras signaling pathway: BRAP*	BRAP*	Ubl conjugation pathway	TUMOR.PROMOTING.INFLAMMATION
C19574: 4-(Methylnitrosamino)-1-(3-pyridyl)-1-butanol	P-hsa04014-42	0.378286	0.114387	0.00174575	1	Ras signaling pathway	Ras signaling pathway: PLA2G4B	PLA2G4B	Lipid degradation	GENOME.INSTABILITY.AND.MUTATION
C03564: 1-Pyrroline-2-carboxylate	P-hsa04014-41	0.392315	0.14009	0.0016486	1	Ras signaling pathway	Ras signaling pathway: RAC1*	RAC1*	Transcription regulation	INVASION.AND.METASTASIS
G00085: No name	P-hsa04014-66	0.419204	0.297686	0.00135449	1	Ras signaling pathway	Ras signaling pathway: RAF1*	RAF1*	NA	SUSTAINING.PROLIFERATIVE.SIGNALING
G00046: No name	P-hsa04014-27	0.430793	0.177889	0.00194384	1	Ras signaling pathway	Ras signaling pathway: ABL1	ABL1	Endocytosis	GENOME.INSTABILITY.AND.MUTATION
C00166: Phenylpyruvate	P-hsa04014-44	0.573923	0.473192	0.00158498	1	Ras signaling pathway	Ras signaling pathway: ETS1	ETS1	Transcription regulation	INDUCING.ANGIOGENESIS
C05638: 5-Hydroxykynurenamine	P-hsa04014-76	0.401349	0.284405	0.00124771	1	Ras signaling pathway	Ras signaling pathway: RALBP1*	RALBP1*	Transport	INVASION.AND.METASTASIS
C20879: Very-long-chain trans-2,3-dehydroacyl-CoA	P-hsa04014-24	0.52597	0.289813	0.00180144	1	Ras signaling pathway	Ras signaling pathway: PLD1	PLD1	Lipid degradation	SUSTAINING.PROLIFERATIVE.SIGNALING
C00415: Dihydrofolate	P-hsa04014-54	0.488509	0.195494	0.00182267	1	Ras signaling pathway	Ras signaling pathway: RHOA	RHOA	Host-virus interaction	SUSTAINING.PROLIFERATIVE.SIGNALING
C00031: D-Glucose	P-hsa04014-37	0.496935	0.265802	0.00168292	1	Ras signaling pathway	Ras signaling pathway: FASLG	FASLG	Apoptosis	RESISTING.CELL.DEATH
C05747: (R)-3-Hydroxyhexanoyl-[acp]	P-hsa04014-69	0.372788	0.30551	0.00173602	1	Ras signaling pathway	Ras signaling pathway: PLCE1*	PLCE1*	Lipid degradation	GENOME.INSTABILITY.AND.MUTATION
C14819: Fe3+	P-hsa04014-30	0.422003	0.298556	0.00180418	1	Ras signaling pathway	Ras signaling pathway: C01245	C01245	NA	NA
C05751: trans-Oct-2-enoyl-[acp]	P-hsa04014-62	0.663657	0.5199	0.00189704	1	Ras signaling pathway	Ras signaling pathway: RASSF5	RASSF5	Apoptosis	RESISTING.CELL.DEATH
G00028: No name	P-hsa04014-79	0.451377	0.169923	0.00185514	1	Ras signaling pathway	Ras signaling pathway: RAC1**	RAC1**	NA	INVASION.AND.METASTASIS
C00643: 5-Hydroxy-L-tryptophan	P-hsa04014-64	0.626691	0.555833	0.00195078	1	Ras signaling pathway	Ras signaling pathway: PIK3R5*	PIK3R5*	Angiogenesis	GENOME.INSTABILITY.AND.MUTATION
C01081: Thiamin monophosphate	P-hsa04014-103	0.3875	0.180295	0.00173563	1	Ras signaling pathway	Ras signaling pathway: KSR2	KSR2	NA	CELLULAR.ENERGETICS
C05512: Deoxyinosine	P-hsa04014-58 59	0.633916	0.606498	0.00127532	1	Ras signaling pathway	Ras signaling pathway: STK4 STK4	STK4 STK4	Apoptosis	NA
C05452: 3alpha,7alpha-Dihydroxy-5beta-cholestane	P-hsa04014-63	0.433557	0.275424	0.00171599	1	Ras signaling pathway	Ras signaling pathway: TIAM1*	TIAM1*	NA	INVASION.AND.METASTASIS
C16635: 5'-Deoxy-5-fluorocytidine	P-hsa04014-61	0.381052	-0.00225324	0.00131244	1	Ras signaling pathway	Ras signaling pathway: RAP1A	RAP1A	Neurogenesis	INDUCING.ANGIOGENESIS
C20879: Very-long-chain trans-2,3-dehydroacyl-CoA	P-hsa04014-68	0.499612	0.325699	0.00195875	1	Ras signaling pathway	Ras signaling pathway: RALGDS*	RALGDS*	NA	SUSTAINING.PROLIFERATIVE.SIGNALING
C07585: N-Acetylisoniazid	P-hsa04014-38	0.565449	0.330756	0.00175698	1	Ras signaling pathway	Ras signaling pathway: MAPK8	MAPK8	Biological rhythms	RESISTING.CELL.DEATH
C20879: Very-long-chain trans-2,3-dehydroacyl-CoA	P-hsa04014-70	0.477303	0.196415	0.00139314	1	Ras signaling pathway	Ras signaling pathway: RIN1*	RIN1*	Endocytosis	SUSTAINING.PROLIFERATIVE.SIGNALING
C05454: 3alpha,7alpha,12alpha-Trihydroxy-5beta-cholestane	P-hsa04014-100	0.575248	0.588998	0.00184487	1	Ras signaling pathway	Ras signaling pathway: REL	REL	Transcription regulation	RESISTING.CELL.DEATH
C00836: Sphinganine	P-hsa04014-35	0.512535	0.340183	0.00126779	1	Ras signaling pathway	Ras signaling pathway: NFKB1	NFKB1	Apoptosis	TUMOR.PROMOTING.INFLAMMATION
C03912: (S)-1-Pyrroline-5-carboxylate	P-hsa04014-45	0.517179	0.357113	0.00115227	1	Ras signaling pathway	Ras signaling pathway: RAB5A	RAB5A	Endocytosis	INVASION.AND.METASTASIS
C00053: 3'-Phosphoadenylyl sulfate	P-hsa04014-67	0.699071	0.566815	0.00151032	1	Ras signaling pathway	Ras signaling pathway: RAPGEF5*	RAPGEF5*	NA	SUSTAINING.PROLIFERATIVE.SIGNALING
C01177: Inositol 1-phosphate	P-hsa04014-65	0.665856	0.554862	0.00170342	1	Ras signaling pathway	Ras signaling pathway: MLLT4*	MLLT4*	Cell adhesion	GENOME.INSTABILITY.AND.MUTATION
C00166: Phenylpyruvate	P-hsa04014-43	0.401264	0.183077	0.00174914	1	Ras signaling pathway	Ras signaling pathway: ELK1	ELK1	Transcription regulation	SUSTAINING.PROLIFERATIVE.SIGNALING
C00349: 2-Methyl-3-oxopropanoate	P-hsa04014-97	0.384166	0.176132	0.00191178	1	Ras signaling pathway	Ras signaling pathway: PAK4	PAK4	Apoptosis	REPLICATIVE.IMMORTALITY
C02686: Galactosylceramide	P-hsa04014-55	0.590122	0.392793	0.00150369	1	Ras signaling pathway	Ras signaling pathway: MLLT4	MLLT4	Cell adhesion	GENOME.INSTABILITY.AND.MUTATION
G00048: No name	P-hsa04724-13	0.367445	0.0885591	0.00194653	1	Glutamatergic synapse	Glutamatergic synapse: GRM5	GRM5	NA	SUSTAINING.PROLIFERATIVE.SIGNALING
G00032: No name	P-hsa04724-5 71	0.447928	0.387032	0.00178194	1	Glutamatergic synapse	Glutamatergic synapse: GRIN3A DLG4	GRIN3A DLG4	Ligand-gated ion channel	NA
C00643: 5-Hydroxy-L-tryptophan	P-hsa04724-4	0.4666	0.298211	0.00250569	1	Glutamatergic synapse	Glutamatergic synapse: GRIA1	GRIA1	Ligand-gated ion channel	SUSTAINING.PROLIFERATIVE.SIGNALING
C16551: Alcophosphamide	P-hsa04724-68	0.650461	0.607932	0.00224848	1	Glutamatergic synapse	Glutamatergic synapse: MAPK1	MAPK1	Apoptosis	SUSTAINING.PROLIFERATIVE.SIGNALING
C00544: Homogentisate	P-hsa04724-52	0.592708	0.479384	0.00203512	1	Glutamatergic synapse	Glutamatergic synapse: CACNA1A	CACNA1A	Ion channel	GENOME.INSTABILITY.AND.MUTATION
C00245: Taurine	P-hsa04724-36	0.485145	0.398324	0.00231272	1	Glutamatergic synapse	Glutamatergic synapse: TRPC1	TRPC1	Ion channel	SUSTAINING.PROLIFERATIVE.SIGNALING
G00074: No name	P-hsa04724-67	0.704402	0.66595	0.00207353	1	Glutamatergic synapse	Glutamatergic synapse: PLD1	PLD1	Lipid degradation	SUSTAINING.PROLIFERATIVE.SIGNALING
C00519: Hypotaurine	P-hsa04724-44	0.31396	0.182539	0.00224786	1	Glutamatergic synapse	Glutamatergic synapse: PRKACA*	PRKACA*	Apoptosis	GENOME.INSTABILITY.AND.MUTATION
C00185: Cellobiose	P-hsa04724-3	0.621309	0.527459	0.00196717	1	Glutamatergic synapse	Glutamatergic synapse: GRIK1	GRIK1	Ligand-gated ion channel	GENOME.INSTABILITY.AND.MUTATION
C04637: 1-Phosphatidyl-D-myo-inositol 4,5-bisphosphate	P-hsa04724-66	0.657767	0.59232	0.00170007	1	Glutamatergic synapse	Glutamatergic synapse: PLA2G4B	PLA2G4B	Lipid degradation	GENOME.INSTABILITY.AND.MUTATION
C05499: 17alpha,20alpha-Dihydroxycholesterol	P-hsa04724-33 70 69	0.462425	0.391609	0.00203852	1	Glutamatergic synapse	Glutamatergic synapse: ITPR1 HOMER3 HOMER3	ITPR1 HOMER3 HOMER3	Ligand-gated ion channel	NA
C02218: Dehydroalanine	P-hsa04724-26	0.356352	0.177049	0.00181267	1	Glutamatergic synapse	Glutamatergic synapse: PRKACA	PRKACA	Apoptosis	GENOME.INSTABILITY.AND.MUTATION
C13550: Cerebrosterol	P-hsa04724-51	0.377073	0.214407	0.00175702	1	Glutamatergic synapse	Glutamatergic synapse: ADRBK1	ADRBK1	NA	SUSTAINING.PROLIFERATIVE.SIGNALING
G00103: No name	P-hsa04724-65	0.440124	0.128303	0.00324381	1	Glutamatergic synapse	Glutamatergic synapse: GRM3	GRM3	NA	SUSTAINING.PROLIFERATIVE.SIGNALING
C05598: Phenylacetylglycine	P-hsa04660-44	0.441141	0.392902	0.00182939	1	T cell receptor signaling pathway	T cell receptor signaling pathway: PAK4	PAK4	Apoptosis	REPLICATIVE.IMMORTALITY
C02535: Dimethyl selenide	P-hsa04660-30	0.794238	0.737751	0.0021631	1	T cell receptor signaling pathway	T cell receptor signaling pathway: CD40LG	CD40LG	NA	GENOME.INSTABILITY.AND.MUTATION
C03201: 1-Alkyl-2-acylglycerol	P-hsa04660-35	0.484976	0.461699	0.00213589	1	T cell receptor signaling pathway	T cell receptor signaling pathway: NFATC1	NFATC1	Transcription regulation	SUSTAINING.PROLIFERATIVE.SIGNALING
C20238: (2R)-Ethylmalonyl-CoA	P-hsa04660-14	0.528337	0.325846	0.00209673	1	T cell receptor signaling pathway	T cell receptor signaling pathway: NFKB1	NFKB1	Apoptosis	TUMOR.PROMOTING.INFLAMMATION
C03201: 1-Alkyl-2-acylglycerol	P-hsa04660-41 46	0.516389	0.494891	0.00211188	1	T cell receptor signaling pathway	T cell receptor signaling pathway: GRAP2 LCP2	GRAP2 LCP2	NA	NA
C00166: Phenylpyruvate	P-hsa04660-56	0.818982	0.751853	0.00272327	1	T cell receptor signaling pathway	T cell receptor signaling pathway: CD3E	CD3E	NA	IMMUNE.DESTRUCTION
C05648: 5-Hydroxy-N-formylkynurenine	P-hsa04660-26	0.591306	0.362268	0.00248816	1	T cell receptor signaling pathway	T cell receptor signaling pathway: GRB2	GRB2	NA	SUSTAINING.PROLIFERATIVE.SIGNALING
C00719: Betaine	P-hsa04660-34	0.463932	0.286202	0.00261856	1	T cell receptor signaling pathway	T cell receptor signaling pathway: FOS	FOS	Transcription regulation	SUSTAINING.PROLIFERATIVE.SIGNALING
C00398: Tryptamine	P-hsa04660-43	0.536421	0.48319	0.00187115	1	T cell receptor signaling pathway	T cell receptor signaling pathway: RHOA	RHOA	Host-virus interaction	SUSTAINING.PROLIFERATIVE.SIGNALING
C00398: Tryptamine	P-hsa04660-40 41	0.488925	0.473907	0.00199236	1	T cell receptor signaling pathway	T cell receptor signaling pathway: LAT GRAP2	LAT GRAP2	NA	NA
C00079: L-Phenylalanine	P-hsa04666-51	0.807726	0.695649	0.00198772	1	Fc gamma R-mediated phagocytosis	Fc gamma R-mediated phagocytosis: NCF1	NCF1	NA	TUMOR.PROMOTING.INFLAMMATION
C01137: S-Adenosylmethioninamine	P-hsa04666-20	0.499503	0.261707	0.00230734	1	Fc gamma R-mediated phagocytosis	Fc gamma R-mediated phagocytosis: PLA2G4B	PLA2G4B	Lipid degradation	GENOME.INSTABILITY.AND.MUTATION
C16635: 5'-Deoxy-5-fluorocytidine	P-hsa04666-49	0.478147	0.239119	0.00218499	1	Fc gamma R-mediated phagocytosis	Fc gamma R-mediated phagocytosis: ARF6*	ARF6*	Cell cycle	INVASION.AND.METASTASIS
C11557: 1-Phosphatidyl-1D-myo-inositol 5-phosphate	P-hsa04666-29	0.555976	0.289645	0.00232052	1	Fc gamma R-mediated phagocytosis	Fc gamma R-mediated phagocytosis: WAS	WAS	Cell cycle	NA	23396; 8394; 8395; 5335; 5336; 5290; 5291; 5293; 5294	9
C02843 C20876: No name	P-hsa04666-42	0.668332	0.517361	0.00209393	1	Fc gamma R-mediated phagocytosis	Fc gamma R-mediated phagocytosis: MYO10	MYO10	Transport	INVASION.AND.METASTASIS
C20878: Very-long-chain (3R)-3-hydroxyacyl-CoA	P-hsa04666-30 44	0.500063	0.301726	0.0010224	1	Fc gamma R-mediated phagocytosis	Fc gamma R-mediated phagocytosis: C04637 GSN	C04637 GSN	Cilium biogenesis/degradation	NA
C04620: (3R)-3-Hydroxyoctanoyl-[acyl-carrier protein]	P-hsa04666-41	0.47611	0.33837	0.00246118	1	Fc gamma R-mediated phagocytosis	Fc gamma R-mediated phagocytosis: MARCKS	MARCKS	NA	SUSTAINING.PROLIFERATIVE.SIGNALING
C00632: 3-Hydroxyanthranilate	P-hsa04666-27	0.682154	0.463448	0.00189212	1	Fc gamma R-mediated phagocytosis	Fc gamma R-mediated phagocytosis: ARPC5	ARPC5	NA	INVASION.AND.METASTASIS
C16632: alpha-Fluoro-beta-alanine	P-hsa04666-23	0.519681	0.311048	0.00199143	1	Fc gamma R-mediated phagocytosis	Fc gamma R-mediated phagocytosis: RPS6KB1	RPS6KB1	Cell cycle	INDUCING.ANGIOGENESIS
C16331: OPC6-CoA	P-hsa04666-40	0.545683	0.417032	0.00148215	1	Fc gamma R-mediated phagocytosis	Fc gamma R-mediated phagocytosis: PLA2G6	PLA2G6	Lipid degradation	GENOME.INSTABILITY.AND.MUTATION
G00103: No name	P-hsa04666-38	0.524844	0.273353	0.00214075	1	Fc gamma R-mediated phagocytosis	Fc gamma R-mediated phagocytosis: CFL1	CFL1	NA	INDUCING.ANGIOGENESIS
C16630: 5,6-Dihydro-5-fluorouracil	P-hsa04666-50 52	0.694245	0.56414	0.00259503	1	Fc gamma R-mediated phagocytosis	Fc gamma R-mediated phagocytosis: DNM2 AMPH	DNM2 AMPH	Endocytosis	NA
G00031: No name	P-hsa04728-61	0.356588	0.11849	0.00142172	1	Dopaminergic synapse	Dopaminergic synapse: KCNJ3	KCNJ3	Voltage-gated channel	GENOME.INSTABILITY.AND.MUTATION
C00415: Dihydrofolate	P-hsa04728-44	0.562458	0.467858	0.00182638	1	Dopaminergic synapse	Dopaminergic synapse: FOS	FOS	NA	SUSTAINING.PROLIFERATIVE.SIGNALING
C13550: Cerebrosterol	P-hsa04728-54	0.40221	0.286103	0.00134304	1	Dopaminergic synapse	Dopaminergic synapse: CAMK2A	CAMK2A	Neurogenesis	SUSTAINING.PROLIFERATIVE.SIGNALING
C16545: Tamoxifen N-oxide	P-hsa04728-68	0.247692	0.0125668	0.000458208	1	Dopaminergic synapse	Dopaminergic synapse: CACNA1C	CACNA1C	Voltage-gated channel	GENOME.INSTABILITY.AND.MUTATION
G00058: No name	P-hsa04728-24	0.291859	0.0204889	0.00139204	1	Dopaminergic synapse	Dopaminergic synapse: SLC6A3	SLC6A3	Neurotransmitter transport	GENOME.INSTABILITY.AND.MUTATION
C05103: 4alpha-Methylzymosterol	P-hsa04728-74	0.204801	0.0219221	0.000624017	1	Dopaminergic synapse	Dopaminergic synapse: GRIN2A	GRIN2A	Ion channel	GENOME.INSTABILITY.AND.MUTATION
C05444: 3alpha,7alpha,26-Trihydroxy-5beta-cholestane	P-hsa04728-64	0.338305	0.0391259	0.00117539	1	Dopaminergic synapse	Dopaminergic synapse: SCN1A	SCN1A	Voltage-gated channel	GENOME.INSTABILITY.AND.MUTATION
C00101: Tetrahydrofolate	P-hsa04728-36	0.344881	0.229278	0.00214933	1	Dopaminergic synapse	Dopaminergic synapse: TH	TH	Catecholamine biosynthesis	IMMUNE.DESTRUCTION
C16545: Tamoxifen N-oxide	P-hsa04728-70 73	0.238192	0.0307183	0.000505291	1	Dopaminergic synapse	Dopaminergic synapse: KIF5A GRIA1	KIF5A GRIA1	Transport	NA
C00357: N-Acetyl-D-glucosamine 6-phosphate	P-hsa04728-71 72	0.510952	0.434605	0.00160794	1	Dopaminergic synapse	Dopaminergic synapse: CLOCK ARNTL	CLOCK ARNTL	Biological rhythms	NA
C16632: alpha-Fluoro-beta-alanine	P-hsa04728-60	0.353667	0.0687964	0.00123217	1	Dopaminergic synapse	Dopaminergic synapse: CACNA1A	CACNA1A	Voltage-gated channel	GENOME.INSTABILITY.AND.MUTATION
C17938: 5,6-Indolequinone-2-carboxylic acid	P-hsa04728-32	0.406	0.162557	0.00188984	1	Dopaminergic synapse	Dopaminergic synapse: CREB3	CREB3	Unfolded protein response	SUSTAINING.PROLIFERATIVE.SIGNALING
C20238: (2R)-Ethylmalonyl-CoA	P-hsa04915-40	0.467065	0.43026	0.00166189	1	Estrogen signaling pathway	Estrogen signaling pathway: CREB3**	CREB3**	Unfolded protein response	SUSTAINING.PROLIFERATIVE.SIGNALING
C05748: trans-Hex-2-enoyl-[acp]	P-hsa04915-58	0.433955	0.311775	0.00217337	1	Estrogen signaling pathway	Estrogen signaling pathway: CREB3***	CREB3***	Unfolded protein response	SUSTAINING.PROLIFERATIVE.SIGNALING
G00044: No name	P-hsa04915-28	0.371803	0.231238	0.00193837	1	Estrogen signaling pathway	Estrogen signaling pathway: KCNJ3	KCNJ3	Potassium transport	GENOME.INSTABILITY.AND.MUTATION
C00780: Serotonin	P-hsa04915-30	0.404256	0.342989	0.00202128	1	Estrogen signaling pathway	Estrogen signaling pathway: CREB3*	CREB3*	Unfolded protein response	SUSTAINING.PROLIFERATIVE.SIGNALING
G00104: No name	P-hsa04915-3 11	0.494218	0.332039	0.00120923	1	Estrogen signaling pathway	Estrogen signaling pathway: ESR1 C00951	ESR1 C00951	Transcription regulation	NA
C01081: Thiamin monophosphate	P-hsa04915-21	0.49212	0.3483	0.00112653	1	Estrogen signaling pathway	Estrogen signaling pathway: CREB3	CREB3	Unfolded protein response	SUSTAINING.PROLIFERATIVE.SIGNALING
C00624: N-Acetyl-L-glutamate	P-hsa04915-66	0.524403	0.376624	0.00142078	1	Estrogen signaling pathway	Estrogen signaling pathway: AKT3*	AKT3*	Glycogen biosynthesis	SUSTAINING.PROLIFERATIVE.SIGNALING
G00104: No name	P-hsa04915-12 13	0.494218	0.332039	0.00120923	1	Estrogen signaling pathway	Estrogen signaling pathway: ESR1 C00951*	ESR1 C00951*	Transcription regulation	NA
C20238: (2R)-Ethylmalonyl-CoA	P-hsa04915-12 14	0.4283	0.268105	0.00132785	1	Estrogen signaling pathway	Estrogen signaling pathway: ESR1 FOS	ESR1 FOS	Transcription regulation	NA
C00449: N6-(L-1,3-Dicarboxypropyl)-L-lysine	P-hsa05150-1 2 3	0.613703	0.44267	0.00233325	1	Staphylococcus aureus infection	Staphylococcus aureus infection: CFD C3 CFB	CFD C3 CFB	Complement alternate pathway	NA
C11557: 1-Phosphatidyl-1D-myo-inositol 5-phosphate	P-hsa05150-13	0.675778	0.560765	0.00263487	1	Staphylococcus aureus infection	Staphylococcus aureus infection: C5AR1	C5AR1	Chemotaxis	TUMOR.PROMOTING.INFLAMMATION
C04501: N-Acetyl-alpha-D-glucosamine 1-phosphate	P-hsa05150-69	0.840909	0.705233	0.0024848	1	Staphylococcus aureus infection	Staphylococcus aureus infection: FPR2	FPR2	Chemotaxis	TUMOR.PROMOTING.INFLAMMATION
C05512: Deoxyinosine	P-hsa05150-40	0.73757	0.531681	0.00288854	1	Staphylococcus aureus infection	Staphylococcus aureus infection: FCGR1A	FCGR1A	Innate immunity	EVADING.GROWTH.SUPPRESSORS
C16596: 5-Phenyl-1,3-oxazinane-2,4-dione	P-hsa05150-35	0.548271	0.342184	0.00284905	1	Staphylococcus aureus infection	Staphylococcus aureus infection: FCAR	FCAR	NA	IMMUNE.DESTRUCTION
C05512: Deoxyinosine	P-hsa05150-14	0.578496	0.326307	0.00189188	1	Staphylococcus aureus infection	Staphylococcus aureus infection: FPR1	FPR1	Chemotaxis	TUMOR.PROMOTING.INFLAMMATION
C16630: 5,6-Dihydro-5-fluorouracil	P-hsa05150-48	0.696252	0.588043	0.00262696	1	Staphylococcus aureus infection	Staphylococcus aureus infection: C3AR1	C3AR1	Chemotaxis	SUSTAINING.PROLIFERATIVE.SIGNALING
C15519: 25-Hydroxycholesterol	P-hsa05150-66	0.793348	0.658166	0.00240652	1	Staphylococcus aureus infection	Staphylococcus aureus infection: IL10	IL10	NA	TUMOR.PROMOTING.INFLAMMATION
C18872: Trimethylselenonium	P-hsa04914-23	0.553126	0.344447	0.00201303	1	Progesterone-mediated oocyte maturation	Progesterone-mediated oocyte maturation: PRKACA	PRKACA	Angiogenesis	GENOME.INSTABILITY.AND.MUTATION
C00166: Phenylpyruvate	P-hsa04914-15	0.646851	0.493857	0.0018355	1	Progesterone-mediated oocyte maturation	Progesterone-mediated oocyte maturation: ANAPC10	ANAPC10	Mitosis	EVADING.GROWTH.SUPPRESSORS
C00322: 2-Oxoadipate	P-hsa04914-42	0.679549	0.493025	0.00137317	1	Progesterone-mediated oocyte maturation	Progesterone-mediated oocyte maturation: ARAF	ARAF	NA	GENOME.INSTABILITY.AND.MUTATION
C16365: 5-Acetylamino-6-formylamino-3-methyluracil	P-hsa04914-34	0.752634	0.590767	0.00289451	1	Progesterone-mediated oocyte maturation	Progesterone-mediated oocyte maturation: MAPK14	MAPK14	Stress response	SUSTAINING.PROLIFERATIVE.SIGNALING
C00071: Aldehyde	P-hsa04914-39	0.763555	0.609981	0.00241669	1	Progesterone-mediated oocyte maturation	Progesterone-mediated oocyte maturation: PIK3R5	PIK3R5	Angiogenesis	GENOME.INSTABILITY.AND.MUTATION
C03201: 1-Alkyl-2-acylglycerol	P-hsa04914-30	0.681482	0.536002	0.00175271	1	Progesterone-mediated oocyte maturation	Progesterone-mediated oocyte maturation: CDK1*	CDK1*	Mitosis	SUSTAINING.PROLIFERATIVE.SIGNALING
C05748: trans-Hex-2-enoyl-[acp]	P-hsa04914-11	0.650352	0.462329	0.00234736	1	Progesterone-mediated oocyte maturation	Progesterone-mediated oocyte maturation: CDK1	CDK1	Mitosis	SUSTAINING.PROLIFERATIVE.SIGNALING
C16331: OPC6-CoA	P-hsa04914-29	0.652433	0.477289	0.00203712	1	Progesterone-mediated oocyte maturation	Progesterone-mediated oocyte maturation: CDK2	CDK2	Mitosis	EVADING.GROWTH.SUPPRESSORS
C06127: Digalactosylceramide sulfate	P-hsa04931-87	0.614005	0.527123	0.00215534	1	Insulin resistance	Insulin resistance: C00031*	C00031*	NA	NA
C00473: Retinol	P-hsa04931-67	0.531724	0.360036	0.00220055	1	Insulin resistance	Insulin resistance: IKBKB**	IKBKB**	NA	SUSTAINING.PROLIFERATIVE.SIGNALING
C03594: 7alpha-Hydroxycholesterol	P-hsa04931-46	0.253617	-0.0444003	0.000773955	1	Insulin resistance	Insulin resistance: PIK3R5*	PIK3R5*	Angiogenesis	GENOME.INSTABILITY.AND.MUTATION
C16545: Tamoxifen N-oxide	P-hsa04931-35	0.191304	-0.0014319	0.000492363	1	Insulin resistance	Insulin resistance: C00369	C00369	NA	NA
C01179: 3-(4-Hydroxyphenyl)pyruvate	P-hsa04931-77	0.648229	0.536664	0.00210924	1	Insulin resistance	Insulin resistance: PPP2R4**	PPP2R4**	NA	NA
C00410: Progesterone	P-hsa04931-137	0.292765	-0.0584948	0.000803374	1	Insulin resistance	Insulin resistance: MLXIP*	MLXIP*	Transcription regulation	GENOME.INSTABILITY.AND.MUTATION
C05749: Hexanoyl-[acp]	P-hsa04931-104	0.599001	0.444005	0.00200622	1	Insulin resistance	Insulin resistance: C00369*	C00369*	NA	NA
G00029: No name	P-hsa04931-151	0.44226	0.167608	0.00105362	1	Insulin resistance	Insulin resistance: CPT1A	CPT1A	Fatty acid metabolism	CELLULAR.ENERGETICS
C00101: Tetrahydrofolate	P-hsa04931-47	0.498956	0.286873	0.00185976	1	Insulin resistance	Insulin resistance: AKT2*	AKT2*	Glycogen biosynthesis	SUSTAINING.PROLIFERATIVE.SIGNALING
C05748: trans-Hex-2-enoyl-[acp]	P-hsa04931-13	0.540898	0.41647	0.00180126	1	Insulin resistance	Insulin resistance: AKT2	AKT2	Glycogen biosynthesis	SUSTAINING.PROLIFERATIVE.SIGNALING
C05747: (R)-3-Hydroxyhexanoyl-[acp]	P-hsa04931-149	0.578339	0.299072	0.00183325	1	Insulin resistance	Insulin resistance: ACACB*	ACACB*	Fatty acid metabolism	CELLULAR.ENERGETICS	32	1
C00114: Choline	P-hsa04931-29	0.543463	0.302935	0.00140671	1	Insulin resistance	Insulin resistance: CPT1B	CPT1B	Fatty acid metabolism	CELLULAR.ENERGETICS
G00046: No name	P-hsa04931-124	0.705402	0.623829	0.00193796	1	Insulin resistance	Insulin resistance: FOXO1*	FOXO1*	Autophagy	SUSTAINING.PROLIFERATIVE.SIGNALING
C00410: Progesterone	P-hsa04931-135	0.259262	-0.0111817	0.000523528	1	Insulin resistance	Insulin resistance: SREBF1**	SREBF1**	Lipid metabolism	CELLULAR.ENERGETICS
C05746: 3-Oxohexanoyl-[acp]	P-hsa04931-61	0.593741	0.414205	0.00159771	1	Insulin resistance	Insulin resistance: ACACB	ACACB	Fatty acid metabolism	CELLULAR.ENERGETICS	32	1
C05751: trans-Oct-2-enoyl-[acp]	P-hsa04931-140	0.369504	-0.0769871	0.001105	1	Insulin resistance	Insulin resistance: G00369	G00369	NA	NA
C11455: 4,4-Dimethyl-5alpha-cholesta-8,14,24-trien-3beta-ol	P-hsa04931-144	0.325774	-0.0672119	0.00101619	1	Insulin resistance	Insulin resistance: C00533*	C00533*	NA	NA
C16545: Tamoxifen N-oxide	P-hsa04931-40	0.308323	0.0083513	0.000421994	1	Insulin resistance	Insulin resistance: PRKCZ	PRKCZ	Inflammatory response	INVASION.AND.METASTASIS
C05455: 7alpha-Hydroxycholest-4-en-3-one	P-hsa04270-28	0.427002	0.275572	0.0017413	1	Vascular smooth muscle contraction	Vascular smooth muscle contraction: KCNMB2	KCNMB2	Ion channel	GENOME.INSTABILITY.AND.MUTATION
G00035: No name	P-hsa04270-17	0.660878	0.558956	0.00192769	1	Vascular smooth muscle contraction	Vascular smooth muscle contraction: ITPR1	ITPR1	Ion channel	GENOME.INSTABILITY.AND.MUTATION
C05642: Formyl-N-acetyl-5-methoxykynurenamine	P-hsa04270-48	0.604795	0.494669	0.00197389	1	Vascular smooth muscle contraction	Vascular smooth muscle contraction: KCNMB2*	KCNMB2*	Ion channel	GENOME.INSTABILITY.AND.MUTATION
C05637: 4,8-Dihydroxyquinoline	P-hsa04270-24	0.583624	0.463881	0.0022058	1	Vascular smooth muscle contraction	Vascular smooth muscle contraction: ACTA2	ACTA2	NA	GENOME.INSTABILITY.AND.MUTATION
C04646: 6-Thioinosine-5'-monophosphate	P-hsa04270-10 3 71	0.730894	0.63816	0.00286001	1	Vascular smooth muscle contraction	Vascular smooth muscle contraction: ACTA2 MYL9 MYH11	ACTA2 MYL9 MYH11	NA	NA
C00104: IDP	P-hsa04270-46	0.490366	0.336618	0.0030218	1	Vascular smooth muscle contraction	Vascular smooth muscle contraction: ITPR1*	ITPR1*	Ion channel	GENOME.INSTABILITY.AND.MUTATION
C16545: Tamoxifen N-oxide	P-hsa04270-65	0.58454	0.497	0.00115757	1	Vascular smooth muscle contraction	Vascular smooth muscle contraction: NPR2	NPR2	cGMP biosynthesis	GENOME.INSTABILITY.AND.MUTATION
C01026: N,N-Dimethylglycine	P-hsa04921-41	0.410603	0.22563	0.00105689	1	Oxytocin signaling pathway	Oxytocin signaling pathway: PTGS2	PTGS2	Fatty acid biosynthesis	TUMOR.PROMOTING.INFLAMMATION
C15645: 1-(1-Alkenyl)-sn-glycerol	P-hsa04921-58	0.442651	0.230943	0.00132935	1	Oxytocin signaling pathway	Oxytocin signaling pathway: MEF2C	MEF2C	Neurogenesis	INDUCING.ANGIOGENESIS
C00101: Tetrahydrofolate	P-hsa04921-23	0.303338	0.163514	0.00150864	1	Oxytocin signaling pathway	Oxytocin signaling pathway: C00219	C00219	NA	NA
C00473: Retinol	P-hsa04921-11	0.314393	0.177847	0.00186061	1	Oxytocin signaling pathway	Oxytocin signaling pathway: PRKACA	PRKACA	Angiogenesis	GENOME.INSTABILITY.AND.MUTATION
C05499: 17alpha,20alpha-Dihydroxycholesterol	P-hsa04921-54	0.311676	0.182698	0.00125471	1	Oxytocin signaling pathway	Oxytocin signaling pathway: RCAN1	RCAN1	NA	RESISTING.CELL.DEATH
C03012: Naphthalene-1,2-diol	P-hsa04921-48	0.275572	0.132463	0.00155961	1	Oxytocin signaling pathway	Oxytocin signaling pathway: PRKAG2	PRKAG2	Fatty acid biosynthesis	GENOME.INSTABILITY.AND.MUTATION
C01137: S-Adenosylmethioninamine	P-hsa04921-43	0.334874	0.206993	0.00161737	1	Oxytocin signaling pathway	Oxytocin signaling pathway: CACNG3	CACNG3	Calcium channel	GENOME.INSTABILITY.AND.MUTATION
C05452: 3alpha,7alpha-Dihydroxy-5beta-cholestane	P-hsa04921-33	0.300647	0.160611	0.00181328	1	Oxytocin signaling pathway	Oxytocin signaling pathway: C00942	C00942	NA	NA
C00415: Dihydrofolate	P-hsa04921-80	0.339331	0.231004	0.00127315	1	Oxytocin signaling pathway	Oxytocin signaling pathway: KCNJ2	KCNJ2	Voltage-gated channel	GENOME.INSTABILITY.AND.MUTATION
C15610: Cholest-5-ene-3beta,26-diol	P-hsa04921-56	0.458914	0.238981	0.00153345	1	Oxytocin signaling pathway	Oxytocin signaling pathway: JUN	JUN	Transcription regulation	SUSTAINING.PROLIFERATIVE.SIGNALING
C20879: Very-long-chain trans-2,3-dehydroacyl-CoA	P-hsa04921-59	0.425408	0.0916014	0.00119649	1	Oxytocin signaling pathway	Oxytocin signaling pathway: CCND1	CCND1	Cell cycle	SUSTAINING.PROLIFERATIVE.SIGNALING
C05499: 17alpha,20alpha-Dihydroxycholesterol	P-hsa04921-77	0.303521	0.145306	0.00203929	1	Oxytocin signaling pathway	Oxytocin signaling pathway: KCNJ3	KCNJ3	Voltage-gated channel	GENOME.INSTABILITY.AND.MUTATION
C11455: 4,4-Dimethyl-5alpha-cholesta-8,14,24-trien-3beta-ol	P-hsa04921-55	0.310981	0.196874	0.00179015	1	Oxytocin signaling pathway	Oxytocin signaling pathway: PTGS2*	PTGS2*	Fatty acid biosynthesis	TUMOR.PROMOTING.INFLAMMATION
C03012: Naphthalene-1,2-diol	P-hsa04921-60	0.400319	0.172259	0.00117068	1	Oxytocin signaling pathway	Oxytocin signaling pathway: ELK1	ELK1	Transcription regulation	SUSTAINING.PROLIFERATIVE.SIGNALING
C05748: trans-Hex-2-enoyl-[acp]	P-hsa04921-76	0.337598	0.191027	0.00189982	1	Oxytocin signaling pathway	Oxytocin signaling pathway: CDKN1A	CDKN1A	Cell cycle	EVADING.GROWTH.SUPPRESSORS
C17938: 5,6-Indolequinone-2-carboxylic acid	P-hsa04921-46	0.611548	0.555768	0.00154105	1	Oxytocin signaling pathway	Oxytocin signaling pathway: C00942*	C00942*	NA	NA
C00245: Taurine	P-hsa04921-65	0.330624	0.162376	0.00138498	1	Oxytocin signaling pathway	Oxytocin signaling pathway: TRPM2	TRPM2	Calcium channel	TUMOR.PROMOTING.INFLAMMATION
C01120: Sphinganine 1-phosphate	P-hsa04921-67	0.327635	0.165291	0.00167251	1	Oxytocin signaling pathway	Oxytocin signaling pathway: RYR1	RYR1	Calcium channel	GENOME.INSTABILITY.AND.MUTATION
C05454: 3alpha,7alpha,12alpha-Trihydroxy-5beta-cholestane	P-hsa04921-28	0.295198	0.11585	0.00111758	1	Oxytocin signaling pathway	Oxytocin signaling pathway: EEF2	EEF2	Elongation factor	SUSTAINING.PROLIFERATIVE.SIGNALING
G00035: No name	P-hsa04921-34 35	0.34402	0.118696	0.00151612	1	Oxytocin signaling pathway	Oxytocin signaling pathway: MYL9 ACTB	MYL9 ACTB	NA	NA
C00331: Indolepyruvate	P-hsa04921-53	0.335629	0.198072	0.00154304	1	Oxytocin signaling pathway	Oxytocin signaling pathway: RGS2	RGS2	Translation regulation	SUSTAINING.PROLIFERATIVE.SIGNALING
C15646: 1-(1-Alkenyl)-sn-glycero-3-phosphate	P-hsa04921-57	0.436303	0.182236	0.00125815	1	Oxytocin signaling pathway	Oxytocin signaling pathway: FOS	FOS	NA	SUSTAINING.PROLIFERATIVE.SIGNALING
C17938: 5,6-Indolequinone-2-carboxylic acid	P-hsa04726-46	0.627477	0.515991	0.00180344	1	Serotonergic synapse	Serotonergic synapse: ITPR1*	ITPR1*	Ion channel	GENOME.INSTABILITY.AND.MUTATION
C17339: 4-Cholesten-7alpha,12alpha-diol-3-one	P-hsa04726-10	0.607504	0.508539	0.00183827	1	Serotonergic synapse	Serotonergic synapse: PRKACA	PRKACA	Apoptosis	GENOME.INSTABILITY.AND.MUTATION
C00035: GDP	P-hsa04726-38	0.570299	0.45972	0.00187691	1	Serotonergic synapse	Serotonergic synapse: PLA2G4B	PLA2G4B	Lipid degradation	GENOME.INSTABILITY.AND.MUTATION
G00058: No name	P-hsa04726-72	0.535722	0.396318	0.00224993	1	Serotonergic synapse	Serotonergic synapse: KCNJ3	KCNJ3	Ion channel	GENOME.INSTABILITY.AND.MUTATION
C20859: Galactosyl-1-alkyl-2-acylglycerol	P-hsa04726-18	0.722101	0.662391	0.0019567	1	Serotonergic synapse	Serotonergic synapse: PRKCA	PRKCA	Apoptosis	SUSTAINING.PROLIFERATIVE.SIGNALING
C17938: 5,6-Indolequinone-2-carboxylic acid	P-hsa04726-16	0.627477	0.515991	0.00180344	1	Serotonergic synapse	Serotonergic synapse: ITPR1	ITPR1	Ion channel	GENOME.INSTABILITY.AND.MUTATION
C05452: 3alpha,7alpha-Dihydroxy-5beta-cholestane	P-hsa04726-45	0.62541	0.506765	0.00200734	1	Serotonergic synapse	Serotonergic synapse: TRPC1	TRPC1	Ion channel	SUSTAINING.PROLIFERATIVE.SIGNALING
C00114: Choline	P-hsa04726-41	0.506565	0.304383	0.00178355	1	Serotonergic synapse	Serotonergic synapse: HTR3C	HTR3C	Ion channel	GENOME.INSTABILITY.AND.MUTATION
C00643: 5-Hydroxy-L-tryptophan	P-hsa04726-64	0.485044	0.324707	0.00196253	1	Serotonergic synapse	Serotonergic synapse: CASP3	CASP3	Apoptosis	RESISTING.CELL.DEATH
C05500: 20alpha-Hydroxycholesterol	P-hsa04726-71	0.429434	0.129017	0.0014123	1	Serotonergic synapse	Serotonergic synapse: CACNA1A	CACNA1A	Ion channel	GENOME.INSTABILITY.AND.MUTATION
C05647: Formyl-5-hydroxykynurenamine	P-hsa04726-39	0.624818	0.522613	0.00171869	1	Serotonergic synapse	Serotonergic synapse: CACNA1C	CACNA1C	Ion channel	GENOME.INSTABILITY.AND.MUTATION
C17339: 4-Cholesten-7alpha,12alpha-diol-3-one	P-hsa04012-37 7	0.522825	0.410583	0.00230876	1	ErbB signaling pathway	ErbB signaling pathway: ERBB3 ERBB3	ERBB3 ERBB3	NA	NA
C05502: 22(R)-Hydroxycholesterol	P-hsa04012-43	0.657005	0.481375	0.00218424	1	ErbB signaling pathway	ErbB signaling pathway: PTK2	PTK2	Angiogenesis	EVADING.GROWTH.SUPPRESSORS
C00449: N6-(L-1,3-Dicarboxypropyl)-L-lysine	P-hsa04012-8	0.703534	0.563644	0.00215485	1	ErbB signaling pathway	ErbB signaling pathway: STAT5A	STAT5A	Lactation	SUSTAINING.PROLIFERATIVE.SIGNALING
C04501: N-Acetyl-alpha-D-glucosamine 1-phosphate	P-hsa04012-25	0.428621	0.196136	0.00219388	1	ErbB signaling pathway	ErbB signaling pathway: CDKN1B	CDKN1B	Cell cycle	EVADING.GROWTH.SUPPRESSORS
C00185: Cellobiose	P-hsa04012-56	0.627943	0.434102	0.00185325	1	ErbB signaling pathway	ErbB signaling pathway: JUN	JUN	Transcription regulation	SUSTAINING.PROLIFERATIVE.SIGNALING
C15808: 4alpha-Methylzymosterol-4-carboxylate	P-hsa04012-23	0.526555	0.410822	0.00173262	1	ErbB signaling pathway	ErbB signaling pathway: RPS6KB1	RPS6KB1	Apoptosis	INDUCING.ANGIOGENESIS
C16631: alpha-Fluoro-beta-ureidopropionic acid	P-hsa04012-47	0.810727	0.771003	0.00213427	1	ErbB signaling pathway	ErbB signaling pathway: PRKCA	PRKCA	Apoptosis	SUSTAINING.PROLIFERATIVE.SIGNALING
C00624: N-Acetyl-L-glutamate	P-hsa04012-24	0.46631	0.295954	0.00190298	1	ErbB signaling pathway	ErbB signaling pathway: CDKN1A	CDKN1A	Cell cycle	EVADING.GROWTH.SUPPRESSORS
G00028: No name	P-hsa04012-22	0.677937	0.558274	0.00165075	1	ErbB signaling pathway	ErbB signaling pathway: EIF4EBP1	EIF4EBP1	Translation regulation	SUSTAINING.PROLIFERATIVE.SIGNALING
C00882: Dephospho-CoA	P-hsa04012-35	0.769511	0.744231	0.00160491	1	ErbB signaling pathway	ErbB signaling pathway: CBLC	CBLC	Ubl conjugation pathway	GENOME.INSTABILITY.AND.MUTATION
C05453: 7alpha,12alpha-Dihydroxy-5beta-cholestan-3-one	P-hsa04012-3	0.512367	0.234337	0.00173577	1	ErbB signaling pathway	ErbB signaling pathway: ELK1	ELK1	Transcription regulation	SUSTAINING.PROLIFERATIVE.SIGNALING
C05750: 3-Oxooctanoyl-[acp]	P-hsa04012-29	0.730228	0.656403	0.00198088	1	ErbB signaling pathway	ErbB signaling pathway: STAT5A*	STAT5A*	Lactation	SUSTAINING.PROLIFERATIVE.SIGNALING
C00104: IDP	P-hsa04012-31	0.566699	0.472963	0.00138977	1	ErbB signaling pathway	ErbB signaling pathway: BAD	BAD	Apoptosis	RESISTING.CELL.DEATH
C02686: Galactosylceramide	P-hsa04012-57	0.743263	0.689598	0.00135311	1	ErbB signaling pathway	ErbB signaling pathway: ABL1	ABL1	Apoptosis	GENOME.INSTABILITY.AND.MUTATION
C00519: Hypotaurine	P-hsa04012-65	0.558046	0.376377	0.00279918	1	ErbB signaling pathway	ErbB signaling pathway: MYC	MYC	Transcription regulation	SUSTAINING.PROLIFERATIVE.SIGNALING
C05665: 3-Aminopropanal	P-hsa04012-48	0.658652	0.604015	0.00189794	1	ErbB signaling pathway	ErbB signaling pathway: CAMK2A	CAMK2A	Neurogenesis	SUSTAINING.PROLIFERATIVE.SIGNALING
C00398: Tryptamine	P-hsa04012-40	0.675355	0.465222	0.00153584	1	ErbB signaling pathway	ErbB signaling pathway: ELK1*	ELK1*	Transcription regulation	SUSTAINING.PROLIFERATIVE.SIGNALING
C00473: Retinol	P-hsa04012-21	0.534587	0.387586	0.00223466	1	ErbB signaling pathway	ErbB signaling pathway: GSK3B	GSK3B	Neurogenesis	SUSTAINING.PROLIFERATIVE.SIGNALING
C00458: dCTP	P-hsa05168-92 93	0.585475	0.409601	0.00313364	1	Herpes simplex infection	Herpes simplex infection: IRF9 STAT1	IRF9 STAT1	Antiviral defense	SUSTAINING.PROLIFERATIVE.SIGNALING
C17938: 5,6-Indolequinone-2-carboxylic acid	P-hsa05168-79	0.57471	0.336472	0.00213079	1	Herpes simplex infection	Herpes simplex infection: EIF2S1	EIF2S1	Translation regulation	RESISTING.CELL.DEATH
C20878: Very-long-chain (3R)-3-hydroxyacyl-CoA	P-hsa05168-138	0.549377	0.35974	0.00225308	1	Herpes simplex infection	Herpes simplex infection: CHUK	CHUK	NA	RESISTING.CELL.DEATH
C01120: Sphinganine 1-phosphate	P-hsa05168-9	0.502363	0.351098	0.00192841	1	Herpes simplex infection	Herpes simplex infection: NFKB1	NFKB1	Transcription regulation	TUMOR.PROMOTING.INFLAMMATION
C00449: N6-(L-1,3-Dicarboxypropyl)-L-lysine	P-hsa05168-39 40	0.528868	0.327725	0.00163515	1	Herpes simplex infection	Herpes simplex infection: POU2F3 HCFC2	POU2F3 HCFC2	Transcription regulation	NA
C04185: 5,6-Dihydroxyindole-2-carboxylate	P-hsa05168-122	0.456857	0.355151	0.00257271	1	Herpes simplex infection	Herpes simplex infection: CASP3	CASP3	Apoptosis	RESISTING.CELL.DEATH
C01181: 4-Trimethylammoniobutanoate	P-hsa05168-106 134	0.579568	0.465328	0.0025996	1	Herpes simplex infection	Herpes simplex infection: SRSF8 C1QBP	SRSF8 C1QBP	mRNA splicing	NA
C02700: L-Formylkynurenine	P-hsa05168-83	0.643856	0.532734	0.00302892	1	Herpes simplex infection	Herpes simplex infection: RNASEL	RNASEL	Antiviral defense	GENOME.INSTABILITY.AND.MUTATION
C00438: N-Carbamoyl-L-aspartate	P-hsa05168-91 92	0.595168	0.397083	0.00311324	1	Herpes simplex infection	Herpes simplex infection: STAT1 IRF9	STAT1 IRF9	Antiviral defense	NA
C00415: Dihydrofolate	P-hsa05168-29	0.690198	0.544547	0.00176078	1	Herpes simplex infection	Herpes simplex infection: IKBKG	IKBKG	Host-virus interaction	GENOME.INSTABILITY.AND.MUTATION
C07712: Secalciferol	P-hsa05168-27	0.569404	0.489346	0.00204648	1	Herpes simplex infection	Herpes simplex infection: IRF3	IRF3	Antiviral defense	TUMOR.PROMOTING.INFLAMMATION
G00103: No name	P-hsa05168-10	0.582195	0.469944	0.0025573	1	Herpes simplex infection	Herpes simplex infection: FOS	FOS	Transcription regulation	SUSTAINING.PROLIFERATIVE.SIGNALING
C04185: 5,6-Dihydroxyindole-2-carboxylate	P-hsa05168-123	0.479691	0.38828	0.0022914	1	Herpes simplex infection	Herpes simplex infection: CYCS	CYCS	NA	CELLULAR.ENERGETICS
C20859: Galactosyl-1-alkyl-2-acylglycerol	P-hsa05219-10	0.532808	0.436807	0.00188367	1	Bladder cancer	Bladder cancer: EGFR	EGFR	NA	SUSTAINING.PROLIFERATIVE.SIGNALING
C00169: Carbamoyl phosphate	P-hsa05219-21	0.47644	0.0803554	0.00180009	1	Bladder cancer	Bladder cancer: RB1	RB1	Host-virus interaction	GENOME.INSTABILITY.AND.MUTATION
C04637: 1-Phosphatidyl-D-myo-inositol 4,5-bisphosphate	P-hsa05219-27	0.428551	0.278875	0.00188051	1	Bladder cancer	Bladder cancer: RPS6KA5	RPS6KA5	Stress response	GENOME.INSTABILITY.AND.MUTATION
C16610: Citalopram propionic acid	P-hsa05219-19	0.33688	0.146511	0.0021351	1	Bladder cancer	Bladder cancer: TP53	TP53	Necrosis	GENOME.INSTABILITY.AND.MUTATION
C05660: 5-Methoxyindoleacetate	P-hsa05219-12	0.488179	0.379766	0.00199546	1	Bladder cancer	Bladder cancer: ERBB2	ERBB2	Transcription regulation	SUSTAINING.PROLIFERATIVE.SIGNALING
C04352: (R)-4'-Phosphopantothenoyl-L-cysteine	P-hsa05214-23	0.4484	0.324921	0.00180838	1	Glioma	Glioma: MAPK1	MAPK1	Cell cycle	SUSTAINING.PROLIFERATIVE.SIGNALING
C06054: 2-Oxo-3-hydroxy-4-phosphobutanoate	P-hsa05214-52	0.390438	0.19061	0.00150162	1	Glioma	Glioma: E2F1*	E2F1*	Cell cycle	SUSTAINING.PROLIFERATIVE.SIGNALING
C04352: (R)-4'-Phosphopantothenoyl-L-cysteine	P-hsa05214-56	0.4484	0.324921	0.00180838	1	Glioma	Glioma: MAPK1*	MAPK1*	Cell cycle	SUSTAINING.PROLIFERATIVE.SIGNALING
C00487: Carnitine	P-hsa05214-27	0.362301	0.29119	0.000865644	1	Glioma	Glioma: MTOR	MTOR	NA	SUSTAINING.PROLIFERATIVE.SIGNALING
C00487: Carnitine	P-hsa05214-48	0.362301	0.29119	0.000865644	1	Glioma	Glioma: MTOR*	MTOR*	NA	SUSTAINING.PROLIFERATIVE.SIGNALING
C00346: Ethanolamine phosphate	P-hsa05214-35	0.434431	0.312389	0.00140293	1	Glioma	Glioma: E2F1	E2F1	Cell cycle	SUSTAINING.PROLIFERATIVE.SIGNALING
C17339: 4-Cholesten-7alpha,12alpha-diol-3-one	P-hsa04110-43 83 84 85	0.49708	0.128529	0.00186373	1	Cell cycle	Cell cycle: SMC1B SMC3 STAG1 RAD21	SMC1B SMC3 STAG1 RAD21	Cell cycle	NA
C00101: Tetrahydrofolate	P-hsa04110-96 97	0.716218	0.560152	0.00196601	1	Cell cycle	Cell cycle: TFDP1 E2F4	TFDP1 E2F4	Cell cycle	NA
C00322: 2-Oxoadipate	P-hsa04110-48	0.430466	-0.0673557	0.00210427	1	Cell cycle	Cell cycle: RB1*	RB1*	Cell cycle	GENOME.INSTABILITY.AND.MUTATION
C05660: 5-Methoxyindoleacetate	P-hsa04110-46	0.622864	0.497127	0.00245758	1	Cell cycle	Cell cycle: RB1	RB1	Cell cycle	GENOME.INSTABILITY.AND.MUTATION
C01185: Nicotinate D-ribonucleotide	P-hsa04110-60 10 11 12 13 14 9	0.757265	0.586371	0.000915335	1	Cell cycle	Cell cycle: CDC6 ORC3 ORC5 ORC4 ORC2 ORC1 ORC6	CDC6 ORC3 ORC5 ORC4 ORC2 ORC1 ORC6	DNA replication	NA
C00349: 2-Methyl-3-oxopropanoate	P-hsa04110-59 15 16 17 18 19 20	0.751471	0.673394	0.00216542	1	Cell cycle	Cell cycle: CDC45 MCM7 MCM6 MCM5 MCM4 MCM3 MCM2	CDC45 MCM7 MCM6 MCM5 MCM4 MCM3 MCM2	DNA replication	NA
C03564: 1-Pyrroline-2-carboxylate	P-hsa04110-10 11 12 13 14 9 15 16 17 18 19 20	0.782699	0.763761	0.00100811	1	Cell cycle	Cell cycle: ORC3 ORC5 ORC4 ORC2 ORC1 ORC6 MCM7 MCM6 MCM5 MCM4 MCM3 MCM2	ORC3 ORC5 ORC4 ORC2 ORC1 ORC6 MCM7 MCM6 MCM5 MCM4 MCM3 MCM2	DNA replication	NA
C16360: 3,7-Dimethyluric acid	P-hsa04922-70	0.281923	0.255012	0.00050563	1	Glucagon signaling pathway	Glucagon signaling pathway: PFKFB1	PFKFB1	NA	CELLULAR.ENERGETICS
C18231: Calcitetrol	P-hsa04922-37	0.293831	0.296701	0.000486598	1	Glucagon signaling pathway	Glucagon signaling pathway: PYGB	PYGB	Glycogen metabolism	IMMUNE.DESTRUCTION
C05500: 20alpha-Hydroxycholesterol	P-hsa04922-50	0.473427	0.279974	0.00177263	1	Glucagon signaling pathway	Glucagon signaling pathway: PCK1	PCK1	Gluconeogenesis	CELLULAR.ENERGETICS
C20859: Galactosyl-1-alkyl-2-acylglycerol	P-hsa04922-67	0.706195	0.708576	0.00146694	1	Glucagon signaling pathway	Glucagon signaling pathway: FBP1	FBP1	Gluconeogenesis	CELLULAR.ENERGETICS
C00079: L-Phenylalanine	P-hsa04922-51	0.461716	0.267302	0.00191256	1	Glucagon signaling pathway	Glucagon signaling pathway: G6PC	G6PC	Gluconeogenesis	CELLULAR.ENERGETICS
C09332: THF-L-glutamate	P-hsa04922-24	0.432224	0.447039	0.000717776	1	Glucagon signaling pathway	Glucagon signaling pathway: PFKL	PFKL	Glycolysis	CELLULAR.ENERGETICS
G00029: No name	P-hsa04922-78	0.596381	0.347397	0.00069887	1	Glucagon signaling pathway	Glucagon signaling pathway: ACACA	ACACA	Fatty acid metabolism	CELLULAR.ENERGETICS
G00028: No name	P-hsa04922-59	0.459537	0.300608	0.00194276	1	Glucagon signaling pathway	Glucagon signaling pathway: CPT1C	CPT1C	Fatty acid metabolism	CELLULAR.ENERGETICS
C05642: Formyl-N-acetyl-5-methoxykynurenamine	P-hsa04922-36	0.34991	0.016173	0.00108883	1	Glucagon signaling pathway	Glucagon signaling pathway: GYS1	GYS1	Glycogen biosynthesis	GENOME.INSTABILITY.AND.MUTATION
C15915: 4,4-Dimethyl-5alpha-cholesta-8-en-3beta-ol	P-hsa04922-60	0.479828	0.216216	0.0019414	1	Glucagon signaling pathway	Glucagon signaling pathway: CPT1C*	CPT1C*	Fatty acid metabolism	CELLULAR.ENERGETICS
C05748: trans-Hex-2-enoyl-[acp]	P-hsa04922-17	0.155452	0.14076	0.000696717	1	Glucagon signaling pathway	Glucagon signaling pathway: PKM	PKM	Glycolysis	CELLULAR.ENERGETICS
C05747: (R)-3-Hydroxyhexanoyl-[acp]	P-hsa04932-55	0.726057	0.59361	0.00174799	1	Non-alcoholic fatty liver disease (NAFLD)	Non-alcoholic fatty liver disease (NAFLD): CASP3	CASP3	Apoptosis	RESISTING.CELL.DEATH
C02686: Galactosylceramide	P-hsa04932-14	0.614029	0.522013	0.00215869	1	Non-alcoholic fatty liver disease (NAFLD)	Non-alcoholic fatty liver disease (NAFLD): PKLR	PKLR	Glycolysis	GENOME.INSTABILITY.AND.MUTATION
C01081: Thiamin monophosphate	P-hsa04932-96	0.520123	0.337149	0.00177877	1	Non-alcoholic fatty liver disease (NAFLD)	Non-alcoholic fatty liver disease (NAFLD): IL6*	IL6*	Acute phase	TUMOR.PROMOTING.INFLAMMATION
C00632: 3-Hydroxyanthranilate	P-hsa04932-56	0.703348	0.534067	0.00183347	1	Non-alcoholic fatty liver disease (NAFLD)	Non-alcoholic fatty liver disease (NAFLD): CASP7	CASP7	Apoptosis	RESISTING.CELL.DEATH
C16545: Tamoxifen N-oxide	P-hsa04932-28	0.574061	0.417086	0.00166306	1	Non-alcoholic fatty liver disease (NAFLD)	Non-alcoholic fatty liver disease (NAFLD): GSK3A	GSK3A	Wnt signaling pathway	RESISTING.CELL.DEATH
C00978: N-Acetylserotonin	P-hsa04932-35	0.762329	0.696047	0.00201432	1	Non-alcoholic fatty liver disease (NAFLD)	Non-alcoholic fatty liver disease (NAFLD): PRKAG2	PRKAG2	Fatty acid biosynthesis	GENOME.INSTABILITY.AND.MUTATION
C00331: Indolepyruvate	P-hsa04932-31 133	0.587121	0.393016	0.00194178	1	Non-alcoholic fatty liver disease (NAFLD)	Non-alcoholic fatty liver disease (NAFLD): PPARA RXRA	PPARA RXRA	Biological rhythms	EVADING.GROWTH.SUPPRESSORS
C00349: 2-Methyl-3-oxopropanoate	P-hsa04932-138	0.655237	0.556952	0.00234922	1	Non-alcoholic fatty liver disease (NAFLD)	Non-alcoholic fatty liver disease (NAFLD): CEBPA	CEBPA	Host-virus interaction	GENOME.INSTABILITY.AND.MUTATION
C00473: Retinol	P-hsa04932-97	0.460898	0.274719	0.00211149	1	Non-alcoholic fatty liver disease (NAFLD)	Non-alcoholic fatty liver disease (NAFLD): TNF*	TNF*	NA	TUMOR.PROMOTING.INFLAMMATION
C16360: 3,7-Dimethyluric acid	P-hsa04932-95	0.459094	0.285081	0.00191707	1	Non-alcoholic fatty liver disease (NAFLD)	Non-alcoholic fatty liver disease (NAFLD): IL1A	IL1A	Pyrogen	TUMOR.PROMOTING.INFLAMMATION
C00101: Tetrahydrofolate	P-hsa04932-7	0.2321	-0.0377062	0.000731914	1	Non-alcoholic fatty liver disease (NAFLD)	Non-alcoholic fatty liver disease (NAFLD): SREBF1	SREBF1	Lipid metabolism	CELLULAR.ENERGETICS
C20859: Galactosyl-1-alkyl-2-acylglycerol	P-hsa04932-58	0.585702	0.432327	0.00189166	1	Non-alcoholic fatty liver disease (NAFLD)	Non-alcoholic fatty liver disease (NAFLD): BAX	BAX	Host-virus interaction	RESISTING.CELL.DEATH
G12396: No name	P-hsa04310-36	0.591294	0.438711	0.00187206	1	Wnt signaling pathway	Wnt signaling pathway: MYC	MYC	Transcription regulation	SUSTAINING.PROLIFERATIVE.SIGNALING
C00157: Phosphatidylcholine	P-hsa04310-20	0.582725	0.431669	0.00129879	1	Wnt signaling pathway	Wnt signaling pathway: MAPK8	MAPK8	Biological rhythms	RESISTING.CELL.DEATH
C00249: Hexadecanoic acid	P-hsa04310-13	0.507157	0.412248	0.00185915	1	Wnt signaling pathway	Wnt signaling pathway: NFATC1	NFATC1	Transcription regulation	SUSTAINING.PROLIFERATIVE.SIGNALING
C00638: Long-chain fatty acid	P-hsa04310-14	0.641907	0.58796	0.00210431	1	Wnt signaling pathway	Wnt signaling pathway: PRKCA	PRKCA	Apoptosis	SUSTAINING.PROLIFERATIVE.SIGNALING
G00040: No name	P-hsa04310-31	0.629779	0.490228	0.00162245	1	Wnt signaling pathway	Wnt signaling pathway: MMP7	MMP7	Collagen degradation	INVASION.AND.METASTASIS
C14819: Fe3+	P-hsa04310-22	0.782251	0.688651	0.00161121	1	Wnt signaling pathway	Wnt signaling pathway: ROCK2	ROCK2	Biological rhythms	INVASION.AND.METASTASIS
C04487: 5-(D-Galactosyloxy)-L-lysine-procollagen	P-hsa04310-35	0.454811	0.338745	0.00154477	1	Wnt signaling pathway	Wnt signaling pathway: JUN	JUN	Transcription regulation	SUSTAINING.PROLIFERATIVE.SIGNALING
C00322: 2-Oxoadipate	P-hsa04310-57	0.328283	0.0182842	0.00121263	1	Wnt signaling pathway	Wnt signaling pathway: SIAH1	SIAH1	Differentiation	REPLICATIVE.IMMORTALITY
G00031: No name	P-hsa04310-34	0.611326	0.44171	0.00164627	1	Wnt signaling pathway	Wnt signaling pathway: FOSL1	FOSL1	NA	INDUCING.ANGIOGENESIS
G00046: No name	P-hsa04310-32	0.55399	0.410917	0.00169184	1	Wnt signaling pathway	Wnt signaling pathway: PPARD	PPARD	Transcription regulation	CELLULAR.ENERGETICS
C05125: 2-(alpha-Hydroxyethyl)thiamine diphosphate	P-hsa04310-33	0.466534	0.304761	0.00150495	1	Wnt signaling pathway	Wnt signaling pathway: CCND1	CCND1	Cell division	SUSTAINING.PROLIFERATIVE.SIGNALING
C00149: (S)-Malate	P-hsa04310-16	0.430449	0.3547	0.00254267	1	Wnt signaling pathway	Wnt signaling pathway: CAMK2A	CAMK2A	Differentiation	SUSTAINING.PROLIFERATIVE.SIGNALING
C17339: 4-Cholesten-7alpha,12alpha-diol-3-one	P-hsa04115-23	0.377817	0.0900085	0.00116305	1	p53 signaling pathway	p53 signaling pathway: PTEN	PTEN	Apoptosis	SUSTAINING.PROLIFERATIVE.SIGNALING
C04598: 2-Acetyl-1-alkyl-sn-glycero-3-phosphocholine	P-hsa04115-52 53	0.442966	0.301144	0.0014619	1	p53 signaling pathway	p53 signaling pathway: CDK4 CCND1	CDK4 CCND1	Cell cycle	SUSTAINING.PROLIFERATIVE.SIGNALING
C00487: Carnitine	P-hsa04115-50	0.359095	0.135226	0.0014389	1	p53 signaling pathway	p53 signaling pathway: RCHY1	RCHY1	Ubl conjugation pathway	NA
C01586: Hippurate	P-hsa04115-25	0.529088	0.272071	0.00148651	1	p53 signaling pathway	p53 signaling pathway: CD82	CD82	NA	INVASION.AND.METASTASIS
C16591: 3-Carbamoyl-2-phenylpropionic acid	P-hsa04115-22	0.490383	0.260906	0.00135571	1	p53 signaling pathway	p53 signaling pathway: STEAP3	STEAP3	Cell cycle	TUMOR.PROMOTING.INFLAMMATION
C17339: 4-Cholesten-7alpha,12alpha-diol-3-one	P-hsa04115-27	0.416276	0.0953251	0.00127486	1	p53 signaling pathway	p53 signaling pathway: THBS1	THBS1	Unfolded protein response	INDUCING.ANGIOGENESIS
C17339: 4-Cholesten-7alpha,12alpha-diol-3-one	P-hsa04115-54	0.371462	0.22242	0.00134118	1	p53 signaling pathway	p53 signaling pathway: PERP	PERP	Apoptosis	RESISTING.CELL.DEATH
C00818: D-Glucarate	P-hsa04115-49	0.332519	0.190919	0.0012339	1	p53 signaling pathway	p53 signaling pathway: MDM2*	MDM2*	Host-virus interaction	EVADING.GROWTH.SUPPRESSORS
G00074: No name	P-hsa04115-18	0.401131	0.0625045	0.00102378	1	p53 signaling pathway	p53 signaling pathway: CCNG1	CCNG1	Cell cycle	EVADING.GROWTH.SUPPRESSORS
C05653: Formylanthranilate	P-hsa04115-20	0.458327	0.126423	0.0012285	1	p53 signaling pathway	p53 signaling pathway: RRM2B	RRM2B	DNA damage	REPLICATIVE.IMMORTALITY
G00074: No name	P-hsa04115-39	0.570619	0.445381	0.00119712	1	p53 signaling pathway	p53 signaling pathway: BAX	BAX	Apoptosis	RESISTING.CELL.DEATH
C00576: Betaine aldehyde	P-hsa04115-58	0.398095	0.311443	0.00193984	1	p53 signaling pathway	p53 signaling pathway: CASP3	CASP3	Apoptosis	RESISTING.CELL.DEATH
C20859: Galactosyl-1-alkyl-2-acylglycerol	P-hsa04115-16	0.357769	0.063323	0.00135488	1	p53 signaling pathway	p53 signaling pathway: PPM1D	PPM1D	Cell cycle	GENOME.INSTABILITY.AND.MUTATION
C01177: Inositol 1-phosphate	P-hsa04115-19	0.379126	0.164891	0.00115412	1	p53 signaling pathway	p53 signaling pathway: RFWD2	RFWD2	Ubl conjugation pathway	NA
C03564: 1-Pyrroline-2-carboxylate	P-hsa04115-31	0.533242	0.433202	0.000762174	1	p53 signaling pathway	p53 signaling pathway: ADGRB1	ADGRB1	NA	NA
C07712: Secalciferol	P-hsa04115-43 57	0.484103	0.331452	0.00170461	1	p53 signaling pathway	p53 signaling pathway: CDK1 CCNB3	CDK1 CCNB3	Cell cycle	NA
C00035: GDP	P-hsa04115-3	0.451988	0.278873	0.00139994	1	p53 signaling pathway	p53 signaling pathway: GADD45G	GADD45G	Apoptosis	REPLICATIVE.IMMORTALITY
C20238: (2R)-Ethylmalonyl-CoA	P-hsa04115-64	0.295755	0.146442	0.00137838	1	p53 signaling pathway	p53 signaling pathway: PMAIP1	PMAIP1	Apoptosis	RESISTING.CELL.DEATH
C18231: Calcitetrol	P-hsa04115-11 12	0.475056	0.334173	0.00195024	1	p53 signaling pathway	p53 signaling pathway: CDK2 CCNE1	CDK2 CCNE1	Cell cycle	NA
C01181: 4-Trimethylammoniobutanoate	P-hsa04115-17	0.30162	0.100896	0.00116035	1	p53 signaling pathway	p53 signaling pathway: TP73	TP73	Cell cycle	RESISTING.CELL.DEATH
C05648: 5-Hydroxy-N-formylkynurenine	P-hsa04115-34	0.38071	0.204447	0.00146024	1	p53 signaling pathway	p53 signaling pathway: ZMAT3	ZMAT3	Apoptosis	EVADING.GROWTH.SUPPRESSORS
C04185: 5,6-Dihydroxyindole-2-carboxylate	P-hsa04115-30	0.458558	0.214147	0.00169375	1	p53 signaling pathway	p53 signaling pathway: SERPINE1	SERPINE1	NA	INDUCING.ANGIOGENESIS
C18231: Calcitetrol	P-hsa04115-36	0.408577	0.312173	0.00154115	1	p53 signaling pathway	p53 signaling pathway: EI24	EI24	Apoptosis	RESISTING.CELL.DEATH
C17339: 4-Cholesten-7alpha,12alpha-diol-3-one	P-hsa04115-2	0.482549	0.219734	0.00155661	1	p53 signaling pathway	p53 signaling pathway: IGFBP3	IGFBP3	Apoptosis	REPLICATIVE.IMMORTALITY
C00157: Phosphatidylcholine	P-hsa04115-29	0.572513	0.452136	0.00122754	1	p53 signaling pathway	p53 signaling pathway: IGF1	IGF1	NA	SUSTAINING.PROLIFERATIVE.SIGNALING
C05653: Formylanthranilate	P-hsa04115-38	0.512999	0.258365	0.00115674	1	p53 signaling pathway	p53 signaling pathway: GTSE1	GTSE1	NA	EVADING.GROWTH.SUPPRESSORS
C05648: 5-Hydroxy-N-formylkynurenine	P-hsa04115-56	0.423781	0.0343983	0.00120764	1	p53 signaling pathway	p53 signaling pathway: SESN3	SESN3	NA	CELLULAR.ENERGETICS
G00043: No name	P-hsa04115-24	0.532109	0.446118	0.00141024	1	p53 signaling pathway	p53 signaling pathway: SERPINB5	SERPINB5	NA	INVASION.AND.METASTASIS
C04185: 5,6-Dihydroxyindole-2-carboxylate	P-hsa04115-55	0.501874	0.314033	0.00165187	1	p53 signaling pathway	p53 signaling pathway: SHISA5	SHISA5	Apoptosis	NA
C00026: 2-Oxoglutarate	P-hsa04115-9	0.358153	0.0681787	0.00158104	1	p53 signaling pathway	p53 signaling pathway: RPRM	RPRM	NA	EVADING.GROWTH.SUPPRESSORS
C03564: 1-Pyrroline-2-carboxylate	P-hsa04115-40	0.533242	0.433202	0.000762174	1	p53 signaling pathway	p53 signaling pathway: PIDD1	PIDD1	Apoptosis	NA
C00954: Indole-3-acetate	P-hsa04115-15	0.384244	0.0297227	0.00113728	1	p53 signaling pathway	p53 signaling pathway: TSC2	TSC2	Host-virus interaction	GENOME.INSTABILITY.AND.MUTATION
C16591: 3-Carbamoyl-2-phenylpropionic acid	P-hsa04115-21	0.345531	0.197202	0.00145336	1	p53 signaling pathway	p53 signaling pathway: DDB2	DDB2	DNA damage	GENOME.INSTABILITY.AND.MUTATION
C03564: 1-Pyrroline-2-carboxylate	P-hsa04115-1	0.303268	0.071686	0.00117257	1	p53 signaling pathway	p53 signaling pathway: SIAH1	SIAH1	Cell cycle	REPLICATIVE.IMMORTALITY
C05502: 22(R)-Hydroxycholesterol	P-hsa04115-37	0.465218	0.303476	0.00137297	1	p53 signaling pathway	p53 signaling pathway: FAS	FAS	Apoptosis	RESISTING.CELL.DEATH
C00006: NADP+	P-hsa04151-35	0.571283	0.387018	0.00195075	1	PI3K-Akt signaling pathway	PI3K-Akt signaling pathway: CCND1	CCND1	Cell cycle	SUSTAINING.PROLIFERATIVE.SIGNALING
C00245: Taurine	P-hsa04151-2	0.360284	0.184403	0.00169351	1	PI3K-Akt signaling pathway	PI3K-Akt signaling pathway: EIF4E	EIF4E	Translation regulation	SUSTAINING.PROLIFERATIVE.SIGNALING
C00999: Ferrocytochrome b5	P-hsa04151-51	0.595652	0.470622	0.00175054	1	PI3K-Akt signaling pathway	PI3K-Akt signaling pathway: NOS3	NOS3	Translation regulation	INDUCING.ANGIOGENESIS
C01598: Melatonin	P-hsa04151-98	0.537488	0.367396	0.00161174	1	PI3K-Akt signaling pathway	PI3K-Akt signaling pathway: BCL2L1*	BCL2L1*	Apoptosis	RESISTING.CELL.DEATH
C05546: Protein N6,N6,N6-trimethyl-L-lysine	P-hsa04151-28	0.597589	0.39574	0.0019546	1	PI3K-Akt signaling pathway	PI3K-Akt signaling pathway: BCL2L11	BCL2L11	Apoptosis	RESISTING.CELL.DEATH
C00114: Choline	P-hsa04151-26	0.623106	0.551548	0.00152654	1	PI3K-Akt signaling pathway	PI3K-Akt signaling pathway: RBL2	RBL2	Cell cycle	REPLICATIVE.IMMORTALITY
C05984: 2-Hydroxybutanoic acid	P-hsa04151-37	0.610564	0.394906	0.00184942	1	PI3K-Akt signaling pathway	PI3K-Akt signaling pathway: G6PC	G6PC	Gluconeogenesis	CELLULAR.ENERGETICS
C15816: 3-Keto-4-methylzymosterol	P-hsa04151-105 62	0.537207	0.308969	0.00184472	1	PI3K-Akt signaling pathway	PI3K-Akt signaling pathway: CCND1 CDK2	CCND1 CDK2	Cell cycle	SUSTAINING.PROLIFERATIVE.SIGNALING
G00029: No name	P-hsa04151-110	0.473416	0.272353	0.00207958	1	PI3K-Akt signaling pathway	PI3K-Akt signaling pathway: BCL2**	BCL2**	Apoptosis	RESISTING.CELL.DEATH
G00103: No name	P-hsa04151-63	0.512358	0.315493	0.00195463	1	PI3K-Akt signaling pathway	PI3K-Akt signaling pathway: CASP9	CASP9	Apoptosis	RESISTING.CELL.DEATH
C03090: 5-Phosphoribosylamine	P-hsa04151-33	0.301203	0.0379753	0.00189957	1	PI3K-Akt signaling pathway	PI3K-Akt signaling pathway: TP53	TP53	Cell cycle	GENOME.INSTABILITY.AND.MUTATION
G12396: No name	P-hsa04151-4	0.366714	0.300382	0.000981019	1	PI3K-Akt signaling pathway	PI3K-Akt signaling pathway: RPS6	RPS6	NA	SUSTAINING.PROLIFERATIVE.SIGNALING
C00166: Phenylpyruvate	P-hsa04151-97	0.584499	0.404275	0.00179892	1	PI3K-Akt signaling pathway	PI3K-Akt signaling pathway: MCL1	MCL1	Apoptosis	RESISTING.CELL.DEATH
C20238: (2R)-Ethylmalonyl-CoA	P-hsa04151-103	0.620712	0.606125	0.00172406	1	PI3K-Akt signaling pathway	PI3K-Akt signaling pathway: BCL2*	BCL2*	Apoptosis	RESISTING.CELL.DEATH
C05844: 5-L-Glutamyl-taurine	P-hsa04151-73	0.498319	0.255017	0.00187632	1	PI3K-Akt signaling pathway	PI3K-Akt signaling pathway: MAPK1	MAPK1	Cell cycle	SUSTAINING.PROLIFERATIVE.SIGNALING
C00035: GDP	P-hsa04151-32	0.548033	0.415831	0.00175244	1	PI3K-Akt signaling pathway	PI3K-Akt signaling pathway: BCL2L1	BCL2L1	Apoptosis	RESISTING.CELL.DEATH
C05546: Protein N6,N6,N6-trimethyl-L-lysine	P-hsa04151-25	0.494686	0.303445	0.00220577	1	PI3K-Akt signaling pathway	PI3K-Akt signaling pathway: CDKN1B	CDKN1B	Cell cycle	EVADING.GROWTH.SUPPRESSORS
C00079: L-Phenylalanine	P-hsa04151-5	0.320438	0.257596	0.000877374	1	PI3K-Akt signaling pathway	PI3K-Akt signaling pathway: EIF4B	EIF4B	Initiation factor	SUSTAINING.PROLIFERATIVE.SIGNALING
C00415: Dihydrofolate	P-hsa04151-101	0.351244	0.228987	0.000896562	1	PI3K-Akt signaling pathway	PI3K-Akt signaling pathway: PKN3	PKN3	Transcription regulation	INVASION.AND.METASTASIS
C16551: Alcophosphamide	P-hsa04151-109	0.415537	0.159995	0.00205343	1	PI3K-Akt signaling pathway	PI3K-Akt signaling pathway: RXRA	RXRA	Host-virus interaction	CELLULAR.ENERGETICS
C00415: Dihydrofolate	P-hsa04151-24	0.596625	0.503826	0.00198005	1	PI3K-Akt signaling pathway	PI3K-Akt signaling pathway: MYC	MYC	Transcription regulation	SUSTAINING.PROLIFERATIVE.SIGNALING
C04646: 6-Thioinosine-5'-monophosphate	P-hsa04151-34	0.637192	0.492524	0.00202327	1	PI3K-Akt signaling pathway	PI3K-Akt signaling pathway: GYS1	GYS1	Glycogen biosynthesis	GENOME.INSTABILITY.AND.MUTATION
C01137: S-Adenosylmethioninamine	P-hsa04151-96	0.51005	0.433147	0.0018488	1	PI3K-Akt signaling pathway	PI3K-Akt signaling pathway: BCL2	BCL2	Apoptosis	RESISTING.CELL.DEATH
C15518: (24S)-Cholest-5-ene-3beta,7alpha,24-triol	P-hsa04151-36	0.493686	0.27088	0.00152316	1	PI3K-Akt signaling pathway	PI3K-Akt signaling pathway: PCK1	PCK1	Gluconeogenesis	CELLULAR.ENERGETICS
C17339: 4-Cholesten-7alpha,12alpha-diol-3-one	P-hsa04151-27	0.538949	0.358448	0.0021159	1	PI3K-Akt signaling pathway	PI3K-Akt signaling pathway: FASLG	FASLG	Apoptosis	RESISTING.CELL.DEATH
C00632: 3-Hydroxyanthranilate	P-hsa04151-102	0.340218	0.223628	0.000967004	1	PI3K-Akt signaling pathway	PI3K-Akt signaling pathway: C8orf44-SGK3	C8orf44-SGK3	Apoptosis	NA
C05747: (R)-3-Hydroxyhexanoyl-[acp]	P-hsa04151-99	0.484449	0.341872	0.00140008	1	PI3K-Akt signaling pathway	PI3K-Akt signaling pathway: MYB	MYB	Transcription regulation	SUSTAINING.PROLIFERATIVE.SIGNALING
C00999: Ferrocytochrome b5	P-hsa04151-100	0.381193	0.311193	0.000982561	1	PI3K-Akt signaling pathway	PI3K-Akt signaling pathway: PRKCA	PRKCA	Apoptosis	SUSTAINING.PROLIFERATIVE.SIGNALING
C05444: 3alpha,7alpha,26-Trihydroxy-5beta-cholestane	P-hsa05014-13	0.399178	0.275911	0.00189338	1	Amyotrophic lateral sclerosis (ALS)	Amyotrophic lateral sclerosis (ALS): CASP3	CASP3	Apoptosis	RESISTING.CELL.DEATH
C02843 C20876: No name	P-hsa05014-33 34	0.359339	0.217746	0.00158516	1	Amyotrophic lateral sclerosis (ALS)	Amyotrophic lateral sclerosis (ALS): NEFH PRPH	NEFH PRPH	Cell adhesion	NA
C00232: Succinate semialdehyde	P-hsa05014-54	0.514107	0.520869	0.00232269	1	Amyotrophic lateral sclerosis (ALS)	Amyotrophic lateral sclerosis (ALS): PPP3CA	PPP3CA	NA	SUSTAINING.PROLIFERATIVE.SIGNALING
C05122: Taurocholate	P-hsa05014-53	0.566932	0.480221	0.00158877	1	Amyotrophic lateral sclerosis (ALS)	Amyotrophic lateral sclerosis (ALS): RAB5A	RAB5A	Protein transport	INVASION.AND.METASTASIS
C16591: 3-Carbamoyl-2-phenylpropionic acid	P-hsa05014-51	0.485134	0.447649	0.00169928	1	Amyotrophic lateral sclerosis (ALS)	Amyotrophic lateral sclerosis (ALS): DERL1	DERL1	Protein transport	GENOME.INSTABILITY.AND.MUTATION
C00719: Betaine	P-hsa05014-32 34	0.351355	0.342609	0.00124534	1	Amyotrophic lateral sclerosis (ALS)	Amyotrophic lateral sclerosis (ALS): NEFM PRPH	NEFM PRPH	Cell adhesion	NA
C05546: Protein N6,N6,N6-trimethyl-L-lysine	P-hsa05014-2	0.516237	0.498704	0.00121012	1	Amyotrophic lateral sclerosis (ALS)	Amyotrophic lateral sclerosis (ALS): SLC1A2	SLC1A2	Symport	SUSTAINING.PROLIFERATIVE.SIGNALING
C00062: L-Arginine	P-hsa05014-31 34	0.314018	0.299795	0.0010745	1	Amyotrophic lateral sclerosis (ALS)	Amyotrophic lateral sclerosis (ALS): NEFL PRPH	NEFL PRPH	Cell adhesion	NA
C05984: 2-Hydroxybutanoic acid	P-hsa05014-5	0.46872	0.480501	0.00169161	1	Amyotrophic lateral sclerosis (ALS)	Amyotrophic lateral sclerosis (ALS): TOMM40	TOMM40	Porin	GENOME.INSTABILITY.AND.MUTATION
C05108: 14-Demethyllanosterol	P-hsa05014-49	0.583132	0.474578	0.00107015	1	Amyotrophic lateral sclerosis (ALS)	Amyotrophic lateral sclerosis (ALS): C00001	C00001	NA	NA
C00046: RNA	P-hsa04510-19 26	0.431622	0.351953	0.00131664	1	Focal adhesion	Focal adhesion: VCL ACTN4	VCL ACTN4	Cell adhesion	NA
C14819: Fe3+	P-hsa04510-20 69	0.615855	0.501478	0.00236192	1	Focal adhesion	Focal adhesion: VASP ACTB	VASP ACTB	NA	NA
C05660: 5-Methoxyindoleacetate	P-hsa04510-24 69	0.706114	0.603869	0.00284421	1	Focal adhesion	Focal adhesion: ZYX ACTB	ZYX ACTB	Cell adhesion	NA
C20877: Very-long-chain 3-oxoacyl-CoA	P-hsa04510-19 23	0.430722	0.29899	0.00184802	1	Focal adhesion	Focal adhesion: VCL TLN1	VCL TLN1	Cell adhesion	NA
G00023: No name	P-hsa04510-26 4 5	0.704719	0.601202	0.00264606	1	Focal adhesion	Focal adhesion: ACTN4 ITGB1 ITGA11	ACTN4 ITGB1 ITGA11	Protein transport	NA
C02686: Galactosylceramide	P-hsa04510-6 4 5	0.725328	0.646559	0.0027348	1	Focal adhesion	Focal adhesion: FLNA ITGB1 ITGA11	FLNA ITGB1 ITGA11	Myogenesis	NA
C01561: Calcidiol	P-hsa04510-23 4 5	0.612594	0.549341	0.00198523	1	Focal adhesion	Focal adhesion: TLN1 ITGB1 ITGA11	TLN1 ITGB1 ITGA11	Host-virus interaction	NA
C00154: Palmitoyl-CoA	P-hsa04510-43	0.583786	0.40179	0.00126596	1	Focal adhesion	Focal adhesion: BAD	BAD	Apoptosis	RESISTING.CELL.DEATH
C11554: 1-Phosphatidyl-1D-myo-inositol 3,4-bisphosphate	P-hsa04510-47	0.546829	0.378462	0.00250565	1	Focal adhesion	Focal adhesion: CCND1	CCND1	Cell division	SUSTAINING.PROLIFERATIVE.SIGNALING	5290; 5291; 5293; 5294	4
C05103: 4alpha-Methylzymosterol	P-hsa04510-42	0.553782	0.402743	0.00248365	1	Focal adhesion	Focal adhesion: BIRC2	BIRC2	Apoptosis	RESISTING.CELL.DEATH
C03012: Naphthalene-1,2-diol	P-hsa04510-44	0.576182	0.458579	0.00219213	1	Focal adhesion	Focal adhesion: BCL2	BCL2	Apoptosis	RESISTING.CELL.DEATH
G00035: No name	P-hsa04510-20 4 5	0.631986	0.468841	0.00246726	1	Focal adhesion	Focal adhesion: VASP ITGB1 ITGA11	VASP ITGB1 ITGA11	Cell adhesion	NA
C17339: 4-Cholesten-7alpha,12alpha-diol-3-one	P-hsa05169-45	0.658946	0.600601	0.00211271	1	Epstein-Barr virus infection	Epstein-Barr virus infection: RB1	RB1	Host-virus interaction	GENOME.INSTABILITY.AND.MUTATION
G00035: No name	P-hsa05169-31	0.541271	0.414476	0.00183831	1	Epstein-Barr virus infection	Epstein-Barr virus infection: MYC	MYC	Transcription regulation	SUSTAINING.PROLIFERATIVE.SIGNALING
C20775: beta-Citryl-L-glutamate	P-hsa05169-29	0.5435	0.434587	0.00237133	1	Epstein-Barr virus infection	Epstein-Barr virus infection: FCER2	FCER2	NA	IMMUNE.DESTRUCTION
C03794: N6-(1,2-Dicarboxyethyl)-AMP	P-hsa05169-60	0.54099	0.349963	0.00172044	1	Epstein-Barr virus infection	Epstein-Barr virus infection: NFKB1	NFKB1	Transcription regulation	TUMOR.PROMOTING.INFLAMMATION
C00101: Tetrahydrofolate	P-hsa05169-125	0.668053	0.631371	0.00184424	1	Epstein-Barr virus infection	Epstein-Barr virus infection: STAT3	STAT3	Host-virus interaction	SUSTAINING.PROLIFERATIVE.SIGNALING
C02218: Dehydroalanine	P-hsa05169-103	0.545625	0.322155	0.00192871	1	Epstein-Barr virus infection	Epstein-Barr virus infection: NFKB1*	NFKB1*	Transcription regulation	TUMOR.PROMOTING.INFLAMMATION
C01213: (R)-Methylmalonyl-CoA	P-hsa05169-118	0.513551	0.386508	0.00208133	1	Epstein-Barr virus infection	Epstein-Barr virus infection: MDM2	MDM2	Host-virus interaction	EVADING.GROWTH.SUPPRESSORS
C02686: Galactosylceramide	P-hsa05169-104	0.530427	0.495857	0.00211532	1	Epstein-Barr virus infection	Epstein-Barr virus infection: IRF3	IRF3	Host-virus interaction	TUMOR.PROMOTING.INFLAMMATION
C20238: (2R)-Ethylmalonyl-CoA	P-hsa05169-83	0.554302	0.454448	0.00221892	1	Epstein-Barr virus infection	Epstein-Barr virus infection: GSK3B	GSK3B	Biological rhythms	SUSTAINING.PROLIFERATIVE.SIGNALING
C02843 C20876: No name	P-hsa05169-64	0.581328	0.442213	0.00174692	1	Epstein-Barr virus infection	Epstein-Barr virus infection: NFKB2	NFKB2	Biological rhythms	GENOME.INSTABILITY.AND.MUTATION
C03492: D-4'-Phosphopantothenate	P-hsa05169-32	0.516967	0.445081	0.00299106	1	Epstein-Barr virus infection	Epstein-Barr virus infection: CR2	CR2	Innate immunity	IMMUNE.DESTRUCTION
C00167: UDP-glucuronate	P-hsa05169-93	0.769628	0.662642	0.00219945	1	Epstein-Barr virus infection	Epstein-Barr virus infection: PLCG1	PLCG1	Host-virus interaction	REPLICATIVE.IMMORTALITY
C11173: SN-38	P-hsa05169-11	0.43164	0.289845	0.00146071	1	Epstein-Barr virus infection	Epstein-Barr virus infection: HLA-A	HLA-A	Host-virus interaction	IMMUNE.DESTRUCTION
C00719: Betaine	P-hsa05169-79	0.538534	0.259904	0.00194704	1	Epstein-Barr virus infection	Epstein-Barr virus infection: ATF2	ATF2	Transcription regulation	SUSTAINING.PROLIFERATIVE.SIGNALING
C05642: Formyl-N-acetyl-5-methoxykynurenamine	P-hsa05169-30	0.62528	0.463277	0.00156758	1	Epstein-Barr virus infection	Epstein-Barr virus infection: FGR	FGR	Innate immunity	REPLICATIVE.IMMORTALITY
C00683: (S)-Methylmalonyl-CoA	P-hsa05169-117	0.412242	0.26223	0.00202454	1	Epstein-Barr virus infection	Epstein-Barr virus infection: CDKN1A	CDKN1A	Cell cycle	EVADING.GROWTH.SUPPRESSORS
C03691: CMP-N-glycoloylneuraminate	P-hsa04973-5	0.624277	0.461343	0.00226305	1	Carbohydrate digestion and absorption	Carbohydrate digestion and absorption: SLC2A5	SLC2A5	Sugar transport	NA
C01024: Hydroxymethylbilane	P-hsa04973-36	0.194757	-2.54332	0.000652513	1	Carbohydrate digestion and absorption	Carbohydrate digestion and absorption: SLC2A2	SLC2A2	Sugar transport	GENOME.INSTABILITY.AND.MUTATION
C05746: 3-Oxohexanoyl-[acp]	P-hsa04530-14 20 43	0.503509	0.394493	0.00158596	1	Tight junction	Tight junction: CTNNA1 ACTB ACTN4	CTNNA1 ACTB ACTN4	Cell adhesion	NA
C16630: 5,6-Dihydro-5-fluorouracil	P-hsa04530-4 53	0.56633	0.432767	0.00176837	1	Tight junction	Tight junction: OCLN OCLN	OCLN OCLN	NA	NA
G00042: No name	P-hsa04530-5 10	0.621311	0.499984	0.00172061	1	Tight junction	Tight junction: IGSF5 MAGI1	IGSF5 MAGI1	Host-virus interaction	NA
C00349: 2-Methyl-3-oxopropanoate	P-hsa04530-4 45	0.504933	0.316269	0.00158715	1	Tight junction	Tight junction: OCLN TJP2	OCLN TJP2	NA	NA
C00349: 2-Methyl-3-oxopropanoate	P-hsa04530-5 15	0.630914	0.558464	0.00156509	1	Tight junction	Tight junction: IGSF5 MPDZ	IGSF5 MPDZ	Host-virus interaction	NA
C16631: alpha-Fluoro-beta-ureidopropionic acid	P-hsa04530-22 33	0.430855	0.220805	0.00152745	1	Tight junction	Tight junction: MYL12B CGN	MYL12B CGN	Cell shape	NA
C16622: N,N'-Diacetylhydrazine	P-hsa04530-20 37	0.603386	0.578582	0.0015722	1	Tight junction	Tight junction: ACTB TJP3	ACTB TJP3	NA	NA
C05648: 5-Hydroxy-N-formylkynurenine	P-hsa04530-11 13	0.647728	0.586424	0.00143359	1	Tight junction	Tight junction: TJP1 EPB41	TJP1 EPB41	Apoptosis	NA
C00719: Betaine	P-hsa04530-7 52	0.575187	0.518348	0.0019279	1	Tight junction	Tight junction: PARD6A MPP5	PARD6A MPP5	Cell division	NA
C06127: Digalactosylceramide sulfate	P-hsa04530-20 31	0.453615	0.222795	0.00146436	1	Tight junction	Tight junction: ACTB MLLT4	ACTB MLLT4	Cell adhesion	NA
G00027: No name	P-hsa04530-11 24 23	0.689016	0.618207	0.000981284	1	Tight junction	Tight junction: TJP1 YBX3 CDK4	TJP1 YBX3 CDK4	Transcription regulation	NA
C12126: Dihydroceramide	P-hsa04530-1 5	0.569909	0.465066	0.00173196	1	Tight junction	Tight junction: IGSF5 IGSF5	IGSF5 IGSF5	Host-virus interaction	NA
G00035: No name	P-hsa04530-13 45 20	0.473857	0.265698	0.00168121	1	Tight junction	Tight junction: EPB41 TJP2 ACTB	EPB41 TJP2 ACTB	Apoptosis	NA
C03715: O-Alkylglycerone phosphate	P-hsa04530-20 62	0.564361	0.4565	0.00200627	1	Tight junction	Tight junction: ACTB SHROOM1	ACTB SHROOM1	Cell shape	NA
C05453: 7alpha,12alpha-Dihydroxy-5beta-cholestan-3-one	P-hsa04530-8	0.456853	0.260597	0.00201999	1	Tight junction	Tight junction: LLGL2	LLGL2	Cell division	INVASION.AND.METASTASIS
C00019: S-Adenosyl-L-methionine	P-hsa04530-11 33	0.620504	0.53585	0.0013527	1	Tight junction	Tight junction: TJP1 CGN	TJP1 CGN	NA	NA
C03012: Naphthalene-1,2-diol	P-hsa04530-11 20 16	0.510039	0.29299	0.00150566	1	Tight junction	Tight junction: TJP1 ACTB CTTN	TJP1 ACTB CTTN	Endocytosis	NA
C05454: 3alpha,7alpha,12alpha-Trihydroxy-5beta-cholestane	P-hsa04530-11 62	0.65204	0.598176	0.00141602	1	Tight junction	Tight junction: TJP1 SHROOM1	TJP1 SHROOM1	Cell shape	NA
C04006: 1D-myo-Inositol 3-phosphate	P-hsa04530-30	0.550653	0.440057	0.00159957	1	Tight junction	Tight junction: AKT3	AKT3	Glycogen biosynthesis	SUSTAINING.PROLIFERATIVE.SIGNALING	5728	1
C04487: 5-(D-Galactosyloxy)-L-lysine-procollagen	P-hsa04530-11 43	0.623745	0.543086	0.00148736	1	Tight junction	Tight junction: TJP1 ACTN4	TJP1 ACTN4	Protein transport	NA
G12396: No name	P-hsa04530-20 22	0.420975	0.196159	0.0017966	1	Tight junction	Tight junction: ACTB MYL12B	ACTB MYL12B	Cell shape	NA
C05984: 2-Hydroxybutanoic acid	P-hsa04530-5 11 31	0.614778	0.543392	0.00154825	1	Tight junction	Tight junction: IGSF5 TJP1 MLLT4	IGSF5 TJP1 MLLT4	Host-virus interaction	NA
C05446: 3alpha,7alpha,12alpha,26-Tetrahydroxy-5beta-cholestane	P-hsa04530-4 37 11	0.538131	0.494	0.00158328	1	Tight junction	Tight junction: OCLN TJP3 TJP1	OCLN TJP3 TJP1	NA	NA
C00487: Carnitine	P-hsa04530-6 11 45	0.497193	0.387694	0.00162794	1	Tight junction	Tight junction: CLDN24 TJP1 TJP2	CLDN24 TJP1 TJP2	Ion transport	NA
C16331: OPC6-CoA	P-hsa04530-11 36 14	0.647357	0.61768	0.00155941	1	Tight junction	Tight junction: TJP1 CTNNB1 CTNNA1	TJP1 CTNNB1 CTNNA1	Cell adhesion	NA
C00074: Phosphoenolpyruvate	P-hsa04350-34	0.456006	0.210962	0.000914532	1	TGF-beta signaling pathway	TGF-beta signaling pathway: ROCK1	ROCK1	Apoptosis	INVASION.AND.METASTASIS
C15646: 1-(1-Alkenyl)-sn-glycero-3-phosphate	P-hsa04350-21	0.591665	0.204029	0.000458826	1	TGF-beta signaling pathway	TGF-beta signaling pathway: CDKN2B	CDKN2B	Cell cycle	EVADING.GROWTH.SUPPRESSORS
C17339: 4-Cholesten-7alpha,12alpha-diol-3-one	P-hsa04350-32	0.477391	0.219899	0.00091029	1	TGF-beta signaling pathway	TGF-beta signaling pathway: RPS6KB1	RPS6KB1	Apoptosis	INDUCING.ANGIOGENESIS
C00638: Long-chain fatty acid	P-hsa04350-10	0.587731	0.491676	0.00120475	1	TGF-beta signaling pathway	TGF-beta signaling pathway: SMAD4	SMAD4	Transcription regulation	GENOME.INSTABILITY.AND.MUTATION
C19574: 4-(Methylnitrosamino)-1-(3-pyridyl)-1-butanol	P-hsa04350-11	0.555051	0.402181	0.00128382	1	TGF-beta signaling pathway	TGF-beta signaling pathway: SMAD4*	SMAD4*	Transcription regulation	GENOME.INSTABILITY.AND.MUTATION
C00166: Phenylpyruvate	P-hsa04350-41	0.530799	0.398528	0.00164791	1	TGF-beta signaling pathway	TGF-beta signaling pathway: SMAD4***	SMAD4***	Transcription regulation	GENOME.INSTABILITY.AND.MUTATION
C11557: 1-Phosphatidyl-1D-myo-inositol 5-phosphate	P-hsa04150-33	0.390505	0.25185	0.00145699	1	mTOR signaling pathway	mTOR signaling pathway: RPS6	RPS6	NA	SUSTAINING.PROLIFERATIVE.SIGNALING
C04185: 5,6-Dihydroxyindole-2-carboxylate	P-hsa04150-31	0.347109	0.205165	0.00124793	1	mTOR signaling pathway	mTOR signaling pathway: EIF4E	EIF4E	Initiation factor	SUSTAINING.PROLIFERATIVE.SIGNALING
C00449: N6-(L-1,3-Dicarboxypropyl)-L-lysine	P-hsa04150-56	0.462413	0.358105	0.00146253	1	mTOR signaling pathway	mTOR signaling pathway: EIF4B	EIF4B	Initiation factor	SUSTAINING.PROLIFERATIVE.SIGNALING
C05108: 14-Demethyllanosterol	P-hsa04390-95	0.36088	0.202357	0.00143918	1	Hippo signaling pathway	Hippo signaling pathway: AFP	AFP	NA	INVASION.AND.METASTASIS
C14819: Fe3+	P-hsa04390-13	0.561158	0.445919	0.00153436	1	Hippo signaling pathway	Hippo signaling pathway: BIRC5	BIRC5	Transcription regulation	RESISTING.CELL.DEATH
G00035: No name	P-hsa04390-60	0.562468	0.430603	0.00139021	1	Hippo signaling pathway	Hippo signaling pathway: CTGF*	CTGF*	DNA synthesis	INDUCING.ANGIOGENESIS
C03012: Naphthalene-1,2-diol	P-hsa04390-89	0.450413	0.305189	0.00171199	1	Hippo signaling pathway	Hippo signaling pathway: ID2	ID2	Transcription regulation	SUSTAINING.PROLIFERATIVE.SIGNALING
C00519: Hypotaurine	P-hsa04390-90	0.436311	0.161824	0.00143998	1	Hippo signaling pathway	Hippo signaling pathway: BBC3	BBC3	Apoptosis	RESISTING.CELL.DEATH
C11039: 2'-Deoxy-5-hydroxymethylcytidine-5'-triphosphate	P-hsa04390-77	0.463339	0.351364	0.00197287	1	Hippo signaling pathway	Hippo signaling pathway: CCND1	CCND1	Transcription regulation	SUSTAINING.PROLIFERATIVE.SIGNALING
C16596: 5-Phenyl-1,3-oxazinane-2,4-dione	P-hsa04390-59	0.54416	0.433606	0.00171251	1	Hippo signaling pathway	Hippo signaling pathway: SERPINE1	SERPINE1	NA	INDUCING.ANGIOGENESIS
C07712: Secalciferol	P-hsa04390-94	0.570602	0.490853	0.00118527	1	Hippo signaling pathway	Hippo signaling pathway: GLI2	GLI2	Transcription regulation	SUSTAINING.PROLIFERATIVE.SIGNALING
C00322: 2-Oxoadipate	P-hsa04390-88	0.4121	0.282815	0.0015992	1	Hippo signaling pathway	Hippo signaling pathway: ID1	ID1	Transcription regulation	REPLICATIVE.IMMORTALITY
C01598: Melatonin	P-hsa04390-52	0.603791	0.503085	0.00149303	1	Hippo signaling pathway	Hippo signaling pathway: ITGB2	ITGB2	Cell adhesion	GENOME.INSTABILITY.AND.MUTATION
C00232: Succinate semialdehyde	P-hsa04390-74	0.460215	0.327954	0.00158426	1	Hippo signaling pathway	Hippo signaling pathway: AXIN1	AXIN1	Wnt signaling pathway	GENOME.INSTABILITY.AND.MUTATION
C02843 C20876: No name	P-hsa04390-96	0.572325	0.477779	0.00137541	1	Hippo signaling pathway	Hippo signaling pathway: FGF1	FGF1	Angiogenesis	SUSTAINING.PROLIFERATIVE.SIGNALING
C17339: 4-Cholesten-7alpha,12alpha-diol-3-one	P-hsa04390-5	0.469652	0.230669	0.00140214	1	Hippo signaling pathway	Hippo signaling pathway: SAV1	SAV1	NA	EVADING.GROWTH.SUPPRESSORS
C00449: N6-(L-1,3-Dicarboxypropyl)-L-lysine	P-hsa04390-75	0.3989	0.247702	0.0016501	1	Hippo signaling pathway	Hippo signaling pathway: NKD1	NKD1	Wnt signaling pathway	INVASION.AND.METASTASIS
C03715: O-Alkylglycerone phosphate	P-hsa04390-80	0.349302	0.19435	0.00157714	1	Hippo signaling pathway	Hippo signaling pathway: BIRC2	BIRC2	Transcription regulation	RESISTING.CELL.DEATH
C06127: Digalactosylceramide sulfate	P-hsa04390-76	0.455829	0.355697	0.00230143	1	Hippo signaling pathway	Hippo signaling pathway: MYC	MYC	Transcription regulation	SUSTAINING.PROLIFERATIVE.SIGNALING
C05455: 7alpha-Hydroxycholest-4-en-3-one	P-hsa04390-12	0.557117	0.459077	0.00107012	1	Hippo signaling pathway	Hippo signaling pathway: CTGF	CTGF	DNA synthesis	INDUCING.ANGIOGENESIS
C00449: N6-(L-1,3-Dicarboxypropyl)-L-lysine	P-hsa04390-14	0.487997	0.402616	0.00155731	1	Hippo signaling pathway	Hippo signaling pathway: AREG	AREG	NA	SUSTAINING.PROLIFERATIVE.SIGNALING
C00157: Phosphatidylcholine	P-hsa04390-17 51	0.625771	0.531069	0.00207064	1	Hippo signaling pathway	Hippo signaling pathway: YWHAQ YAP1	YWHAQ YAP1	Host-virus interaction	NA
C03201: 1-Alkyl-2-acylglycerol	P-hsa04390-58	0.626969	0.538826	0.00136391	1	Hippo signaling pathway	Hippo signaling pathway: SMAD7	SMAD7	Transcription regulation	SUSTAINING.PROLIFERATIVE.SIGNALING
C01344: dIDP	P-hsa04390-79	0.545359	0.48548	0.00174435	1	Hippo signaling pathway	Hippo signaling pathway: SNAI2	SNAI2	Transcription regulation	INVASION.AND.METASTASIS
C00136: Butanoyl-CoA	P-hsa04390-78	0.319229	0.188273	0.00275359	1	Hippo signaling pathway	Hippo signaling pathway: SOX2	SOX2	Transcription regulation	SUSTAINING.PROLIFERATIVE.SIGNALING
C20238: (2R)-Ethylmalonyl-CoA	P-hsa04390-18	0.481622	0.370319	0.00162396	1	Hippo signaling pathway	Hippo signaling pathway: MOB1A	MOB1A	NA	EVADING.GROWTH.SUPPRESSORS
C05455: 7alpha-Hydroxycholest-4-en-3-one	P-hsa04713-60	0.655639	0.662064	0.00154657	1	Circadian entrainment	Circadian entrainment: PER1	PER1	Biological rhythms	SUSTAINING.PROLIFERATIVE.SIGNALING
G00058: No name	P-hsa04713-14	0.279891	0.0342021	0.00102901	1	Circadian entrainment	Circadian entrainment: PRKCA	PRKCA	Angiogenesis	SUSTAINING.PROLIFERATIVE.SIGNALING
C05665: 3-Aminopropanal	P-hsa04713-56	0.33219	0.210372	0.00176512	1	Circadian entrainment	Circadian entrainment: KCNJ3	KCNJ3	Potassium transport	GENOME.INSTABILITY.AND.MUTATION
C04637: 1-Phosphatidyl-D-myo-inositol 4,5-bisphosphate	P-hsa04713-61	0.632245	0.613771	0.00221205	1	Circadian entrainment	Circadian entrainment: FOS	FOS	NA	SUSTAINING.PROLIFERATIVE.SIGNALING
C01177: Inositol 1-phosphate	P-hsa04722-33	0.67773	0.598531	0.00114973	1	Neurotrophin signaling pathway	Neurotrophin signaling pathway: BAD	BAD	Apoptosis	RESISTING.CELL.DEATH
C03691: CMP-N-glycoloylneuraminate	P-hsa04722-84	0.492219	0.403602	0.00159648	1	Neurotrophin signaling pathway	Neurotrophin signaling pathway: NFKB1*	NFKB1*	Apoptosis	TUMOR.PROMOTING.INFLAMMATION
C01081: Thiamin monophosphate	P-hsa04722-37	0.351347	0.216475	0.00108424	1	Neurotrophin signaling pathway	Neurotrophin signaling pathway: NFKB1	NFKB1	Apoptosis	TUMOR.PROMOTING.INFLAMMATION
C01040: L-Gulono-1,4-lactone	P-hsa04722-35	0.414445	0.313617	0.00135006	1	Neurotrophin signaling pathway	Neurotrophin signaling pathway: FOXO3	FOXO3	Apoptosis	RESISTING.CELL.DEATH
C07712: Secalciferol	P-hsa04722-70	0.433669	0.351575	0.00177619	1	Neurotrophin signaling pathway	Neurotrophin signaling pathway: ZNF274	ZNF274	Transcription regulation	NA
C16622: N,N'-Diacetylhydrazine	P-hsa04722-46	0.493078	0.310167	0.00213643	1	Neurotrophin signaling pathway	Neurotrophin signaling pathway: ATF4*	ATF4*	Biological rhythms	RESISTING.CELL.DEATH
C01081: Thiamin monophosphate	P-hsa04722-53	0.511121	0.419583	0.00231524	1	Neurotrophin signaling pathway	Neurotrophin signaling pathway: JUN	JUN	Transcription regulation	SUSTAINING.PROLIFERATIVE.SIGNALING
C00136: Butanoyl-CoA	P-hsa04722-38	0.485269	0.34569	0.00243268	1	Neurotrophin signaling pathway	Neurotrophin signaling pathway: ATF4	ATF4	Biological rhythms	RESISTING.CELL.DEATH
C00349: 2-Methyl-3-oxopropanoate	P-hsa04722-73 77	0.434858	0.301458	0.00259108	1	Neurotrophin signaling pathway	Neurotrophin signaling pathway: NGFRAP1 YWHAE	NGFRAP1 YWHAE	Apoptosis	NA
C16331: OPC6-CoA	P-hsa04722-85	0.467153	0.264597	0.00147877	1	Neurotrophin signaling pathway	Neurotrophin signaling pathway: BAX	BAX	Apoptosis	RESISTING.CELL.DEATH
C17938: 5,6-Indolequinone-2-carboxylic acid	P-hsa04722-34	0.553244	0.39323	0.00187388	1	Neurotrophin signaling pathway	Neurotrophin signaling pathway: GSK3B	GSK3B	Biological rhythms	SUSTAINING.PROLIFERATIVE.SIGNALING
C05638: 5-Hydroxykynurenamine	P-hsa04722-50	0.457491	0.369171	0.00229369	1	Neurotrophin signaling pathway	Neurotrophin signaling pathway: RHOA	RHOA	Host-virus interaction	SUSTAINING.PROLIFERATIVE.SIGNALING
C05747: (R)-3-Hydroxyhexanoyl-[acp]	P-hsa04960-27	0.338714	0.0546921	0.00173467	1	Aldosterone-regulated sodium reabsorption	Aldosterone-regulated sodium reabsorption: KCNJ1	KCNJ1	Potassium transport	GENOME.INSTABILITY.AND.MUTATION
C04185: 5,6-Dihydroxyindole-2-carboxylate	P-hsa04960-3	0.497398	0.40662	0.0019779	1	Aldosterone-regulated sodium reabsorption	Aldosterone-regulated sodium reabsorption: SCNN1A	SCNN1A	Sodium transport	GENOME.INSTABILITY.AND.MUTATION
C00079: L-Phenylalanine	P-hsa04960-13	0.339388	-0.1174	0.00104087	1	Aldosterone-regulated sodium reabsorption	Aldosterone-regulated sodium reabsorption: FXYD4	FXYD4	Ion transport	GENOME.INSTABILITY.AND.MUTATION
G12396: No name	P-hsa04960-4	0.487051	0.285201	0.00159277	1	Aldosterone-regulated sodium reabsorption	Aldosterone-regulated sodium reabsorption: ATP1B4	ATP1B4	Ion transport	GENOME.INSTABILITY.AND.MUTATION
C04487: 5-(D-Galactosyloxy)-L-lysine-procollagen	P-hsa04960-15	1	1	0	20	Aldosterone-regulated sodium reabsorption	Aldosterone-regulated sodium reabsorption: C00762	C00762	NA	NA
C00449: N6-(L-1,3-Dicarboxypropyl)-L-lysine	P-hsa04210-62	0.427229	0.322432	0.00184368	1	Apoptosis	Apoptosis: TP53AIP1	TP53AIP1	Apoptosis	RESISTING.CELL.DEATH
C02843 C20876: No name	P-hsa04210-102	0.515801	0.422537	0.00154333	1	Apoptosis	Apoptosis: PIDD1	PIDD1	Apoptosis	NA
C05751: trans-Oct-2-enoyl-[acp]	P-hsa04210-52	0.563015	0.46231	0.00174454	1	Apoptosis	Apoptosis: PARP2	PARP2	DNA damage	GENOME.INSTABILITY.AND.MUTATION
C11557: 1-Phosphatidyl-1D-myo-inositol 5-phosphate	P-hsa04210-85	0.632292	0.445736	0.00180088	1	Apoptosis	Apoptosis: FASLG*	FASLG*	Apoptosis	RESISTING.CELL.DEATH
C00638: Long-chain fatty acid	P-hsa04210-63	0.595856	0.512432	0.0019868	1	Apoptosis	Apoptosis: FAS*	FAS*	Apoptosis	RESISTING.CELL.DEATH
C00576: Betaine aldehyde	P-hsa04210-99	0.593275	0.421471	0.00180709	1	Apoptosis	Apoptosis: BID**	BID**	NA	RESISTING.CELL.DEATH
C00836: Sphinganine	P-hsa04210-3	0.545851	0.319591	0.00192989	1	Apoptosis	Apoptosis: BCL2L1	BCL2L1	Apoptosis	RESISTING.CELL.DEATH
C00019: S-Adenosyl-L-methionine	P-hsa04210-114	0.493249	0.292306	0.00198928	1	Apoptosis	Apoptosis: HRK	HRK	Apoptosis	RESISTING.CELL.DEATH
C19574: 4-(Methylnitrosamino)-1-(3-pyridyl)-1-butanol	P-hsa04210-51	0.626161	0.508692	0.001701	1	Apoptosis	Apoptosis: LMNA	LMNA	NA	GENOME.INSTABILITY.AND.MUTATION
C01026: N,N-Dimethylglycine	P-hsa04210-83	0.408084	0.25749	0.00159442	1	Apoptosis	Apoptosis: TP53*	TP53*	Apoptosis	GENOME.INSTABILITY.AND.MUTATION
C00576: Betaine aldehyde	P-hsa04210-57	0.416821	0.137989	0.00181724	1	Apoptosis	Apoptosis: BAK1	BAK1	Apoptosis	RESISTING.CELL.DEATH
C00101: Tetrahydrofolate	P-hsa04210-56	0.444536	0.174423	0.00232279	1	Apoptosis	Apoptosis: BAX	BAX	Apoptosis	RESISTING.CELL.DEATH
C00331: Indolepyruvate	P-hsa04210-64	0.456534	0.416922	0.00156823	1	Apoptosis	Apoptosis: TNFRSF10D*	TNFRSF10D*	Apoptosis	EVADING.GROWTH.SUPPRESSORS
C00114: Choline	P-hsa04210-71	0.537989	0.329554	0.00156848	1	Apoptosis	Apoptosis: GADD45G	GADD45G	Apoptosis	REPLICATIVE.IMMORTALITY
C09332: THF-L-glutamate	P-hsa04210-10	0.545056	0.298853	0.00166753	1	Apoptosis	Apoptosis: BIRC2	BIRC2	Apoptosis	RESISTING.CELL.DEATH
C00836: Sphinganine	P-hsa04210-72	0.598568	0.339187	0.00128	1	Apoptosis	Apoptosis: BCL2A1	BCL2A1	Apoptosis	RESISTING.CELL.DEATH
C00504: Folate	P-hsa04210-70	0.580711	0.382423	0.00186591	1	Apoptosis	Apoptosis: CFLAR*	CFLAR*	Apoptosis	RESISTING.CELL.DEATH
C05381: 3-Carboxy-1-hydroxypropyl-ThPP	P-hsa04210-59	0.483366	0.431461	0.00196767	1	Apoptosis	Apoptosis: PMAIP1	PMAIP1	Apoptosis	RESISTING.CELL.DEATH
C00101: Tetrahydrofolate	P-hsa04210-4	0.652375	0.452508	0.00140125	1	Apoptosis	Apoptosis: DFFA	DFFA	Apoptosis	RESISTING.CELL.DEATH
C03410: N-Glycoloyl-neuraminate	P-hsa04210-50	0.667217	0.533916	0.00224066	1	Apoptosis	Apoptosis: SPTA1	SPTA1	Cell shape	GENOME.INSTABILITY.AND.MUTATION
C05638: 5-Hydroxykynurenamine	P-hsa04210-60	0.470504	0.385986	0.00214733	1	Apoptosis	Apoptosis: BBC3	BBC3	Apoptosis	RESISTING.CELL.DEATH
C17339: 4-Cholesten-7alpha,12alpha-diol-3-one	P-hsa04210-86	0.463214	0.349374	0.00215212	1	Apoptosis	Apoptosis: BCL2L11	BCL2L11	Apoptosis	RESISTING.CELL.DEATH
C05545: Protein N6,N6-dimethyl-L-lysine	P-hsa04210-69	0.486129	0.307992	0.00154184	1	Apoptosis	Apoptosis: PTPN13	PTPN13	NA	SUSTAINING.PROLIFERATIVE.SIGNALING
C05648: 5-Hydroxy-N-formylkynurenine	P-hsa04210-119	0.332319	0.173876	0.00150148	1	Apoptosis	Apoptosis: BCL2*	BCL2*	Apoptosis	RESISTING.CELL.DEATH
C15645: 1-(1-Alkenyl)-sn-glycerol	P-hsa04210-84	0.593553	0.440318	0.00156852	1	Apoptosis	Apoptosis: FAS**	FAS**	Apoptosis	RESISTING.CELL.DEATH
C02686: Galactosylceramide	P-hsa04210-74	0.752899	0.690655	0.00155785	1	Apoptosis	Apoptosis: BAX*	BAX*	Apoptosis	RESISTING.CELL.DEATH
C05747: (R)-3-Hydroxyhexanoyl-[acp]	P-hsa04210-75	0.711847	0.606672	0.00157043	1	Apoptosis	Apoptosis: BAK1*	BAK1*	Apoptosis	RESISTING.CELL.DEATH
G00103: No name	P-hsa04210-61	0.537114	0.546686	0.00197558	1	Apoptosis	Apoptosis: APAF1	APAF1	Apoptosis	RESISTING.CELL.DEATH
C00079: L-Phenylalanine	P-hsa04210-58	0.380173	0.163556	0.0018433	1	Apoptosis	Apoptosis: BID*	BID*	NA	RESISTING.CELL.DEATH
C05751: trans-Oct-2-enoyl-[acp]	P-hsa04210-106	0.686278	0.637092	0.00213174	1	Apoptosis	Apoptosis: TUBA1B	TUBA1B	NA	GENOME.INSTABILITY.AND.MUTATION
C00114: Choline	P-hsa04210-73	0.576376	0.353733	0.0017586	1	Apoptosis	Apoptosis: TRAF1	TRAF1	Apoptosis	RESISTING.CELL.DEATH
C00487: Carnitine	P-hsa04210-107	0.688422	0.553967	0.00223154	1	Apoptosis	Apoptosis: MCL1	MCL1	Apoptosis	RESISTING.CELL.DEATH
G00103: No name	P-hsa04210-105	0.578845	0.453588	0.00152777	1	Apoptosis	Apoptosis: ACTB	ACTB	NA	CELLULAR.ENERGETICS
C00053: 3'-Phosphoadenylyl sulfate	P-hsa04015-11	0.4666	0.338083	0.00222698	1	Rap1 signaling pathway	Rap1 signaling pathway: RAC1	RAC1	Transcription regulation	INVASION.AND.METASTASIS
C15645: 1-(1-Alkenyl)-sn-glycerol	P-hsa04015-100 101 48	0.361819	0.0601278	0.00179954	1	Rap1 signaling pathway	Rap1 signaling pathway: PRKCI PARD6A PARD3	PRKCI PARD6A PARD3	Inflammatory response	NA
C00053: 3'-Phosphoadenylyl sulfate	P-hsa04015-18	0.393412	0.170359	0.00232306	1	Rap1 signaling pathway	Rap1 signaling pathway: CDH1	CDH1	Cell cycle	GENOME.INSTABILITY.AND.MUTATION
C04646: 6-Thioinosine-5'-monophosphate	P-hsa04015-14	0.4633	0.216263	0.00213934	1	Rap1 signaling pathway	Rap1 signaling pathway: MAPK14	MAPK14	Stress response	SUSTAINING.PROLIFERATIVE.SIGNALING
C11039: 2'-Deoxy-5-hydroxymethylcytidine-5'-triphosphate	P-hsa04015-3	0.419073	0.279823	0.00201785	1	Rap1 signaling pathway	Rap1 signaling pathway: MAPK1	MAPK1	Cell cycle	SUSTAINING.PROLIFERATIVE.SIGNALING
C01120: Sphinganine 1-phosphate	P-hsa04015-17	0.472024	0.224582	0.00231543	1	Rap1 signaling pathway	Rap1 signaling pathway: ACTB	ACTB	NA	CELLULAR.ENERGETICS
C01243: 1D-myo-Inositol 1,3,4-trisphosphate	P-hsa04015-82	0.472436	0.288528	0.0016769	1	Rap1 signaling pathway	Rap1 signaling pathway: ITGA2B	ITGA2B	Cell adhesion	GENOME.INSTABILITY.AND.MUTATION
C03691: CMP-N-glycoloylneuraminate	P-hsa04015-67	0.395942	0.141387	0.00240754	1	Rap1 signaling pathway	Rap1 signaling pathway: AKT3	AKT3	Glycogen biosynthesis	SUSTAINING.PROLIFERATIVE.SIGNALING
C15610: Cholest-5-ene-3beta,26-diol	P-hsa04015-92	0.362491	0.0456495	0.000742323	1	Rap1 signaling pathway	Rap1 signaling pathway: C00076*	C00076*	NA	NA
C05212: 1-Radyl-2-acyl-sn-glycero-3-phosphocholine	P-hsa04015-95	0.544205	0.311716	0.00189452	1	Rap1 signaling pathway	Rap1 signaling pathway: THBS1	THBS1	Cell adhesion	INDUCING.ANGIOGENESIS
C17339: 4-Cholesten-7alpha,12alpha-diol-3-one	P-hsa04015-96	0.34251	0.213514	0.00196429	1	Rap1 signaling pathway	Rap1 signaling pathway: PLCE1	PLCE1	Lipid degradation	GENOME.INSTABILITY.AND.MUTATION
C03410: N-Glycoloyl-neuraminate	P-hsa04015-30	0.4818	0.263525	0.00201178	1	Rap1 signaling pathway	Rap1 signaling pathway: ITGAL	ITGAL	Cell adhesion	TUMOR.PROMOTING.INFLAMMATION
C00245: Taurine	P-hsa04015-27	0.460605	0.274099	0.00163489	1	Rap1 signaling pathway	Rap1 signaling pathway: RALA	RALA	Cell cycle	INVASION.AND.METASTASIS
C02686: Galactosylceramide	P-hsa04015-63	0.492398	0.373916	0.00185998	1	Rap1 signaling pathway	Rap1 signaling pathway: GNAI1	GNAI1	Cell cycle	INVASION.AND.METASTASIS
C03824: 2-Aminomuconate semialdehyde	P-hsa04917-44	0.22575	0.0677162	0.0011579	1	Prolactin signaling pathway	Prolactin signaling pathway: PRLR**	PRLR**	NA	SUSTAINING.PROLIFERATIVE.SIGNALING
C03794: N6-(1,2-Dicarboxyethyl)-AMP	P-hsa04917-68	0.263908	0.067877	0.00106245	1	Prolactin signaling pathway	Prolactin signaling pathway: CCND1	CCND1	Cell division	SUSTAINING.PROLIFERATIVE.SIGNALING
C05747: (R)-3-Hydroxyhexanoyl-[acp]	P-hsa04917-48	0.259819	0.0948207	0.00129819	1	Prolactin signaling pathway	Prolactin signaling pathway: CCND2	CCND2	Cell division	SUSTAINING.PROLIFERATIVE.SIGNALING
C05768: Coproporphyrinogen I	P-hsa04917-71	0.418751	0.339458	0.00124714	1	Prolactin signaling pathway	Prolactin signaling pathway: CCND1*	CCND1*	Cell division	SUSTAINING.PROLIFERATIVE.SIGNALING
C03564: 1-Pyrroline-2-carboxylate	P-hsa04917-37	0.21577	0.0411941	0.000790377	1	Prolactin signaling pathway	Prolactin signaling pathway: TNFSF11	TNFSF11	NA	SUSTAINING.PROLIFERATIVE.SIGNALING
C05665: 3-Aminopropanal	P-hsa04917-46	0.173929	0.0320855	0.000957122	1	Prolactin signaling pathway	Prolactin signaling pathway: GCK	GCK	Innate immunity	GENOME.INSTABILITY.AND.MUTATION
C00006: NADP+	P-hsa04917-45	0.157374	-0.0980092	0.000603051	1	Prolactin signaling pathway	Prolactin signaling pathway: SLC2A2	SLC2A2	Sugar transport	GENOME.INSTABILITY.AND.MUTATION
C05750: 3-Oxooctanoyl-[acp]	P-hsa04917-56	0.284589	0.170706	0.00071307	1	Prolactin signaling pathway	Prolactin signaling pathway: LHCGR	LHCGR	NA	SUSTAINING.PROLIFERATIVE.SIGNALING
C05451: 7alpha-Hydroxy-5beta-cholestan-3-one	P-hsa04917-75	0.343386	0.271266	0.000860874	1	Prolactin signaling pathway	Prolactin signaling pathway: CCND1**	CCND1**	Cell division	SUSTAINING.PROLIFERATIVE.SIGNALING
C05579: Indole-5,6-quinone	P-hsa04917-65	0.235397	0.0438193	0.000459467	1	Prolactin signaling pathway	Prolactin signaling pathway: CYP17A1	CYP17A1	Steroidogenesis	GENOME.INSTABILITY.AND.MUTATION
G00084: No name	P-hsa04917-31	0.293908	0.125133	0.00126666	1	Prolactin signaling pathway	Prolactin signaling pathway: GALT	GALT	Galactose metabolism	IMMUNE.DESTRUCTION
C19574: 4-(Methylnitrosamino)-1-(3-pyridyl)-1-butanol	P-hsa04917-57	0.236745	0.0954885	0.00116137	1	Prolactin signaling pathway	Prolactin signaling pathway: ESR1	ESR1	Transcription regulation	SUSTAINING.PROLIFERATIVE.SIGNALING
C00331: Indolepyruvate	P-hsa04917-33	0.172165	0.0228119	0.000432393	1	Prolactin signaling pathway	Prolactin signaling pathway: CSN2	CSN2	NA	GENOME.INSTABILITY.AND.MUTATION
C15816: 3-Keto-4-methylzymosterol	P-hsa04917-34	0.241993	0.00877263	0.0012636	1	Prolactin signaling pathway	Prolactin signaling pathway: ELF5	ELF5	Transcription regulation	INVASION.AND.METASTASIS
C01598: Melatonin	P-hsa04917-47	0.100503	-0.0456505	0.000292566	1	Prolactin signaling pathway	Prolactin signaling pathway: INS	INS	Carbohydrate metabolism	SUSTAINING.PROLIFERATIVE.SIGNALING
C03824: 2-Aminomuconate semialdehyde	P-hsa04917-38	0.228722	0.0984586	0.00136937	1	Prolactin signaling pathway	Prolactin signaling pathway: IRF1	IRF1	Innate immunity	RESISTING.CELL.DEATH
C05984: 2-Hydroxybutanoic acid	P-hsa04917-40	0.167208	0.0318115	0.0007214	1	Prolactin signaling pathway	Prolactin signaling pathway: TH	TH	Catecholamine biosynthesis	IMMUNE.DESTRUCTION
G00048: No name	P-hsa05031-12	0.468689	0.2988	0.00249107	1	Amphetamine addiction	Amphetamine addiction: GRIA1	GRIA1	Ligand-gated ion channel	SUSTAINING.PROLIFERATIVE.SIGNALING
C11455: 4,4-Dimethyl-5alpha-cholesta-8,14,24-trien-3beta-ol	P-hsa05031-59	0.377268	0.273544	0.00202732	1	Amphetamine addiction	Amphetamine addiction: PPP3CA	PPP3CA	NA	SUSTAINING.PROLIFERATIVE.SIGNALING
C01040: L-Gulono-1,4-lactone	P-hsa05031-55	0.464003	0.287506	0.00256079	1	Amphetamine addiction	Amphetamine addiction: GRIA1*	GRIA1*	Ligand-gated ion channel	SUSTAINING.PROLIFERATIVE.SIGNALING
G00103: No name	P-hsa05031-77	0.710473	0.632503	0.00247421	1	Amphetamine addiction	Amphetamine addiction: MAOA*	MAOA*	Neurotransmitter degradation	GENOME.INSTABILITY.AND.MUTATION
G00103: No name	P-hsa05031-15	0.710473	0.632503	0.00247421	1	Amphetamine addiction	Amphetamine addiction: MAOA	MAOA	Neurotransmitter degradation	GENOME.INSTABILITY.AND.MUTATION
C20238: (2R)-Ethylmalonyl-CoA	P-hsa05031-97	0.424605	0.358093	0.00217146	1	Amphetamine addiction	Amphetamine addiction: ARC	ARC	Endocytosis	RESISTING.CELL.DEATH
C00576: Betaine aldehyde	P-hsa05031-96	0.234342	-0.1226	0.00133888	1	Amphetamine addiction	Amphetamine addiction: PDYN	PDYN	NA	GENOME.INSTABILITY.AND.MUTATION
C05746: 3-Oxohexanoyl-[acp]	P-hsa05031-8	0.30375	0.145518	0.00199334	1	Amphetamine addiction	Amphetamine addiction: DRD1	DRD1	NA	SUSTAINING.PROLIFERATIVE.SIGNALING
C00719: Betaine	P-hsa05031-53	0.292566	0.124656	0.00162502	1	Amphetamine addiction	Amphetamine addiction: CACNA1C*	CACNA1C*	Ion channel	GENOME.INSTABILITY.AND.MUTATION
C03564: 1-Pyrroline-2-carboxylate	P-hsa05031-54	0.360136	0.128625	0.00206606	1	Amphetamine addiction	Amphetamine addiction: GRIN3A*	GRIN3A*	Ligand-gated ion channel	GENOME.INSTABILITY.AND.MUTATION
C20825: Seminolipid	P-hsa05031-101	0.310189	0.0546735	0.00241321	1	Amphetamine addiction	Amphetamine addiction: FOS*	FOS*	NA	SUSTAINING.PROLIFERATIVE.SIGNALING
C05751: trans-Oct-2-enoyl-[acp]	P-hsa05031-10	0.286057	0.121349	0.00160702	1	Amphetamine addiction	Amphetamine addiction: CACNA1C	CACNA1C	Ion channel	GENOME.INSTABILITY.AND.MUTATION
C03564: 1-Pyrroline-2-carboxylate	P-hsa05031-11	0.360136	0.128625	0.00206606	1	Amphetamine addiction	Amphetamine addiction: GRIN3A	GRIN3A	Ligand-gated ion channel	GENOME.INSTABILITY.AND.MUTATION
C01026: N,N-Dimethylglycine	P-hsa05031-98	0.476529	0.424473	0.00237413	1	Amphetamine addiction	Amphetamine addiction: FOS	FOS	NA	SUSTAINING.PROLIFERATIVE.SIGNALING
G00118: No name	P-hsa04916-15	0.60088	0.457169	0.00239027	1	Melanogenesis	Melanogenesis: MITF*	MITF*	Transcription regulation	GENOME.INSTABILITY.AND.MUTATION
C17339: 4-Cholesten-7alpha,12alpha-diol-3-one	P-hsa04916-9	0.695405	0.561967	0.00253427	1	Melanogenesis	Melanogenesis: PRKACA	PRKACA	Angiogenesis	GENOME.INSTABILITY.AND.MUTATION
G00028: No name	P-hsa04916-8	0.652937	0.536524	0.000650939	1	Melanogenesis	Melanogenesis: TYR*	TYR*	Melanin biosynthesis	GENOME.INSTABILITY.AND.MUTATION
C05642: Formyl-N-acetyl-5-methoxykynurenamine	P-hsa04916-6	0.692161	0.649533	0.000726062	1	Melanogenesis	Melanogenesis: DCT	DCT	Melanin biosynthesis	EVADING.GROWTH.SUPPRESSORS
C05502: 22(R)-Hydroxycholesterol	P-hsa04916-4	0.697748	0.587204	0.000730525	1	Melanogenesis	Melanogenesis: TYR	TYR	Melanin biosynthesis	GENOME.INSTABILITY.AND.MUTATION
C00322: 2-Oxoadipate	P-hsa04916-7	0.385374	0.193016	0.0016598	1	Melanogenesis	Melanogenesis: TYRP1	TYRP1	Melanin biosynthesis	GENOME.INSTABILITY.AND.MUTATION
C01120: Sphinganine 1-phosphate	P-hsa04916-10	0.5948	0.465444	0.00195031	1	Melanogenesis	Melanogenesis: CAMK2A	CAMK2A	Neurogenesis	SUSTAINING.PROLIFERATIVE.SIGNALING
C03201: 1-Alkyl-2-acylglycerol	P-hsa04068-13	0.638986	0.577848	0.00135002	1	FoxO signaling pathway	FoxO signaling pathway: PCK1	PCK1	Gluconeogenesis	CELLULAR.ENERGETICS
C03824: 2-Aminomuconate semialdehyde	P-hsa04068-67	0.679657	0.642371	0.00165726	1	FoxO signaling pathway	FoxO signaling pathway: GABARAP	GABARAP	Autophagy	RESISTING.CELL.DEATH
G00023: No name	P-hsa04068-47	0.659153	0.584389	0.00141399	1	FoxO signaling pathway	FoxO signaling pathway: GADD45G	GADD45G	Apoptosis	REPLICATIVE.IMMORTALITY
C05642: Formyl-N-acetyl-5-methoxykynurenamine	P-hsa04068-50	0.611295	0.559026	0.00143916	1	FoxO signaling pathway	FoxO signaling pathway: TNFSF10	TNFSF10	NA	RESISTING.CELL.DEATH
C20775: beta-Citryl-L-glutamate	P-hsa04068-44	0.613043	0.553683	0.0016866	1	FoxO signaling pathway	FoxO signaling pathway: CDKN1B	CDKN1B	Cell cycle	EVADING.GROWTH.SUPPRESSORS
G00023: No name	P-hsa04068-54	0.659153	0.584389	0.00141399	1	FoxO signaling pathway	FoxO signaling pathway: GADD45G*	GADD45G*	Apoptosis	REPLICATIVE.IMMORTALITY
C00544: Homogentisate	P-hsa04068-72	0.628638	0.530383	0.00152441	1	FoxO signaling pathway	FoxO signaling pathway: SMAD2	SMAD2	Transcription regulation	SUSTAINING.PROLIFERATIVE.SIGNALING
G00023: No name	P-hsa04068-59	0.658649	0.572469	0.00140025	1	FoxO signaling pathway	FoxO signaling pathway: S1PR1	S1PR1	Angiogenesis	INDUCING.ANGIOGENESIS
C05642: Formyl-N-acetyl-5-methoxykynurenamine	P-hsa04068-49	0.606556	0.477039	0.0010739	1	FoxO signaling pathway	FoxO signaling pathway: BCL2L11	BCL2L11	Apoptosis	RESISTING.CELL.DEATH
C17339: 4-Cholesten-7alpha,12alpha-diol-3-one	P-hsa04068-53	0.656134	0.601112	0.00149883	1	FoxO signaling pathway	FoxO signaling pathway: SOD2	SOD2	NA	TUMOR.PROMOTING.INFLAMMATION
C00544: Homogentisate	P-hsa04068-48	0.620755	0.455326	0.0010962	1	FoxO signaling pathway	FoxO signaling pathway: FASLG	FASLG	Apoptosis	RESISTING.CELL.DEATH
C01040: L-Gulono-1,4-lactone	P-hsa04068-88	0.639615	0.558644	0.00131984	1	FoxO signaling pathway	FoxO signaling pathway: FBXO32	FBXO32	Ubl conjugation pathway	CELLULAR.ENERGETICS
C00836: Sphinganine	P-hsa04068-60	0.571521	0.464461	0.00147082	1	FoxO signaling pathway	FoxO signaling pathway: RAG1	RAG1	DNA recombination	GENOME.INSTABILITY.AND.MUTATION
C17339: 4-Cholesten-7alpha,12alpha-diol-3-one	P-hsa04068-51	0.606708	0.50212	0.00133097	1	FoxO signaling pathway	FoxO signaling pathway: BCL6	BCL6	Inflammatory response	REPLICATIVE.IMMORTALITY
C17339: 4-Cholesten-7alpha,12alpha-diol-3-one	P-hsa04068-56	0.606708	0.50212	0.00133097	1	FoxO signaling pathway	FoxO signaling pathway: BCL6*	BCL6*	Inflammatory response	REPLICATIVE.IMMORTALITY
C00999: Ferrocytochrome b5	P-hsa04068-96	0.581673	0.497814	0.00119606	1	FoxO signaling pathway	FoxO signaling pathway: CCNG2	CCNG2	Cell cycle	EVADING.GROWTH.SUPPRESSORS
C00999: Ferrocytochrome b5	P-hsa04068-58	0.636676	0.599452	0.00148578	1	FoxO signaling pathway	FoxO signaling pathway: KLF2	KLF2	Transcription regulation	INDUCING.ANGIOGENESIS
C01177: Inositol 1-phosphate	P-hsa04068-55	0.588558	0.494673	0.00130237	1	FoxO signaling pathway	FoxO signaling pathway: ATM	ATM	Cell cycle	GENOME.INSTABILITY.AND.MUTATION
C03824: 2-Aminomuconate semialdehyde	P-hsa04068-52	0.634555	0.590001	0.00141443	1	FoxO signaling pathway	FoxO signaling pathway: CAT	CAT	Detoxification	TUMOR.PROMOTING.INFLAMMATION
C03201: 1-Alkyl-2-acylglycerol	P-hsa04068-66	0.643977	0.595932	0.00148103	1	FoxO signaling pathway	FoxO signaling pathway: BNIP3	BNIP3	Apoptosis	RESISTING.CELL.DEATH
C00044: GTP	P-hsa04068-68	0.607255	0.577625	0.00114944	1	FoxO signaling pathway	FoxO signaling pathway: ATG12	ATG12	Autophagy	RESISTING.CELL.DEATH
C03201: 1-Alkyl-2-acylglycerol	P-hsa04068-14	0.65053	0.591441	0.00138412	1	FoxO signaling pathway	FoxO signaling pathway: G6PC	G6PC	Gluconeogenesis	CELLULAR.ENERGETICS
C00487: Carnitine	P-hsa04068-42	0.660211	0.683486	0.00150201	1	FoxO signaling pathway	FoxO signaling pathway: CDKN2D	CDKN2D	Cell cycle	REPLICATIVE.IMMORTALITY
C05642: Formyl-N-acetyl-5-methoxykynurenamine	P-hsa04068-40	0.588557	0.490601	0.00123751	1	FoxO signaling pathway	FoxO signaling pathway: CCND1	CCND1	Cell cycle	SUSTAINING.PROLIFERATIVE.SIGNALING
C00044: GTP	P-hsa04068-41	0.602558	0.536231	0.00138632	1	FoxO signaling pathway	FoxO signaling pathway: CDKN2B	CDKN2B	Cell cycle	EVADING.GROWTH.SUPPRESSORS
C12144: Phytosphingosine	P-hsa04068-57	0.593457	0.468085	0.00131743	1	FoxO signaling pathway	FoxO signaling pathway: IL7R	IL7R	NA	GENOME.INSTABILITY.AND.MUTATION
C00836: Sphinganine	P-hsa04068-45	0.552485	0.416333	0.00124521	1	FoxO signaling pathway	FoxO signaling pathway: RBL2	RBL2	Cell cycle	REPLICATIVE.IMMORTALITY
C03201: 1-Alkyl-2-acylglycerol	P-hsa04068-46	0.63852	0.579938	0.00126513	1	FoxO signaling pathway	FoxO signaling pathway: PLK4	PLK4	Cell cycle	EVADING.GROWTH.SUPPRESSORS
C00185: Cellobiose	P-hsa04068-43	0.639201	0.562174	0.00146216	1	FoxO signaling pathway	FoxO signaling pathway: CDKN1A	CDKN1A	Cell cycle	EVADING.GROWTH.SUPPRESSORS
C17339: 4-Cholesten-7alpha,12alpha-diol-3-one	P-hsa04068-39	0.646496	0.622937	0.00145657	1	FoxO signaling pathway	FoxO signaling pathway: CCNB3	CCNB3	Cell cycle	SUSTAINING.PROLIFERATIVE.SIGNALING
C00576: Betaine aldehyde	P-hsa04924-49	0.654059	0.527725	0.00166815	1	Renin secretion	Renin secretion: PDE1A	PDE1A	NA	SUSTAINING.PROLIFERATIVE.SIGNALING
C11455: 4,4-Dimethyl-5alpha-cholesta-8,14,24-trien-3beta-ol	P-hsa04924-23	0.629041	0.583325	0.00196189	1	Renin secretion	Renin secretion: ITPR1	ITPR1	Ion channel	GENOME.INSTABILITY.AND.MUTATION
C00257: D-Gluconic acid	P-hsa04924-34	0.396707	0.260463	0.00242868	1	Renin secretion	Renin secretion: REN	REN	Growth regulation	REPLICATIVE.IMMORTALITY
G00031: No name	P-hsa04924-58	0.411949	0.294281	0.00199426	1	Renin secretion	Renin secretion: PPP3CA	PPP3CA	NA	SUSTAINING.PROLIFERATIVE.SIGNALING
C05750: 3-Oxooctanoyl-[acp]	P-hsa04924-47	0.561064	0.460064	0.0018273	1	Renin secretion	Renin secretion: KCNMA1	KCNMA1	Ion channel	INVASION.AND.METASTASIS
C04646: 6-Thioinosine-5'-monophosphate	P-hsa04924-52	0.57414	0.400034	0.00147927	1	Renin secretion	Renin secretion: KCNJ2	KCNJ2	Ion channel	GENOME.INSTABILITY.AND.MUTATION
C16596: 5-Phenyl-1,3-oxazinane-2,4-dione	P-hsa04924-30	0.411504	0.199045	0.00125866	1	Renin secretion	Renin secretion: PDE3A	PDE3A	Angiogenesis	SUSTAINING.PROLIFERATIVE.SIGNALING
C03594: 7alpha-Hydroxycholesterol	P-hsa04924-31	0.531742	0.387929	0.00223371	1	Renin secretion	Renin secretion: C02135	C02135	NA	NA
C04646: 6-Thioinosine-5'-monophosphate	P-hsa04623-17	0.605758	0.414303	0.00256045	1	Cytosolic DNA-sensing pathway	Cytosolic DNA-sensing pathway: NFKB1	NFKB1	Apoptosis	TUMOR.PROMOTING.INFLAMMATION
C00632: 3-Hydroxyanthranilate	P-hsa04623-9	0.656255	0.516911	0.00201368	1	Cytosolic DNA-sensing pathway	Cytosolic DNA-sensing pathway: IKBKE	IKBKE	DNA damage	REPLICATIVE.IMMORTALITY
C00978: N-Acetylserotonin	P-hsa04623-8	0.592167	0.345245	0.0016225	1	Cytosolic DNA-sensing pathway	Cytosolic DNA-sensing pathway: TBK1	TBK1	Host-virus interaction	SUSTAINING.PROLIFERATIVE.SIGNALING
C16631: alpha-Fluoro-beta-ureidopropionic acid	P-hsa04623-25	0.572039	0.364705	0.00300309	1	Cytosolic DNA-sensing pathway	Cytosolic DNA-sensing pathway: NFKB1*	NFKB1*	Apoptosis	TUMOR.PROMOTING.INFLAMMATION
C01040: L-Gulono-1,4-lactone	P-hsa05217-22	0.54032	0.482401	0.00183145	1	Basal cell carcinoma	Basal cell carcinoma: LEF1	LEF1	Wnt signaling pathway	SUSTAINING.PROLIFERATIVE.SIGNALING
C05751: trans-Oct-2-enoyl-[acp]	P-hsa05217-3	0.593445	0.492295	0.00201692	1	Basal cell carcinoma	Basal cell carcinoma: GLI1	GLI1	Differentiation	SUSTAINING.PROLIFERATIVE.SIGNALING
C00836: Sphinganine	P-hsa05217-5	0.426833	0.296155	0.00181635	1	Basal cell carcinoma	Basal cell carcinoma: BMP2	BMP2	Chondrogenesis	SUSTAINING.PROLIFERATIVE.SIGNALING
C15518: (24S)-Cholest-5-ene-3beta,7alpha,24-triol	P-hsa05217-4	0.512209	0.515352	0.00181412	1	Basal cell carcinoma	Basal cell carcinoma: PTCH1	PTCH1	NA	GENOME.INSTABILITY.AND.MUTATION
C15808: 4alpha-Methylzymosterol-4-carboxylate	P-hsa05217-19	0.324368	0.121197	0.00201056	1	Basal cell carcinoma	Basal cell carcinoma: HHIP	HHIP	NA	SUSTAINING.PROLIFERATIVE.SIGNALING
G00048: No name	P-hsa05217-10	0.518333	0.355404	0.00194889	1	Basal cell carcinoma	Basal cell carcinoma: PTCH1*	PTCH1*	NA	GENOME.INSTABILITY.AND.MUTATION
C04352: (R)-4'-Phosphopantothenoyl-L-cysteine	P-hsa05222-19	0.413176	0.23134	0.0018016	1	Small cell lung cancer	Small cell lung cancer: CASP9	CASP9	Apoptosis	RESISTING.CELL.DEATH
C03594: 7alpha-Hydroxycholesterol	P-hsa05222-44	0.482999	0.185634	0.00175794	1	Small cell lung cancer	Small cell lung cancer: RB1	RB1	Host-virus interaction	GENOME.INSTABILITY.AND.MUTATION
C04501: N-Acetyl-alpha-D-glucosamine 1-phosphate	P-hsa05222-40	0.345378	0.189041	0.00131016	1	Small cell lung cancer	Small cell lung cancer: TRAF1	TRAF1	Apoptosis	RESISTING.CELL.DEATH
G12396: No name	P-hsa05222-34	0.321076	0.189431	0.00122691	1	Small cell lung cancer	Small cell lung cancer: CCND1	CCND1	Transcription regulation	SUSTAINING.PROLIFERATIVE.SIGNALING
C03564: 1-Pyrroline-2-carboxylate	P-hsa05222-14 15	0.421842	0.116848	0.00199347	1	Small cell lung cancer	Small cell lung cancer: RXRA RARB	RXRA RARB	Host-virus interaction	NA
C00357: N-Acetyl-D-glucosamine 6-phosphate	P-hsa05222-35	0.345481	0.0604355	0.000922817	1	Small cell lung cancer	Small cell lung cancer: NOS2	NOS2	Translation regulation	TUMOR.PROMOTING.INFLAMMATION
C00101: Tetrahydrofolate	P-hsa05222-36	0.371276	0.277088	0.000956562	1	Small cell lung cancer	Small cell lung cancer: PTGS2	PTGS2	Prostaglandin biosynthesis	TUMOR.PROMOTING.INFLAMMATION
C05749: Hexanoyl-[acp]	P-hsa05222-32	0.357917	0.236614	0.00123946	1	Small cell lung cancer	Small cell lung cancer: BIRC8	BIRC8	Apoptosis	RESISTING.CELL.DEATH
C04006: 1D-myo-Inositol 3-phosphate	P-hsa05222-39	0.330911	0.192065	0.00107285	1	Small cell lung cancer	Small cell lung cancer: BCL2L1	BCL2L1	Apoptosis	RESISTING.CELL.DEATH	5290; 5291; 5293; 5294	4
C01194: 1-Phosphatidyl-D-myo-inositol	P-hsa05218-14	0.522006	0.3661	0.00117892	1	Melanoma	Melanoma: BAD	BAD	Apoptosis	RESISTING.CELL.DEATH	5290; 5291; 5293; 5294	4
C06127: Digalactosylceramide sulfate	P-hsa05218-8	0.552275	0.376963	0.00146089	1	Melanoma	Melanoma: CDK4	CDK4	Cell cycle	EVADING.GROWTH.SUPPRESSORS
C00101: Tetrahydrofolate	P-hsa05218-21	0.508533	0.176842	0.00186408	1	Melanoma	Melanoma: RB1	RB1	Cell cycle	GENOME.INSTABILITY.AND.MUTATION
C00245: Taurine	P-hsa05218-9	0.487984	0.251215	0.00212625	1	Melanoma	Melanoma: CCND1	CCND1	Cell cycle	SUSTAINING.PROLIFERATIVE.SIGNALING
C05502: 22(R)-Hydroxycholesterol	P-hsa04742-4	0.276449	0.108555	0.00121169	1	Taste transduction	Taste transduction: TRPM5	TRPM5	Ligand-gated ion channel	SUSTAINING.PROLIFERATIVE.SIGNALING
C00719: Betaine	P-hsa04742-40	0.282989	0.171959	0.0022078	1	Taste transduction	Taste transduction: P2RX2	P2RX2	NA	GENOME.INSTABILITY.AND.MUTATION
C00836: Sphinganine	P-hsa04742-37	0.343556	0.27732	0.00152103	1	Taste transduction	Taste transduction: P2RY4	P2RY4	NA	SUSTAINING.PROLIFERATIVE.SIGNALING
C05545: Protein N6,N6-dimethyl-L-lysine	P-hsa04742-48	0.500054	0.386495	0.00171461	1	Taste transduction	Taste transduction: GABBR1	GABBR1	NA	GENOME.INSTABILITY.AND.MUTATION
C05746: 3-Oxohexanoyl-[acp]	P-hsa04742-55	0.218422	-0.387334	0.000604875	1	Taste transduction	Taste transduction: P2RX3	P2RX3	Ligand-gated ion channel	NA
C04722: 3alpha,7alpha,12alpha-Trihydroxy-5beta-cholestanoate	P-hsa04742-23 45	0.25764	0.0539078	0.00194341	1	Taste transduction	Taste transduction: PKD1L3 PKD2L1	PKD1L3 PKD2L1	Ion channel	NA
G00040: No name	P-hsa04742-67	0.161147	-0.0313385	0.00102196	1	Taste transduction	Taste transduction: PRKACA	PRKACA	Angiogenesis	GENOME.INSTABILITY.AND.MUTATION
G00043: No name	P-hsa04742-18	0.250676	0.155285	0.00135804	1	Taste transduction	Taste transduction: PDE1A	PDE1A	NA	SUSTAINING.PROLIFERATIVE.SIGNALING
C00157: Phosphatidylcholine	P-hsa04742-47	0.337699	0.170079	0.00178689	1	Taste transduction	Taste transduction: GABRA1	GABRA1	Ligand-gated ion channel	GENOME.INSTABILITY.AND.MUTATION
C05638: 5-Hydroxykynurenamine	P-hsa04742-49	0.399825	0.123908	0.0012719	1	Taste transduction	Taste transduction: HTR1A	HTR1A	Behavior	SUSTAINING.PROLIFERATIVE.SIGNALING
C00398: Tryptamine	P-hsa04742-57	0.457021	0.299808	0.00148066	1	Taste transduction	Taste transduction: HTR3C	HTR3C	Ligand-gated ion channel	GENOME.INSTABILITY.AND.MUTATION
C01120: Sphinganine 1-phosphate	P-hsa04742-8	0.606732	0.537292	0.00124528	1	Taste transduction	Taste transduction: PLCB2	PLCB2	Lipid degradation	GENOME.INSTABILITY.AND.MUTATION
C00031: D-Glucose	P-hsa04742-46	0.546293	0.471575	0.00124474	1	Taste transduction	Taste transduction: P2RY1	P2RY1	Blood coagulation	SUSTAINING.PROLIFERATIVE.SIGNALING
C16339: (+)-7-Isojasmonic acid CoA	P-hsa04742-27	0.404189	0.204589	0.00208453	1	Taste transduction	Taste transduction: CALHM1	CALHM1	Ion channel	GENOME.INSTABILITY.AND.MUTATION
C00719: Betaine	P-hsa04742-54	0.282989	0.171959	0.0022078	1	Taste transduction	Taste transduction: P2RX2*	P2RX2*	NA	GENOME.INSTABILITY.AND.MUTATION
C11455: 4,4-Dimethyl-5alpha-cholesta-8,14,24-trien-3beta-ol	P-hsa04742-34	0.379599	0.338608	0.00153263	1	Taste transduction	Taste transduction: GRM1	GRM1	NA	SUSTAINING.PROLIFERATIVE.SIGNALING
C06054: 2-Oxo-3-hydroxy-4-phosphobutanoate	P-hsa04742-31	0.468769	0.304513	0.00129033	1	Taste transduction	Taste transduction: C00076*	C00076*	NA	NA
G00048: No name	P-hsa04950-7	0.305758	0.171577	0.00219878	1	Maturity onset diabetes of the young	Maturity onset diabetes of the young: FOXA3	FOXA3	Transcription regulation	RESISTING.CELL.DEATH
C05648: 5-Hydroxy-N-formylkynurenine	P-hsa04950-15	0.239718	-0.390025	0.000470966	1	Maturity onset diabetes of the young	Maturity onset diabetes of the young: IAPP	IAPP	NA	CELLULAR.ENERGETICS
C05122: Taurocholate	P-hsa04950-5	0.259349	0.100357	0.00123502	1	Maturity onset diabetes of the young	Maturity onset diabetes of the young: GCK	GCK	Glycolysis	GENOME.INSTABILITY.AND.MUTATION
C05749: Hexanoyl-[acp]	P-hsa04950-11	0.336555	0.303048	0.00207853	1	Maturity onset diabetes of the young	Maturity onset diabetes of the young: HNF4G	HNF4G	Transcription regulation	INVASION.AND.METASTASIS
C00147: Adenine	P-hsa04950-21	0.337251	0.0931272	0.000803872	1	Maturity onset diabetes of the young	Maturity onset diabetes of the young: PKLR	PKLR	Glycolysis	GENOME.INSTABILITY.AND.MUTATION	5313	1
C01137: S-Adenosylmethioninamine	P-hsa04950-30	0.224754	0.0564799	0.000868253	1	Maturity onset diabetes of the young	Maturity onset diabetes of the young: PAX6*	PAX6*	Transcription regulation	GENOME.INSTABILITY.AND.MUTATION
C00079: L-Phenylalanine	P-hsa04950-16	0.176466	-4.07283	0.000343139	1	Maturity onset diabetes of the young	Maturity onset diabetes of the young: PAX4	PAX4	Transcription regulation	GENOME.INSTABILITY.AND.MUTATION
C01953: Pregnenolone	P-hsa04950-13	0.174715	-0.0616037	0.000486717	1	Maturity onset diabetes of the young	Maturity onset diabetes of the young: INS	INS	Glucose metabolism	SUSTAINING.PROLIFERATIVE.SIGNALING
C00346: Ethanolamine phosphate	P-hsa04950-18	0.386047	-0.366053	0.000497064	1	Maturity onset diabetes of the young	Maturity onset diabetes of the young: SLC2A2	SLC2A2	Sugar transport	GENOME.INSTABILITY.AND.MUTATION
C00073: L-Methionine	P-hsa04950-8	0.192818	-0.00352226	0.000404666	1	Maturity onset diabetes of the young	Maturity onset diabetes of the young: NEUROD1	NEUROD1	Transcription regulation	GENOME.INSTABILITY.AND.MUTATION
C00882: Dephospho-CoA	P-hsa04950-22	0.358172	0.236068	0.000925927	1	Maturity onset diabetes of the young	Maturity onset diabetes of the young: NR5A2	NR5A2	Transcription regulation	SUSTAINING.PROLIFERATIVE.SIGNALING
G00110: No name	P-hsa04950-1	0.199667	-0.216796	0.000499281	1	Maturity onset diabetes of the young	Maturity onset diabetes of the young: HNF1B	HNF1B	Transcription regulation	GENOME.INSTABILITY.AND.MUTATION
C05455: 7alpha-Hydroxycholest-4-en-3-one	P-hsa04950-31	0.170972	0.0188447	0.000325701	1	Maturity onset diabetes of the young	Maturity onset diabetes of the young: NKX6-1*	NKX6-1*	Transcription regulation	INVASION.AND.METASTASIS
C06212: N-Methylserotonin	P-hsa04950-20	0.35763	0.28703	0.000789569	1	Maturity onset diabetes of the young	Maturity onset diabetes of the young: NKX6-1	NKX6-1	Transcription regulation	INVASION.AND.METASTASIS
C03090: 5-Phosphoribosylamine	P-hsa05161-92	0.333454	0.115419	0.00134675	1	Hepatitis B	Hepatitis B: NFKBIA	NFKBIA	Host-virus interaction	TUMOR.PROMOTING.INFLAMMATION
C16632: alpha-Fluoro-beta-alanine	P-hsa05161-130	0.642626	0.507899	0.00193553	1	Hepatitis B	Hepatitis B: FASLG*	FASLG*	Transcription regulation	RESISTING.CELL.DEATH
C00288: HCO3-	P-hsa05161-57	0.410051	0.220264	0.00177798	1	Hepatitis B	Hepatitis B: STAT3*	STAT3*	Transcription regulation	SUSTAINING.PROLIFERATIVE.SIGNALING
C00719: Betaine	P-hsa05161-97	0.342128	0.114239	0.0016372	1	Hepatitis B	Hepatitis B: BCL2	BCL2	Apoptosis	RESISTING.CELL.DEATH
C00232: Succinate semialdehyde	P-hsa05161-219	0.34212	0.180924	0.00190913	1	Hepatitis B	Hepatitis B: CDK2*	CDK2*	Cell cycle	EVADING.GROWTH.SUPPRESSORS
C00232: Succinate semialdehyde	P-hsa05161-100	0.343065	0.164638	0.00166281	1	Hepatitis B	Hepatitis B: MMP9*	MMP9*	Collagen degradation	INDUCING.ANGIOGENESIS
C11039: 2'-Deoxy-5-hydroxymethylcytidine-5'-triphosphate	P-hsa05161-26	0.49853	0.333921	0.00149012	1	Hepatitis B	Hepatitis B: MMP9	MMP9	Collagen degradation	INDUCING.ANGIOGENESIS
C20825: Seminolipid	P-hsa05161-31	0.468441	0.262376	0.0018927	1	Hepatitis B	Hepatitis B: ELK1	ELK1	Transcription regulation	SUSTAINING.PROLIFERATIVE.SIGNALING
C05981: Phosphatidylinositol-3,4,5-trisphosphate	P-hsa05161-10	0.454919	0.390011	0.00166645	1	Hepatitis B	Hepatitis B: CASP3	CASP3	Apoptosis	RESISTING.CELL.DEATH
C16635: 5'-Deoxy-5-fluorocytidine	P-hsa05161-214	0.319614	0.15737	0.00181382	1	Hepatitis B	Hepatitis B: CDKN1B	CDKN1B	Cell cycle	EVADING.GROWTH.SUPPRESSORS
C00031: D-Glucose	P-hsa05161-194	0.606791	0.503866	0.00132196	1	Hepatitis B	Hepatitis B: TNF*	TNF*	NA	TUMOR.PROMOTING.INFLAMMATION
C20238: (2R)-Ethylmalonyl-CoA	P-hsa05161-213	0.517607	0.372141	0.00138746	1	Hepatitis B	Hepatitis B: E2F1	E2F1	Transcription regulation	SUSTAINING.PROLIFERATIVE.SIGNALING
G00045: No name	P-hsa05161-125	0.486015	0.391606	0.00155655	1	Hepatitis B	Hepatitis B: CDKN1A	CDKN1A	Cell cycle	EVADING.GROWTH.SUPPRESSORS
C05747: (R)-3-Hydroxyhexanoyl-[acp]	P-hsa05161-78	0.470276	0.304358	0.00203602	1	Hepatitis B	Hepatitis B: TNF	TNF	NA	TUMOR.PROMOTING.INFLAMMATION
C05749: Hexanoyl-[acp]	P-hsa05161-48	0.462234	0.263348	0.00152721	1	Hepatitis B	Hepatitis B: STAT1	STAT1	Transcription regulation	SUSTAINING.PROLIFERATIVE.SIGNALING
C16632: alpha-Fluoro-beta-alanine	P-hsa05161-66 67	0.501947	0.248827	0.00180028	1	Hepatitis B	Hepatitis B: NFKB1 NFKBIA	NFKB1 NFKBIA	Transcription regulation	SUSTAINING.PROLIFERATIVE.SIGNALING
C00357: N-Acetyl-D-glucosamine 6-phosphate	P-hsa05161-45	0.584871	0.512643	0.00177329	1	Hepatitis B	Hepatitis B: PCNA	PCNA	DNA repair	SUSTAINING.PROLIFERATIVE.SIGNALING
C04646: 6-Thioinosine-5'-monophosphate	P-hsa05161-30	0.504978	0.351092	0.00263813	1	Hepatitis B	Hepatitis B: MYC	MYC	Transcription regulation	SUSTAINING.PROLIFERATIVE.SIGNALING
G13034: No name	P-hsa05161-188	0.432912	0.361795	0.00225743	1	Hepatitis B	Hepatitis B: IFNB1	IFNB1	Antiviral defense	IMMUNE.DESTRUCTION
C20775: beta-Citryl-L-glutamate	P-hsa05161-32	0.457774	0.273686	0.00177954	1	Hepatitis B	Hepatitis B: STAT3	STAT3	Transcription regulation	SUSTAINING.PROLIFERATIVE.SIGNALING
G00044: No name	P-hsa05161-126	0.491621	0.37228	0.00136793	1	Hepatitis B	Hepatitis B: MYC*	MYC*	Transcription regulation	SUSTAINING.PROLIFERATIVE.SIGNALING
C00232: Succinate semialdehyde	P-hsa05161-207	0.34212	0.180924	0.00190913	1	Hepatitis B	Hepatitis B: CDK2	CDK2	Cell cycle	EVADING.GROWTH.SUPPRESSORS
C16610: Citalopram propionic acid	P-hsa05161-69	0.382422	0.231224	0.00177757	1	Hepatitis B	Hepatitis B: SMAD4	SMAD4	Transcription regulation	GENOME.INSTABILITY.AND.MUTATION
G00029: No name	P-hsa05161-29	0.409583	0.293977	0.00186793	1	Hepatitis B	Hepatitis B: NFKB1	NFKB1	Transcription regulation	TUMOR.PROMOTING.INFLAMMATION
G00048: No name	P-hsa05161-68	0.37295	0.132589	0.001752	1	Hepatitis B	Hepatitis B: JUN	JUN	Transcription regulation	SUSTAINING.PROLIFERATIVE.SIGNALING
C03691: CMP-N-glycoloylneuraminate	P-hsa05161-44	0.779809	0.717005	0.00122726	1	Hepatitis B	Hepatitis B: CXCL8	CXCL8	Inflammatory response	TUMOR.PROMOTING.INFLAMMATION
C00114: Choline	P-hsa05161-195	0.585223	0.389825	0.00124033	1	Hepatitis B	Hepatitis B: IL6	IL6	Acute phase	TUMOR.PROMOTING.INFLAMMATION
C17938: 5,6-Indolequinone-2-carboxylic acid	P-hsa05161-227	0.263208	0.0623906	0.000773326	1	Hepatitis B	Hepatitis B: MYD88*	MYD88*	Inflammatory response	TUMOR.PROMOTING.INFLAMMATION
C05545: Protein N6,N6-dimethyl-L-lysine	P-hsa04912-15	0.511127	0.371784	0.00100054	1	GnRH signaling pathway	GnRH signaling pathway: CAMK2A	CAMK2A	Neurogenesis	SUSTAINING.PROLIFERATIVE.SIGNALING
C01026: N,N-Dimethylglycine	P-hsa04912-20	0.526341	0.358827	0.000989906	1	GnRH signaling pathway	GnRH signaling pathway: PLA2G4B	PLA2G4B	Lipid degradation	GENOME.INSTABILITY.AND.MUTATION
C03012: Naphthalene-1,2-diol	P-hsa04912-14	0.41892	0.209033	0.00165313	1	GnRH signaling pathway	GnRH signaling pathway: ATF4	ATF4	Transcription regulation	RESISTING.CELL.DEATH
C05751: trans-Oct-2-enoyl-[acp]	P-hsa04912-26	0.529863	0.355194	0.000936716	1	GnRH signaling pathway	GnRH signaling pathway: PLD1	PLD1	Lipid degradation	SUSTAINING.PROLIFERATIVE.SIGNALING
C00473: Retinol	P-hsa04912-17	0.515005	0.319376	0.000663341	1	GnRH signaling pathway	GnRH signaling pathway: MAPK14	MAPK14	Stress response	SUSTAINING.PROLIFERATIVE.SIGNALING
C03410: N-Glycoloyl-neuraminate	P-hsa04912-43	0.487681	0.368261	0.00145764	1	GnRH signaling pathway	GnRH signaling pathway: PTK2B	PTK2B	Adaptive immunity	SUSTAINING.PROLIFERATIVE.SIGNALING
C03715: O-Alkylglycerone phosphate	P-hsa04912-46	0.501698	0.313715	0.00114108	1	GnRH signaling pathway	GnRH signaling pathway: JUN	JUN	Transcription regulation	SUSTAINING.PROLIFERATIVE.SIGNALING
C00019: S-Adenosyl-L-methionine	P-hsa04912-33	0.4125	0.22346	0.00215517	1	GnRH signaling pathway	GnRH signaling pathway: ELK1	ELK1	Transcription regulation	SUSTAINING.PROLIFERATIVE.SIGNALING
C05981: Phosphatidylinositol-3,4,5-trisphosphate	P-hsa04912-19	0.408009	0.253281	0.00166028	1	GnRH signaling pathway	GnRH signaling pathway: MAPK7	MAPK7	Differentiation	EVADING.GROWTH.SUPPRESSORS	23236; 5330; 5331; 5332	4
G00031: No name	P-hsa04022-39	0.58939	0.428297	0.00207579	1	cGMP-PKG signaling pathway	cGMP-PKG signaling pathway: KCNJ8	KCNJ8	Ion transport	GENOME.INSTABILITY.AND.MUTATION
C16545: Tamoxifen N-oxide	P-hsa04022-63	0.468709	0.332809	0.00216136	1	cGMP-PKG signaling pathway	cGMP-PKG signaling pathway: C00575	C00575	NA	NA
C05637: 4,8-Dihydroxyquinoline	P-hsa04022-45	0.7281	0.598255	0.00196231	1	cGMP-PKG signaling pathway	cGMP-PKG signaling pathway: CREB3	CREB3	Unfolded protein response	SUSTAINING.PROLIFERATIVE.SIGNALING
C16545: Tamoxifen N-oxide	P-hsa04022-51	0.725239	0.584951	0.00153055	1	cGMP-PKG signaling pathway	cGMP-PKG signaling pathway: GTF2I	GTF2I	Transcription regulation	INDUCING.ANGIOGENESIS
C15518: (24S)-Cholest-5-ene-3beta,7alpha,24-triol	P-hsa04022-57	0.634148	0.478647	0.00177701	1	cGMP-PKG signaling pathway	cGMP-PKG signaling pathway: C00144	C00144	NA	NA
C07712: Secalciferol	P-hsa04022-23	0.693978	0.600162	0.00241	1	cGMP-PKG signaling pathway	cGMP-PKG signaling pathway: CACNA1C	CACNA1C	Calcium transport	GENOME.INSTABILITY.AND.MUTATION
C00036: Oxaloacetate	P-hsa04022-44	0.609562	0.457251	0.00209777	1	cGMP-PKG signaling pathway	cGMP-PKG signaling pathway: BAD	BAD	Apoptosis	RESISTING.CELL.DEATH
C03794: N6-(1,2-Dicarboxyethyl)-AMP	P-hsa04022-49	0.68142	0.565518	0.00195939	1	cGMP-PKG signaling pathway	cGMP-PKG signaling pathway: ATP1B4	ATP1B4	Ion transport	GENOME.INSTABILITY.AND.MUTATION	2977; 2982; 2983	3
C04352: (R)-4'-Phosphopantothenoyl-L-cysteine	P-hsa04022-48	0.706019	0.584654	0.00169069	1	cGMP-PKG signaling pathway	cGMP-PKG signaling pathway: SLC8A2	SLC8A2	Calcium transport	INVASION.AND.METASTASIS
C20825: Seminolipid	P-hsa04022-50	0.734633	0.690896	0.00198322	1	cGMP-PKG signaling pathway	cGMP-PKG signaling pathway: ATP2B1	ATP2B1	Calcium transport	GENOME.INSTABILITY.AND.MUTATION
G00029: No name	P-hsa04022-3	0.612493	0.537271	0.00225877	1	cGMP-PKG signaling pathway	cGMP-PKG signaling pathway: MYL9	MYL9	NA	INVASION.AND.METASTASIS
C05454: 3alpha,7alpha,12alpha-Trihydroxy-5beta-cholestane	P-hsa04022-59	0.318555	-0.349035	0.00138039	1	cGMP-PKG signaling pathway	cGMP-PKG signaling pathway: NPPB	NPPB	NA	SUSTAINING.PROLIFERATIVE.SIGNALING
C16610: Citalopram propionic acid	P-hsa04022-65	0.694875	0.470851	0.00136894	1	cGMP-PKG signaling pathway	cGMP-PKG signaling pathway: PDE2A	PDE2A	NA	TUMOR.PROMOTING.INFLAMMATION
C15646: 1-(1-Alkenyl)-sn-glycero-3-phosphate	P-hsa04022-71	0.54824	0.491323	0.00198068	1	cGMP-PKG signaling pathway	cGMP-PKG signaling pathway: PPIF	PPIF	Necrosis	RESISTING.CELL.DEATH
C02686: Galactosylceramide	P-hsa04022-58	0.332839	0.0977208	0.00144219	1	cGMP-PKG signaling pathway	cGMP-PKG signaling pathway: MYH7	MYH7	NA	GENOME.INSTABILITY.AND.MUTATION
C18872: Trimethylselenonium	P-hsa04022-60	0.380843	0.0113597	0.0011948	1	cGMP-PKG signaling pathway	cGMP-PKG signaling pathway: TRPC6*	TRPC6*	Calcium transport	SUSTAINING.PROLIFERATIVE.SIGNALING
C01120: Sphinganine 1-phosphate	P-hsa04022-37 38	0.680894	0.556471	0.00259525	1	cGMP-PKG signaling pathway	cGMP-PKG signaling pathway: ATP2A1 PLN	ATP2A1 PLN	Calcium transport	NA
C00331: Indolepyruvate	P-hsa04022-19	0.587038	0.442422	0.00252808	1	cGMP-PKG signaling pathway	cGMP-PKG signaling pathway: CNGB1	CNGB1	Ion transport	GENOME.INSTABILITY.AND.MUTATION
C20238: (2R)-Ethylmalonyl-CoA	P-hsa04022-46	0.646788	0.497982	0.00228984	1	cGMP-PKG signaling pathway	cGMP-PKG signaling pathway: VASP	VASP	NA	SUSTAINING.PROLIFERATIVE.SIGNALING
C15610: Cholest-5-ene-3beta,26-diol	P-hsa04022-66	0.503729	0.344287	0.00157266	1	cGMP-PKG signaling pathway	cGMP-PKG signaling pathway: PDE3A	PDE3A	Angiogenesis	SUSTAINING.PROLIFERATIVE.SIGNALING
C00346: Ethanolamine phosphate	P-hsa04022-43	0.557118	0.327594	0.00214771	1	cGMP-PKG signaling pathway	cGMP-PKG signaling pathway: MAPK1	MAPK1	Host-virus interaction	SUSTAINING.PROLIFERATIVE.SIGNALING
C00349: 2-Methyl-3-oxopropanoate	P-hsa04022-9	0.618951	0.450118	0.00195284	1	cGMP-PKG signaling pathway	cGMP-PKG signaling pathway: ITPR1	ITPR1	Calcium transport	GENOME.INSTABILITY.AND.MUTATION
C00232: Succinate semialdehyde	P-hsa04970-21	0.573379	0.427695	0.00251643	1	Salivary secretion	Salivary secretion: ITPR1	ITPR1	Ion channel	GENOME.INSTABILITY.AND.MUTATION
C00224: Adenylyl sulfate	P-hsa04970-39	0.666927	0.628137	0.00239332	1	Salivary secretion	Salivary secretion: KCNN4	KCNN4	Ion channel	INVASION.AND.METASTASIS
G00045: No name	P-hsa04970-28	0.57895	0.316276	0.00366945	1	Salivary secretion	Salivary secretion: AQP5	AQP5	Transport	INDUCING.ANGIOGENESIS
C03227: 3-Hydroxy-L-kynurenine	P-hsa04970-12	0.364703	-0.0222309	0.00164812	1	Salivary secretion	Salivary secretion: BEST2	BEST2	Ion channel	NA
C00487: Carnitine	P-hsa04970-32	0.376482	0.190201	0.00139793	1	Salivary secretion	Salivary secretion: RYR3	RYR3	Ion channel	EVADING.GROWTH.SUPPRESSORS
C03794: N6-(1,2-Dicarboxyethyl)-AMP	P-hsa04970-27	0.58152	0.518705	0.00198033	1	Salivary secretion	Salivary secretion: PRKCA	PRKCA	Apoptosis	SUSTAINING.PROLIFERATIVE.SIGNALING
C05844: 5-L-Glutamyl-taurine	P-hsa04970-45	0.556705	0.394406	0.0031154	1	Salivary secretion	Salivary secretion: KCNMA1	KCNMA1	Ion channel	INVASION.AND.METASTASIS
C16612: Citalopram aldehyde	P-hsa04970-18	0.617307	0.463982	0.00145138	1	Salivary secretion	Salivary secretion: VAMP2	VAMP2	NA	SUSTAINING.PROLIFERATIVE.SIGNALING
C04185: 5,6-Dihydroxyindole-2-carboxylate	P-hsa03320-47	0.679246	0.524623	0.00201375	1	PPAR signaling pathway	PPAR signaling pathway: PLTP	PLTP	Lipid transport	TUMOR.PROMOTING.INFLAMMATION
C03372: Acylglycerone phosphate	P-hsa03320-60	0.711545	0.652399	0.00195089	1	PPAR signaling pathway	PPAR signaling pathway: CYP27A1	CYP27A1	NA	GENOME.INSTABILITY.AND.MUTATION
G00023: No name	P-hsa03320-64	0.388563	0.195551	0.00189247	1	PPAR signaling pathway	PPAR signaling pathway: APOA5	APOA5	NA	GENOME.INSTABILITY.AND.MUTATION
C11173: SN-38	P-hsa03320-30	0.696913	0.633406	0.00240543	1	PPAR signaling pathway	PPAR signaling pathway: LPL	LPL	Lipid metabolism	GENOME.INSTABILITY.AND.MUTATION
C03824: 2-Aminomuconate semialdehyde	P-hsa03320-33	0.808374	0.747257	0.000957347	1	PPAR signaling pathway	PPAR signaling pathway: CYP7A1	CYP7A1	Lipid metabolism	SUSTAINING.PROLIFERATIVE.SIGNALING
C20859: Galactosyl-1-alkyl-2-acylglycerol	P-hsa03320-23	0.532602	0.399431	0.00240342	1	PPAR signaling pathway	PPAR signaling pathway: ACADL	ACADL	Fatty acid metabolism	CELLULAR.ENERGETICS
C16635: 5'-Deoxy-5-fluorocytidine	P-hsa03320-10	0.82989	0.759937	0.00177173	1	PPAR signaling pathway	PPAR signaling pathway: PLIN1	PLIN1	Lipid metabolism	CELLULAR.ENERGETICS
C01586: Hippurate	P-hsa03320-21	0.536552	0.375155	0.00240678	1	PPAR signaling pathway	PPAR signaling pathway: ACAA1	ACAA1	Fatty acid metabolism	NA
C15610: Cholest-5-ene-3beta,26-diol	P-hsa03320-40	0.801137	0.740671	0.00166105	1	PPAR signaling pathway	PPAR signaling pathway: FABP4	FABP4	Transport	INDUCING.ANGIOGENESIS
C00719: Betaine	P-hsa03320-41	0.601115	0.504532	0.0023298	1	PPAR signaling pathway	PPAR signaling pathway: ANGPTL4	ANGPTL4	Angiogenesis	INDUCING.ANGIOGENESIS
C16610: Citalopram propionic acid	P-hsa03320-7	0.80799	0.749739	0.00208386	1	PPAR signaling pathway	PPAR signaling pathway: AQP7	AQP7	Transport	CELLULAR.ENERGETICS
C00638: Long-chain fatty acid	P-hsa03320-43	0.56926	0.384844	0.00185614	1	PPAR signaling pathway	PPAR signaling pathway: ILK	ILK	NA	SUSTAINING.PROLIFERATIVE.SIGNALING
C04646: 6-Thioinosine-5'-monophosphate	P-hsa03320-9	0.545394	0.481722	0.0013826	1	PPAR signaling pathway	PPAR signaling pathway: PCK1	PCK1	Gluconeogenesis	CELLULAR.ENERGETICS
C01561: Calcidiol	P-hsa03320-56	0.556709	0.433474	0.00257641	1	PPAR signaling pathway	PPAR signaling pathway: FADS2	FADS2	Fatty acid metabolism	CELLULAR.ENERGETICS
C02686: Galactosylceramide	P-hsa03320-65	0.643092	0.447597	0.00187483	1	PPAR signaling pathway	PPAR signaling pathway: ME1	ME1	NA	CELLULAR.ENERGETICS
C00473: Retinol	P-hsa03320-29	0.539058	0.387884	0.0019453	1	PPAR signaling pathway	PPAR signaling pathway: OLR1	OLR1	Inflammatory response	SUSTAINING.PROLIFERATIVE.SIGNALING
C00576: Betaine aldehyde	P-hsa03320-39	0.536011	0.393555	0.00220833	1	PPAR signaling pathway	PPAR signaling pathway: MMP1	MMP1	Collagen degradation	INVASION.AND.METASTASIS
C05665: 3-Aminopropanal	P-hsa03320-45	0.445394	0.377441	0.00199345	1	PPAR signaling pathway	PPAR signaling pathway: PDPK1	PDPK1	Transcription regulation	SUSTAINING.PROLIFERATIVE.SIGNALING
C00349: 2-Methyl-3-oxopropanoate	P-hsa03320-55	0.411972	0.186727	0.00196321	1	PPAR signaling pathway	PPAR signaling pathway: SCD	SCD	Fatty acid metabolism	TUMOR.PROMOTING.INFLAMMATION
C00167: UDP-glucuronate	P-hsa03320-32	0.397679	0.193098	0.00139165	1	PPAR signaling pathway	PPAR signaling pathway: FABP3	FABP3	Transport	RESISTING.CELL.DEATH
C00288: HCO3-	P-hsa03320-26	0.512265	0.376218	0.00160725	1	PPAR signaling pathway	PPAR signaling pathway: CPT2	CPT2	Fatty acid metabolism	GENOME.INSTABILITY.AND.MUTATION
C00415: Dihydrofolate	P-hsa03320-59	0.570917	0.416749	0.00174047	1	PPAR signaling pathway	PPAR signaling pathway: NR1H3	NR1H3	Transcription regulation	SUSTAINING.PROLIFERATIVE.SIGNALING
C16631: alpha-Fluoro-beta-ureidopropionic acid	P-hsa03320-37	0.541215	0.443669	0.00270604	1	PPAR signaling pathway	PPAR signaling pathway: HMGCS2	HMGCS2	Lipid metabolism	CELLULAR.ENERGETICS
C16635: 5'-Deoxy-5-fluorocytidine	P-hsa03320-63	0.584212	0.410245	0.00187932	1	PPAR signaling pathway	PPAR signaling pathway: DBI	DBI	Transport	SUSTAINING.PROLIFERATIVE.SIGNALING
C04487: 5-(D-Galactosyloxy)-L-lysine-procollagen	P-hsa03320-58	0.694151	0.626327	0.00115682	1	PPAR signaling pathway	PPAR signaling pathway: CYP8B1	CYP8B1	NA	CELLULAR.ENERGETICS
C00288: HCO3-	P-hsa03320-20	0.562584	0.4008	0.00149142	1	PPAR signaling pathway	PPAR signaling pathway: SCP2	SCP2	Lipid transport	GENOME.INSTABILITY.AND.MUTATION
C04185: 5,6-Dihydroxyindole-2-carboxylate	P-hsa03320-25	0.534171	0.363818	0.00148612	1	PPAR signaling pathway	PPAR signaling pathway: EHHADH	EHHADH	Fatty acid metabolism	GENOME.INSTABILITY.AND.MUTATION
C00632: 3-Hydroxyanthranilate	P-hsa03320-61	0.331241	0.0699312	0.00177908	1	PPAR signaling pathway	PPAR signaling pathway: APOA1	APOA1	Lipid metabolism	CELLULAR.ENERGETICS
C17938: 5,6-Indolequinone-2-carboxylic acid	P-hsa03320-66	0.369032	0.207366	0.00217493	1	PPAR signaling pathway	PPAR signaling pathway: UCP1	UCP1	Transport	CELLULAR.ENERGETICS
C16339: (+)-7-Isojasmonic acid CoA	P-hsa03320-8	0.384737	0.233346	0.00134658	1	PPAR signaling pathway	PPAR signaling pathway: GK	GK	Glycerol metabolism	CELLULAR.ENERGETICS
C19574: 4-(Methylnitrosamino)-1-(3-pyridyl)-1-butanol	P-hsa03320-22	0.597867	0.478379	0.00215291	1	PPAR signaling pathway	PPAR signaling pathway: ACADM	ACADM	Fatty acid metabolism	GENOME.INSTABILITY.AND.MUTATION
C03715: O-Alkylglycerone phosphate	P-hsa03320-36	0.568091	0.469247	0.00173452	1	PPAR signaling pathway	PPAR signaling pathway: SLC27A4	SLC27A4	Fatty acid metabolism	GENOME.INSTABILITY.AND.MUTATION
G00074: No name	P-hsa03320-46	0.368379	-0.00205245	0.00124548	1	PPAR signaling pathway	PPAR signaling pathway: APOA2	APOA2	Lipid transport	CELLULAR.ENERGETICS
C00157: Phosphatidylcholine	P-hsa03320-31	0.708783	0.632432	0.00215936	1	PPAR signaling pathway	PPAR signaling pathway: CD36	CD36	Cell adhesion	SUSTAINING.PROLIFERATIVE.SIGNALING
C05452: 3alpha,7alpha-Dihydroxy-5beta-cholestane	P-hsa03320-38	0.664738	0.585914	0.00160306	1	PPAR signaling pathway	PPAR signaling pathway: SORBS1	SORBS1	Transport	INDUCING.ANGIOGENESIS
C03794: N6-(1,2-Dicarboxyethyl)-AMP	P-hsa03320-53	0.825883	0.744987	0.00184823	1	PPAR signaling pathway	PPAR signaling pathway: ADIPOQ	ADIPOQ	NA	CELLULAR.ENERGETICS
C00095: D-Fructose	P-hsa03320-57	0.29807	-0.358114	0.00130879	1	PPAR signaling pathway	PPAR signaling pathway: APOC3	APOC3	Lipid metabolism	CELLULAR.ENERGETICS
C05748: trans-Hex-2-enoyl-[acp]	P-hsa03320-42	0.501074	0.329158	0.00138188	1	PPAR signaling pathway	PPAR signaling pathway: ACOX1	ACOX1	Fatty acid metabolism	CELLULAR.ENERGETICS
C04620: (3R)-3-Hydroxyoctanoyl-[acyl-carrier protein]	P-hsa03320-27	0.441198	0.326014	0.00197221	1	PPAR signaling pathway	PPAR signaling pathway: CPT1C	CPT1C	Fatty acid metabolism	CELLULAR.ENERGETICS
C17938: 5,6-Indolequinone-2-carboxylic acid	P-hsa03320-44	0.152878	0.1048	0.000457346	1	PPAR signaling pathway	PPAR signaling pathway: FABP1	FABP1	Transport	CELLULAR.ENERGETICS
C00232: Succinate semialdehyde	P-hsa03320-28	0.57677	0.485352	0.00219346	1	PPAR signaling pathway	PPAR signaling pathway: ACSL1	ACSL1	Fatty acid metabolism	CELLULAR.ENERGETICS
C00415: Dihydrofolate	P-hsa03320-62	0.5842	0.448983	0.00205998	1	PPAR signaling pathway	PPAR signaling pathway: UBC	UBC	NA	INVASION.AND.METASTASIS
G00035: No name	P-hsa05120-20	0.429485	0.157686	0.0022933	1	Epithelial cell signaling in Helicobacter pylori infection	Epithelial cell signaling in Helicobacter pylori infection: CXCL8	CXCL8	Inflammatory response	TUMOR.PROMOTING.INFLAMMATION
C11557: 1-Phosphatidyl-1D-myo-inositol 5-phosphate	P-hsa05120-53	0.560923	0.45579	0.00269484	1	Epithelial cell signaling in Helicobacter pylori infection	Epithelial cell signaling in Helicobacter pylori infection: GIT1	GIT1	NA	SUSTAINING.PROLIFERATIVE.SIGNALING
C00487: Carnitine	P-hsa05120-35	0.627594	0.546851	0.00203404	1	Epithelial cell signaling in Helicobacter pylori infection	Epithelial cell signaling in Helicobacter pylori infection: C00080	C00080	NA	NA
C16365: 5-Acetylamino-6-formylamino-3-methyluracil	P-hsa05120-19	0.638939	0.566043	0.00198714	1	Epithelial cell signaling in Helicobacter pylori infection	Epithelial cell signaling in Helicobacter pylori infection: CXCL1	CXCL1	Inflammatory response	TUMOR.PROMOTING.INFLAMMATION
C05984: 2-Hydroxybutanoic acid	P-hsa05120-18	0.779523	0.674963	0.00199087	1	Epithelial cell signaling in Helicobacter pylori infection	Epithelial cell signaling in Helicobacter pylori infection: CCL5	CCL5	Inflammatory response	TUMOR.PROMOTING.INFLAMMATION
C01026: N,N-Dimethylglycine	P-hsa05120-52	0.500086	0.25448	0.00170453	1	Epithelial cell signaling in Helicobacter pylori infection	Epithelial cell signaling in Helicobacter pylori infection: LYN	LYN	Inflammatory response	SUSTAINING.PROLIFERATIVE.SIGNALING
C00104: IDP	P-hsa05120-50	0.670314	0.58438	0.00170643	1	Epithelial cell signaling in Helicobacter pylori infection	Epithelial cell signaling in Helicobacter pylori infection: EGFR	EGFR	NA	SUSTAINING.PROLIFERATIVE.SIGNALING
C05647: Formyl-5-hydroxykynurenamine	P-hsa04330-19	0.504277	0.35835	0.0019063	1	Notch signaling pathway	Notch signaling pathway: DTX2	DTX2	Notch signaling pathway	NA
C00104: IDP	P-hsa04330-12	0.446491	0.284449	0.00117653	1	Notch signaling pathway	Notch signaling pathway: HES1	HES1	Transcription regulation	SUSTAINING.PROLIFERATIVE.SIGNALING
C02535: Dimethyl selenide	P-hsa04330-11	0.480872	0.335794	0.00196588	1	Notch signaling pathway	Notch signaling pathway: PTCRA	PTCRA	NA	GENOME.INSTABILITY.AND.MUTATION
C00999: Ferrocytochrome b5	P-hsa04740-13	0.381406	0.170249	0.00155321	1	Olfactory transduction	Olfactory transduction: CNGA3	CNGA3	Ligand-gated ion channel	GENOME.INSTABILITY.AND.MUTATION
C01040: L-Gulono-1,4-lactone	P-hsa04740-33	0.407169	0.295623	0.0017012	1	Olfactory transduction	Olfactory transduction: CNGA3*	CNGA3*	Ligand-gated ion channel	GENOME.INSTABILITY.AND.MUTATION
C00249: Hexadecanoic acid	P-hsa04740-16	0.336979	0.132325	0.00146363	1	Olfactory transduction	Olfactory transduction: PRKG1	PRKG1	NA	SUSTAINING.PROLIFERATIVE.SIGNALING
C00079: L-Phenylalanine	P-hsa04740-37	0.399325	0.142566	0.00173187	1	Olfactory transduction	Olfactory transduction: CNGB1*	CNGB1*	Ligand-gated ion channel	GENOME.INSTABILITY.AND.MUTATION
C05648: 5-Hydroxy-N-formylkynurenine	P-hsa04740-10	0.342795	0.0983689	0.000747864	1	Olfactory transduction	Olfactory transduction: ANO2	ANO2	Ion channel	NA
C05844: 5-L-Glutamyl-taurine	P-hsa04740-42	0.368889	0.254507	0.00221231	1	Olfactory transduction	Olfactory transduction: PDE2A	PDE2A	NA	TUMOR.PROMOTING.INFLAMMATION
C19574: 4-(Methylnitrosamino)-1-(3-pyridyl)-1-butanol	P-hsa04740-21	0.623107	0.532103	0.00166202	1	Olfactory transduction	Olfactory transduction: PDE1A	PDE1A	NA	SUSTAINING.PROLIFERATIVE.SIGNALING
C05455: 7alpha-Hydroxycholest-4-en-3-one	P-hsa04740-39	0.400674	0.207148	0.00257903	1	Olfactory transduction	Olfactory transduction: PRKG1*	PRKG1*	NA	SUSTAINING.PROLIFERATIVE.SIGNALING
C05648: 5-Hydroxy-N-formylkynurenine	P-hsa05140-55	0.556321	0.416341	0.00227879	1	Leishmaniasis	Leishmaniasis: JUN	JUN	Transcription regulation	SUSTAINING.PROLIFERATIVE.SIGNALING
C00349: 2-Methyl-3-oxopropanoate	P-hsa05140-16	0.597707	0.34977	0.00212174	1	Leishmaniasis	Leishmaniasis: STAT1	STAT1	Transcription regulation	SUSTAINING.PROLIFERATIVE.SIGNALING
C02843 C20876: No name	P-hsa05140-37	0.512941	0.346181	0.00138597	1	Leishmaniasis	Leishmaniasis: ELK1	ELK1	Transcription regulation	SUSTAINING.PROLIFERATIVE.SIGNALING
C15816: 3-Keto-4-methylzymosterol	P-hsa05140-62	0.589336	0.42709	0.00178257	1	Leishmaniasis	Leishmaniasis: C00584	C00584	NA	NA
C00031: D-Glucose	P-hsa05140-21	0.693999	0.540491	0.00179466	1	Leishmaniasis	Leishmaniasis: NFKB1	NFKB1	Transcription regulation	TUMOR.PROMOTING.INFLAMMATION
G12396: No name	P-hsa05140-26	0.46284	0.219144	0.00152677	1	Leishmaniasis	Leishmaniasis: C00533	C00533	NA	NA
C00624: N-Acetyl-L-glutamate	P-hsa05140-43	0.463459	0.34621	0.00176323	1	Leishmaniasis	Leishmaniasis: MAPK14	MAPK14	Stress response	SUSTAINING.PROLIFERATIVE.SIGNALING
C00122: Fumarate	P-hsa05140-41 57	0.646648	0.404579	0.00162572	1	Leishmaniasis	Leishmaniasis: NOS2 CYBA	NOS2 CYBA	Translation regulation	NA	4843	1
C12126: Dihydroceramide	P-hsa05223-9	0.716793	0.542496	0.00140175	1	Non-small cell lung cancer	Non-small cell lung cancer: BAD	BAD	Apoptosis	RESISTING.CELL.DEATH
C00449: N6-(L-1,3-Dicarboxypropyl)-L-lysine	P-hsa05223-8	0.576085	0.392254	0.00175644	1	Non-small cell lung cancer	Non-small cell lung cancer: CASP9	CASP9	Apoptosis	RESISTING.CELL.DEATH
C15915: 4,4-Dimethyl-5alpha-cholesta-8-en-3beta-ol	P-hsa05223-37	0.423129	0.127166	0.00202671	1	Non-small cell lung cancer	Non-small cell lung cancer: CCND1*	CCND1*	Transcription regulation	SUSTAINING.PROLIFERATIVE.SIGNALING
C02918: 1-Methylnicotinamide	P-hsa05223-21	0.431884	0.255521	0.00232572	1	Non-small cell lung cancer	Non-small cell lung cancer: FOXO3*	FOXO3*	Apoptosis	RESISTING.CELL.DEATH
C11039: 2'-Deoxy-5-hydroxymethylcytidine-5'-triphosphate	P-hsa05223-24	0.644556	0.543775	0.00176387	1	Non-small cell lung cancer	Non-small cell lung cancer: STK4	STK4	Apoptosis	RESISTING.CELL.DEATH
C00167: UDP-glucuronate	P-hsa05223-29 34	0.441557	0.116106	0.00224634	1	Non-small cell lung cancer	Non-small cell lung cancer: RARB RXRA	RARB RXRA	Transcription regulation	NA
C00415: Dihydrofolate	P-hsa05223-28	0.47342	0.0898138	0.00192686	1	Non-small cell lung cancer	Non-small cell lung cancer: RB1	RB1	Transcription regulation	GENOME.INSTABILITY.AND.MUTATION
C00504: Folate	P-hsa05223-22	0.665281	0.564247	0.00111707	1	Non-small cell lung cancer	Non-small cell lung cancer: BAD*	BAD*	Apoptosis	RESISTING.CELL.DEATH
C05444: 3alpha,7alpha,26-Trihydroxy-5beta-cholestane	P-hsa05223-23	0.507585	0.306304	0.00224747	1	Non-small cell lung cancer	Non-small cell lung cancer: CASP9*	CASP9*	Apoptosis	RESISTING.CELL.DEATH
C01081: Thiamin monophosphate	P-hsa05223-14	0.476858	0.292895	0.0020323	1	Non-small cell lung cancer	Non-small cell lung cancer: CCND1	CCND1	Transcription regulation	SUSTAINING.PROLIFERATIVE.SIGNALING
C00031: D-Glucose	P-hsa05223-7	0.51001	0.259552	0.00152392	1	Non-small cell lung cancer	Non-small cell lung cancer: FOXO3	FOXO3	Apoptosis	RESISTING.CELL.DEATH
C00071: Aldehyde	P-hsa04725-61	0.383135	0.184379	0.00202297	1	Cholinergic synapse	Cholinergic synapse: FOS	FOS	NA	SUSTAINING.PROLIFERATIVE.SIGNALING
C16551: Alcophosphamide	P-hsa04725-20	0.711639	0.656581	0.0019141	1	Cholinergic synapse	Cholinergic synapse: PRKCA	PRKCA	Apoptosis	SUSTAINING.PROLIFERATIVE.SIGNALING
C03227: 3-Hydroxy-L-kynurenine	P-hsa04725-64	0.47444	0.408436	0.00159498	1	Cholinergic synapse	Cholinergic synapse: KCNJ3	KCNJ3	Ion channel	GENOME.INSTABILITY.AND.MUTATION
C05751: trans-Oct-2-enoyl-[acp]	P-hsa04725-53	0.359914	0.141116	0.00209189	1	Cholinergic synapse	Cholinergic synapse: CHRNA7	CHRNA7	Ion channel	GENOME.INSTABILITY.AND.MUTATION
C01598: Melatonin	P-hsa04725-43	0.0762215	-0.00384712	9.41152e-05	1	Cholinergic synapse	Cholinergic synapse: CREB3	CREB3	Unfolded protein response	SUSTAINING.PROLIFERATIVE.SIGNALING
C18231: Calcitetrol	P-hsa04725-18	0.619692	0.374595	0.0022536	1	Cholinergic synapse	Cholinergic synapse: ITPR1	ITPR1	Calcium channel	GENOME.INSTABILITY.AND.MUTATION
C05499: 17alpha,20alpha-Dihydroxycholesterol	P-hsa04725-50	0.526038	0.402906	0.00158964	1	Cholinergic synapse	Cholinergic synapse: BCL2	BCL2	Apoptosis	RESISTING.CELL.DEATH
C16622: N,N'-Diacetylhydrazine	P-hsa04725-54	0.625862	0.372025	0.00219895	1	Cholinergic synapse	Cholinergic synapse: CHRM1*	CHRM1*	NA	INDUCING.ANGIOGENESIS
C00249: Hexadecanoic acid	P-hsa04725-25	0.443139	0.203706	0.00139289	1	Cholinergic synapse	Cholinergic synapse: CACNA1A	CACNA1A	Calcium channel	GENOME.INSTABILITY.AND.MUTATION
C06055: O-Phospho-4-hydroxy-L-threonine	P-hsa04919-103	0.607013	0.487379	0.00193385	1	Thyroid hormone signaling pathway	Thyroid hormone signaling pathway: CCND1	CCND1	Transcription regulation	SUSTAINING.PROLIFERATIVE.SIGNALING
C05647: Formyl-5-hydroxykynurenamine	P-hsa04919-84	0.375726	0.132247	0.00177174	1	Thyroid hormone signaling pathway	Thyroid hormone signaling pathway: TP53*	TP53*	Transcription regulation	GENOME.INSTABILITY.AND.MUTATION
G00045: No name	P-hsa04919-28	0.528967	0.387218	0.00172906	1	Thyroid hormone signaling pathway	Thyroid hormone signaling pathway: RCAN1	RCAN1	NA	RESISTING.CELL.DEATH
C05647: Formyl-5-hydroxykynurenamine	P-hsa04919-101	0.356919	0.276192	0.00152787	1	Thyroid hormone signaling pathway	Thyroid hormone signaling pathway: NOTCH1	NOTCH1	Notch signaling pathway	GENOME.INSTABILITY.AND.MUTATION
C03691: CMP-N-glycoloylneuraminate	P-hsa04919-45	0.622423	0.590802	0.0019389	1	Thyroid hormone signaling pathway	Thyroid hormone signaling pathway: SLC9A1	SLC9A1	Sodium transport	GENOME.INSTABILITY.AND.MUTATION
C01177: Inositol 1-phosphate	P-hsa04919-42	0.587933	0.501157	0.00139071	1	Thyroid hormone signaling pathway	Thyroid hormone signaling pathway: SLC2A1	SLC2A1	Sugar transport	GENOME.INSTABILITY.AND.MUTATION
C05108: 14-Demethyllanosterol	P-hsa04919-31	0.636091	0.56268	0.0016655	1	Thyroid hormone signaling pathway	Thyroid hormone signaling pathway: ATP2A2	ATP2A2	Ion transport	GENOME.INSTABILITY.AND.MUTATION
C00643: 5-Hydroxy-L-tryptophan	P-hsa04919-46	0.397367	0.232075	0.00227289	1	Thyroid hormone signaling pathway	Thyroid hormone signaling pathway: ATP1B4	ATP1B4	Ion transport	GENOME.INSTABILITY.AND.MUTATION
C19574: 4-(Methylnitrosamino)-1-(3-pyridyl)-1-butanol	P-hsa04919-100	0.591587	0.490566	0.00173874	1	Thyroid hormone signaling pathway	Thyroid hormone signaling pathway: CTNNB1*	CTNNB1*	Transcription regulation	GENOME.INSTABILITY.AND.MUTATION
C05750: 3-Oxooctanoyl-[acp]	P-hsa04919-49	0.406252	0.267487	0.00167933	1	Thyroid hormone signaling pathway	Thyroid hormone signaling pathway: ACTB	ACTB	NA	CELLULAR.ENERGETICS
C03090: 5-Phosphoribosylamine	P-hsa04919-102	0.44915	0.354329	0.00172666	1	Thyroid hormone signaling pathway	Thyroid hormone signaling pathway: BMP4	BMP4	Differentiation	SUSTAINING.PROLIFERATIVE.SIGNALING
G00110: No name	P-hsa04919-27	0.307625	0.0730468	0.00270046	1	Thyroid hormone signaling pathway	Thyroid hormone signaling pathway: GATA4	GATA4	Transcription regulation	GENOME.INSTABILITY.AND.MUTATION
C00019: S-Adenosyl-L-methionine	P-hsa04919-32	0.501991	0.402693	0.00168181	1	Thyroid hormone signaling pathway	Thyroid hormone signaling pathway: PLN	PLN	NA	INVASION.AND.METASTASIS
C00473: Retinol	P-hsa04919-38	0.324987	0.189447	0.00167239	1	Thyroid hormone signaling pathway	Thyroid hormone signaling pathway: TP53	TP53	Transcription regulation	GENOME.INSTABILITY.AND.MUTATION
C00049: L-Aspartate	P-hsa04919-99	0.481971	0.385681	0.00204536	1	Thyroid hormone signaling pathway	Thyroid hormone signaling pathway: WNT4	WNT4	Wnt signaling pathway	SUSTAINING.PROLIFERATIVE.SIGNALING
C05984: 2-Hydroxybutanoic acid	P-hsa04919-89	0.436625	0.28161	0.0018457	1	Thyroid hormone signaling pathway	Thyroid hormone signaling pathway: CASP9	CASP9	Apoptosis	RESISTING.CELL.DEATH
C00185: Cellobiose	P-hsa04919-11	0.454678	0.365559	0.00238264	1	Thyroid hormone signaling pathway	Thyroid hormone signaling pathway: CTNNB1	CTNNB1	Transcription regulation	GENOME.INSTABILITY.AND.MUTATION
C03691: CMP-N-glycoloylneuraminate	P-hsa04919-26	0.521922	0.438153	0.00174427	1	Thyroid hormone signaling pathway	Thyroid hormone signaling pathway: THRB	THRB	Transcription regulation	GENOME.INSTABILITY.AND.MUTATION
C00671: (S)-3-Methyl-2-oxopentanoic acid	P-hsa04919-18	0.650812	0.569258	0.00198675	1	Thyroid hormone signaling pathway	Thyroid hormone signaling pathway: STAT1	STAT1	Transcription regulation	SUSTAINING.PROLIFERATIVE.SIGNALING
G00059: No name	P-hsa04919-44	0.441736	0.28708	0.00154726	1	Thyroid hormone signaling pathway	Thyroid hormone signaling pathway: PFKFB2	PFKFB2	NA	CELLULAR.ENERGETICS
C00638: Long-chain fatty acid	P-hsa04919-88	0.577526	0.472372	0.00201005	1	Thyroid hormone signaling pathway	Thyroid hormone signaling pathway: FOXO1	FOXO1	Transcription regulation	SUSTAINING.PROLIFERATIVE.SIGNALING
C20877: Very-long-chain 3-oxoacyl-CoA	P-hsa04919-91	0.652628	0.522436	0.00172997	1	Thyroid hormone signaling pathway	Thyroid hormone signaling pathway: PFKP	PFKP	Glycolysis	CELLULAR.ENERGETICS
C05544: Protein N6-methyl-L-lysine	P-hsa04919-43	0.445464	0.259663	0.0017649	1	Thyroid hormone signaling pathway	Thyroid hormone signaling pathway: TBC1D4	TBC1D4	NA	CELLULAR.ENERGETICS
C03012: Naphthalene-1,2-diol	P-hsa04919-40	0.588234	0.400417	0.00123228	1	Thyroid hormone signaling pathway	Thyroid hormone signaling pathway: RCAN2	RCAN2	NA	NA
C05665: 3-Aminopropanal	P-hsa04919-30	0.361293	0.112113	0.00167934	1	Thyroid hormone signaling pathway	Thyroid hormone signaling pathway: MYH6	MYH6	NA	GENOME.INSTABILITY.AND.MUTATION
C05381: 3-Carboxy-1-hydroxypropyl-ThPP	P-hsa04919-29	0.533858	0.438024	0.00185098	1	Thyroid hormone signaling pathway	Thyroid hormone signaling pathway: HIF1A	HIF1A	Transcription regulation	INDUCING.ANGIOGENESIS
C16632: alpha-Fluoro-beta-alanine	P-hsa04919-104	0.480272	0.408718	0.00227219	1	Thyroid hormone signaling pathway	Thyroid hormone signaling pathway: MYC	MYC	Transcription regulation	SUSTAINING.PROLIFERATIVE.SIGNALING
C04874: 2-Amino-4-hydroxy-6-(D-erythro-1,2,3-trihydroxypropyl)-7,8-dihydropteridine	P-hsa04919-25	0.510679	0.348304	0.00165269	1	Thyroid hormone signaling pathway	Thyroid hormone signaling pathway: MTOR	MTOR	NA	SUSTAINING.PROLIFERATIVE.SIGNALING
C16587: 3-Carbamoyl-2-phenylpropionaldehyde	P-hsa04919-39	0.682697	0.644242	0.00184467	1	Thyroid hormone signaling pathway	Thyroid hormone signaling pathway: ESR1	ESR1	Transcription regulation	SUSTAINING.PROLIFERATIVE.SIGNALING
C20877: Very-long-chain 3-oxoacyl-CoA	P-hsa04919-87	0.563817	0.502865	0.00114648	1	Thyroid hormone signaling pathway	Thyroid hormone signaling pathway: BAD	BAD	Apoptosis	RESISTING.CELL.DEATH
C00882: Dephospho-CoA	P-hsa04919-21 53	0.440368	0.235832	0.00128911	1	Thyroid hormone signaling pathway	Thyroid hormone signaling pathway: THRA C02465	THRA C02465	Transcription regulation	NA
C05746: 3-Oxohexanoyl-[acp]	P-hsa05100-15	0.5808	0.397782	0.00246675	1	Bacterial invasion of epithelial cells	Bacterial invasion of epithelial cells: CTNNA1	CTNNA1	Cell adhesion	GENOME.INSTABILITY.AND.MUTATION
C05746: 3-Oxohexanoyl-[acp]	P-hsa05100-33	0.546222	0.402732	0.00223075	1	Bacterial invasion of epithelial cells	Bacterial invasion of epithelial cells: DNM1	DNM1	Endocytosis	GENOME.INSTABILITY.AND.MUTATION
C05103: 4alpha-Methylzymosterol	P-hsa05100-24	0.561147	0.514662	0.00232846	1	Bacterial invasion of epithelial cells	Bacterial invasion of epithelial cells: ACTB	ACTB	NA	CELLULAR.ENERGETICS
C05598: Phenylacetylglycine	P-hsa05100-55	0.58255	0.191324	0.00122003	1	Bacterial invasion of epithelial cells	Bacterial invasion of epithelial cells: ACTB*	ACTB*	NA	CELLULAR.ENERGETICS
C05665: 3-Aminopropanal	P-hsa04370-16	0.506949	0.367114	0.00259092	1	VEGF signaling pathway	VEGF signaling pathway: HSPB1	HSPB1	Stress response	GENOME.INSTABILITY.AND.MUTATION
C05751: trans-Oct-2-enoyl-[acp]	P-hsa04370-37	0.514464	0.355286	0.00197759	1	VEGF signaling pathway	VEGF signaling pathway: CASP9	CASP9	Apoptosis	RESISTING.CELL.DEATH
C16632: alpha-Fluoro-beta-alanine	P-hsa04370-14	0.654194	0.547133	0.00173035	1	VEGF signaling pathway	VEGF signaling pathway: PTGS2	PTGS2	Lipid metabolism	TUMOR.PROMOTING.INFLAMMATION
D01309 C12739: No name	P-hsa04370-36	0.543076	0.443415	0.00181625	1	VEGF signaling pathway	VEGF signaling pathway: NOS3	NOS3	Oogenesis	INDUCING.ANGIOGENESIS
C00504: Folate	P-hsa04370-23	0.538001	0.253466	0.00249458	1	VEGF signaling pathway	VEGF signaling pathway: PTK2	PTK2	Angiogenesis	EVADING.GROWTH.SUPPRESSORS
C04487: 5-(D-Galactosyloxy)-L-lysine-procollagen	P-hsa04370-15	0.62772	0.513116	0.00242764	1	VEGF signaling pathway	VEGF signaling pathway: PLA2G4B	PLA2G4B	Lipid degradation	GENOME.INSTABILITY.AND.MUTATION
C20877: Very-long-chain 3-oxoacyl-CoA	P-hsa04370-38	0.62411	0.526333	0.00157836	1	VEGF signaling pathway	VEGF signaling pathway: BAD	BAD	Apoptosis	RESISTING.CELL.DEATH
C01179: 3-(4-Hydroxyphenyl)pyruvate	P-hsa04370-39	0.52744	0.332203	0.00208932	1	VEGF signaling pathway	VEGF signaling pathway: RAC1	RAC1	Transcription regulation	INVASION.AND.METASTASIS
C05512: Deoxyinosine	P-hsa04370-25	0.556995	0.472909	0.00242879	1	VEGF signaling pathway	VEGF signaling pathway: PXN	PXN	Cell adhesion	INVASION.AND.METASTASIS
C00079: L-Phenylalanine	P-hsa04370-28	0.589577	0.430541	0.002821	1	VEGF signaling pathway	VEGF signaling pathway: SHC2	SHC2	NA	SUSTAINING.PROLIFERATIVE.SIGNALING
C01301: 3alpha,7alpha,12alpha-Trihydroxy-5beta-cholestan-26-al	P-hsa04962-10	0.00662523	-0.948563	9.99136e-06	1	Vasopressin-regulated water reabsorption	Vasopressin-regulated water reabsorption: AQP2	AQP2	Transport	GENOME.INSTABILITY.AND.MUTATION
G00048: No name	P-hsa04962-22	0.00833312	-0.0421924	9.92319e-06	1	Vasopressin-regulated water reabsorption	Vasopressin-regulated water reabsorption: ARHGDIA	ARHGDIA	NA	INVASION.AND.METASTASIS
C01081: Thiamin monophosphate	P-hsa04020-42	0.702402	0.593708	0.0031298	1	Calcium signaling pathway	Calcium signaling pathway: MYLK4	MYLK4	NA	GENOME.INSTABILITY.AND.MUTATION
C03824: 2-Aminomuconate semialdehyde	P-hsa04020-16	0.684525	0.544747	0.00193946	1	Calcium signaling pathway	Calcium signaling pathway: C06124	C06124	NA	NA
C16545: Tamoxifen N-oxide	P-hsa04020-18	0.765441	0.663428	0.0029469	1	Calcium signaling pathway	Calcium signaling pathway: C00002	C00002	NA	NA
C01243: 1D-myo-Inositol 1,3,4-trisphosphate	P-hsa04020-22	0.392553	0.219013	0.00252578	1	Calcium signaling pathway	Calcium signaling pathway: C00575	C00575	NA	NA	51196	1
C16545: Tamoxifen N-oxide	P-hsa04020-15	0.765441	0.663428	0.0029469	1	Calcium signaling pathway	Calcium signaling pathway: C13051	C13051	NA	NA
C04637: 1-Phosphatidyl-D-myo-inositol 4,5-bisphosphate	P-hsa04020-12	0.52822	0.345115	0.00245373	1	Calcium signaling pathway	Calcium signaling pathway: C01330	C01330	NA	NA
C16545: Tamoxifen N-oxide	P-hsa04020-17	0.765441	0.663428	0.0029469	1	Calcium signaling pathway	Calcium signaling pathway: C00004	C00004	NA	NA
C05125: 2-(alpha-Hydroxyethyl)thiamine diphosphate	P-hsa04020-8	0.688242	0.549831	0.00196929	1	Calcium signaling pathway	Calcium signaling pathway: PDE1A	PDE1A	NA	SUSTAINING.PROLIFERATIVE.SIGNALING
C04637: 1-Phosphatidyl-D-myo-inositol 4,5-bisphosphate	P-hsa04020-64	0.52822	0.345115	0.00245373	1	Calcium signaling pathway	Calcium signaling pathway: C01330*	C01330*	NA	NA
C03794: N6-(1,2-Dicarboxyethyl)-AMP	P-hsa04020-7	0.47298	0.286685	0.00171361	1	Calcium signaling pathway	Calcium signaling pathway: ADCY1	ADCY1	cAMP biosynthesis	GENOME.INSTABILITY.AND.MUTATION	107; 109; 114	3
C04352: (R)-4'-Phosphopantothenoyl-L-cysteine	P-hsa04071-59 60	0.531513	0.363969	0.00206456	1	Sphingolipid signaling pathway	Sphingolipid signaling pathway: TP53 BCL2	TP53 BCL2	Apoptosis	GENOME.INSTABILITY.AND.MUTATION
C20825: Seminolipid	P-hsa04071-1	0.467894	0.287618	0.00191233	1	Sphingolipid signaling pathway	Sphingolipid signaling pathway: MAPK1	MAPK1	Apoptosis	SUSTAINING.PROLIFERATIVE.SIGNALING
G00029: No name	P-hsa04071-89	0.556924	0.485328	0.0020899	1	Sphingolipid signaling pathway	Sphingolipid signaling pathway: C00533	C00533	NA	NA
C00185: Cellobiose	P-hsa04071-66	0.597566	0.43964	0.00242852	1	Sphingolipid signaling pathway	Sphingolipid signaling pathway: C01245	C01245	NA	NA
C04006: 1D-myo-Inositol 3-phosphate	P-hsa04071-24	0.708056	0.497634	0.00177818	1	Sphingolipid signaling pathway	Sphingolipid signaling pathway: PTEN	PTEN	Apoptosis	SUSTAINING.PROLIFERATIVE.SIGNALING	5728	1
C00166: Phenylpyruvate	P-hsa04071-57	0.70651	0.54568	0.00163048	1	Sphingolipid signaling pathway	Sphingolipid signaling pathway: BAX	BAX	Apoptosis	RESISTING.CELL.DEATH
C11039: 2'-Deoxy-5-hydroxymethylcytidine-5'-triphosphate	P-hsa04071-11	0.758651	0.729473	0.00217429	1	Sphingolipid signaling pathway	Sphingolipid signaling pathway: PRKCA	PRKCA	Apoptosis	SUSTAINING.PROLIFERATIVE.SIGNALING
C03715: O-Alkylglycerone phosphate	P-hsa04071-65	0.770256	0.698229	0.00157091	1	Sphingolipid signaling pathway	Sphingolipid signaling pathway: BAX*	BAX*	Apoptosis	RESISTING.CELL.DEATH
C15808: 4alpha-Methylzymosterol-4-carboxylate	P-hsa04071-48	0.628696	0.441095	0.00203139	1	Sphingolipid signaling pathway	Sphingolipid signaling pathway: SMPD1	SMPD1	NA	GENOME.INSTABILITY.AND.MUTATION
C00864: Pantothenate	P-hsa04071-69	0.570638	0.355167	0.00227587	1	Sphingolipid signaling pathway	Sphingolipid signaling pathway: RAC1	RAC1	Transcription regulation	INVASION.AND.METASTASIS
C04637: 1-Phosphatidyl-D-myo-inositol 4,5-bisphosphate	P-hsa04071-68	0.707935	0.604761	0.00193537	1	Sphingolipid signaling pathway	Sphingolipid signaling pathway: NFKB1	NFKB1	Apoptosis	TUMOR.PROMOTING.INFLAMMATION
C03201: 1-Alkyl-2-acylglycerol	P-hsa05200-204	0.539699	0.572227	0.00180352	1	Pathways in cancer	Pathways in cancer: TGFB1*	TGFB1*	NA	INDUCING.ANGIOGENESIS
C16631: alpha-Fluoro-beta-ureidopropionic acid	P-hsa05200-66	0.376257	0.173419	0.00168543	1	Pathways in cancer	Pathways in cancer: CCND1	CCND1	Cell cycle	SUSTAINING.PROLIFERATIVE.SIGNALING
C04185: 5,6-Dihydroxyindole-2-carboxylate	P-hsa05200-224	0.535514	0.418459	0.00198395	1	Pathways in cancer	Pathways in cancer: MYC***	MYC***	Transcription regulation	SUSTAINING.PROLIFERATIVE.SIGNALING
C02373: 4-Methylpentanal	P-hsa05200-186	0.379758	0.316511	0.00132572	1	Pathways in cancer	Pathways in cancer: PTCH1*	PTCH1*	NA	GENOME.INSTABILITY.AND.MUTATION
C15519: 25-Hydroxycholesterol	P-hsa05200-216	0.557477	0.393417	0.00199465	1	Pathways in cancer	Pathways in cancer: IL6	IL6	Acute phase	TUMOR.PROMOTING.INFLAMMATION
C00398: Tryptamine	P-hsa05200-220	0.709935	0.623783	0.00169981	1	Pathways in cancer	Pathways in cancer: CSF1R*	CSF1R*	Inflammatory response	GENOME.INSTABILITY.AND.MUTATION
C00031: D-Glucose	P-hsa05200-190	0.588179	0.504566	0.00146423	1	Pathways in cancer	Pathways in cancer: MYC*	MYC*	Transcription regulation	SUSTAINING.PROLIFERATIVE.SIGNALING
C00643: 5-Hydroxy-L-tryptophan	P-hsa05200-168	0.531694	0.450627	0.00182338	1	Pathways in cancer	Pathways in cancer: E2F1	E2F1	Apoptosis	SUSTAINING.PROLIFERATIVE.SIGNALING
C00818: D-Glucarate	P-hsa05200-226	0.384564	0.277209	0.00178396	1	Pathways in cancer	Pathways in cancer: CDKN1A*	CDKN1A*	Cell cycle	EVADING.GROWTH.SUPPRESSORS
G00045: No name	P-hsa05200-225	0.487775	0.396072	0.00143519	1	Pathways in cancer	Pathways in cancer: PPARD	PPARD	Transcription regulation	CELLULAR.ENERGETICS
C03824: 2-Aminomuconate semialdehyde	P-hsa05200-194	0.536757	0.519657	0.00166611	1	Pathways in cancer	Pathways in cancer: BCL2	BCL2	Apoptosis	RESISTING.CELL.DEATH
C04487: 5-(D-Galactosyloxy)-L-lysine-procollagen	P-hsa05200-192	0.404908	0.318417	0.00122316	1	Pathways in cancer	Pathways in cancer: PTGS2	PTGS2	Prostaglandin biosynthesis	TUMOR.PROMOTING.INFLAMMATION
G00031: No name	P-hsa05200-205	0.37774	0.28673	0.0015834	1	Pathways in cancer	Pathways in cancer: SLC2A1	SLC2A1	Sugar transport	GENOME.INSTABILITY.AND.MUTATION
G13034: No name	P-hsa05200-213	0.624836	0.458986	0.00229971	1	Pathways in cancer	Pathways in cancer: CSF2RA	CSF2RA	NA	GENOME.INSTABILITY.AND.MUTATION
C04637: 1-Phosphatidyl-D-myo-inositol 4,5-bisphosphate	P-hsa05200-65	0.587354	0.54299	0.00143421	1	Pathways in cancer	Pathways in cancer: STK4	STK4	Apoptosis	RESISTING.CELL.DEATH
C04185: 5,6-Dihydroxyindole-2-carboxylate	P-hsa05200-219	0.542809	0.396227	0.00178769	1	Pathways in cancer	Pathways in cancer: MYC**	MYC**	Transcription regulation	SUSTAINING.PROLIFERATIVE.SIGNALING
C03012: Naphthalene-1,2-diol	P-hsa05200-129 130	0.455531	0.301784	0.00171342	1	Pathways in cancer	Pathways in cancer: CTBP1 HDAC1	CTBP1 HDAC1	Differentiation	NA
C19574: 4-(Methylnitrosamino)-1-(3-pyridyl)-1-butanol	P-hsa05200-173	0.303422	0.187622	0.00139925	1	Pathways in cancer	Pathways in cancer: CCNA1	CCNA1	Cell cycle	EVADING.GROWTH.SUPPRESSORS
G13034: No name	P-hsa05200-215	0.623269	0.437146	0.00231132	1	Pathways in cancer	Pathways in cancer: CSF1R	CSF1R	Inflammatory response	GENOME.INSTABILITY.AND.MUTATION
C04874: 2-Amino-4-hydroxy-6-(D-erythro-1,2,3-trihydroxypropyl)-7,8-dihydropteridine	P-hsa05200-203	0.534651	0.479535	0.0021767	1	Pathways in cancer	Pathways in cancer: TGFA*	TGFA*	NA	SUSTAINING.PROLIFERATIVE.SIGNALING
C00185: Cellobiose	P-hsa05200-184	0.45059	0.313887	0.00153402	1	Pathways in cancer	Pathways in cancer: GLI1	GLI1	Differentiation	SUSTAINING.PROLIFERATIVE.SIGNALING
C18872: Trimethylselenonium	P-hsa05200-211	0.521242	0.421025	0.00206488	1	Pathways in cancer	Pathways in cancer: CXCL8	CXCL8	Inflammatory response	TUMOR.PROMOTING.INFLAMMATION
C06127: Digalactosylceramide sulfate	P-hsa05200-207	0.546159	0.362843	0.00123906	1	Pathways in cancer	Pathways in cancer: CDK4	CDK4	Cell cycle	EVADING.GROWTH.SUPPRESSORS
C01211: Procollagen 5-hydroxy-L-lysine	P-hsa05200-202	0.417411	0.310281	0.00175843	1	Pathways in cancer	Pathways in cancer: FIGF*	FIGF*	Differentiation	INDUCING.ANGIOGENESIS
C01185: Nicotinate D-ribonucleotide	P-hsa05200-187	0.428425	0.331652	0.00162011	1	Pathways in cancer	Pathways in cancer: WNT16*	WNT16*	Wnt signaling pathway	CELLULAR.ENERGETICS
C05499: 17alpha,20alpha-Dihydroxycholesterol	P-hsa05200-183	0.405824	0.315476	0.00164555	1	Pathways in cancer	Pathways in cancer: BMP2	BMP2	Chondrogenesis	SUSTAINING.PROLIFERATIVE.SIGNALING
C05122: Taurocholate	P-hsa05200-198	0.553039	0.424029	0.00188046	1	Pathways in cancer	Pathways in cancer: BCL2L1*	BCL2L1*	Apoptosis	RESISTING.CELL.DEATH
C00398: Tryptamine	P-hsa05200-96	0.431215	0.251106	0.00154646	1	Pathways in cancer	Pathways in cancer: C00416	C00416	NA	NA
C05455: 7alpha-Hydroxycholest-4-en-3-one	P-hsa05200-223	0.507723	0.340203	0.00176857	1	Pathways in cancer	Pathways in cancer: CCND1****	CCND1****	Cell cycle	SUSTAINING.PROLIFERATIVE.SIGNALING
C12126: Dihydroceramide	P-hsa05200-209	0.505677	0.389888	0.00189283	1	Pathways in cancer	Pathways in cancer: FIGF**	FIGF**	Differentiation	INDUCING.ANGIOGENESIS
C19574: 4-(Methylnitrosamino)-1-(3-pyridyl)-1-butanol	P-hsa05200-121 122	0.685931	0.627281	0.00170076	1	Pathways in cancer	Pathways in cancer: SMAD2 SMAD4	SMAD2 SMAD4	Transcription regulation	SUSTAINING.PROLIFERATIVE.SIGNALING
C00415: Dihydrofolate	P-hsa05200-227	0.614976	0.545055	0.00189893	1	Pathways in cancer	Pathways in cancer: FOXO1	FOXO1	Apoptosis	SUSTAINING.PROLIFERATIVE.SIGNALING
C00519: Hypotaurine	P-hsa05200-218	0.462769	0.301534	0.00172715	1	Pathways in cancer	Pathways in cancer: CSF3R*	CSF3R*	Cell adhesion	GENOME.INSTABILITY.AND.MUTATION
C06127: Digalactosylceramide sulfate	P-hsa05200-210	0.665592	0.608767	0.00181521	1	Pathways in cancer	Pathways in cancer: MMP1	MMP1	Collagen degradation	INVASION.AND.METASTASIS
C05452: 3alpha,7alpha-Dihydroxy-5beta-cholestane	P-hsa05200-189	0.584649	0.480937	0.00176544	1	Pathways in cancer	Pathways in cancer: BIRC5	BIRC5	Apoptosis	RESISTING.CELL.DEATH
C05648: 5-Hydroxy-N-formylkynurenine	P-hsa05200-191	0.61989	0.516553	0.00203405	1	Pathways in cancer	Pathways in cancer: CCND1*	CCND1*	Cell cycle	SUSTAINING.PROLIFERATIVE.SIGNALING
C00624: N-Acetyl-L-glutamate	P-hsa05200-52	0.393503	0.275818	0.00199302	1	Pathways in cancer	Pathways in cancer: CDKN1B	CDKN1B	Cell cycle	EVADING.GROWTH.SUPPRESSORS
C00719: Betaine	P-hsa05200-197	0.476392	0.3294	0.00170967	1	Pathways in cancer	Pathways in cancer: CCND1**	CCND1**	Cell cycle	SUSTAINING.PROLIFERATIVE.SIGNALING
C14819: Fe3+	P-hsa05200-75	0.391254	0.281228	0.00170324	1	Pathways in cancer	Pathways in cancer: MAPK8	MAPK8	Biological rhythms	RESISTING.CELL.DEATH
C00473: Retinol	P-hsa05200-222	0.57648	0.400489	0.00128805	1	Pathways in cancer	Pathways in cancer: CASP9*	CASP9*	Apoptosis	RESISTING.CELL.DEATH
C05665: 3-Aminopropanal	P-hsa05200-199	0.544028	0.452742	0.00155375	1	Pathways in cancer	Pathways in cancer: BCL2L1**	BCL2L1**	Apoptosis	RESISTING.CELL.DEATH
C00504: Folate	P-hsa05200-76	0.414101	0.217119	0.00144083	1	Pathways in cancer	Pathways in cancer: RAC1	RAC1	Transcription regulation	INVASION.AND.METASTASIS
G00044: No name	P-hsa05200-146 147	0.397276	0.115078	0.00191372	1	Pathways in cancer	Pathways in cancer: RARB RXRA	RARB RXRA	Transcription regulation	NA
G00029: No name	P-hsa05200-5	0.270413	0.186631	0.00104781	1	Pathways in cancer	Pathways in cancer: CASP3*	CASP3*	Apoptosis	RESISTING.CELL.DEATH
C15915: 4,4-Dimethyl-5alpha-cholesta-8-en-3beta-ol	P-hsa05200-212	0.492889	0.280254	0.00188409	1	Pathways in cancer	Pathways in cancer: CCND1***	CCND1***	Cell cycle	SUSTAINING.PROLIFERATIVE.SIGNALING
C00245: Taurine	P-hsa05200-214	0.509389	0.312073	0.00214617	1	Pathways in cancer	Pathways in cancer: CSF3R	CSF3R	Cell adhesion	GENOME.INSTABILITY.AND.MUTATION
C05544: Protein N6-methyl-L-lysine	P-hsa05200-196	0.464557	0.322808	0.00170939	1	Pathways in cancer	Pathways in cancer: TRAF1	TRAF1	Apoptosis	RESISTING.CELL.DEATH
C05648: 5-Hydroxy-N-formylkynurenine	P-hsa05200-200	0.542155	0.440005	0.00122017	1	Pathways in cancer	Pathways in cancer: FIGF	FIGF	Differentiation	INDUCING.ANGIOGENESIS
C20859: Galactosyl-1-alkyl-2-acylglycerol	P-hsa05200-201	0.458671	0.374358	0.00158059	1	Pathways in cancer	Pathways in cancer: PDGFB	PDGFB	NA	REPLICATIVE.IMMORTALITY
C00101: Tetrahydrofolate	P-hsa05200-217	0.632234	0.534247	0.0018512	1	Pathways in cancer	Pathways in cancer: E2F1*	E2F1*	Apoptosis	SUSTAINING.PROLIFERATIVE.SIGNALING
C03410: N-Glycoloyl-neuraminate	P-hsa05200-193	0.289887	0.156004	0.00129871	1	Pathways in cancer	Pathways in cancer: NOS2	NOS2	Differentiation	TUMOR.PROMOTING.INFLAMMATION
C04352: (R)-4'-Phosphopantothenoyl-L-cysteine	P-hsa05200-80	0.308291	0.0819467	0.00153193	1	Pathways in cancer	Pathways in cancer: TP53	TP53	Apoptosis	GENOME.INSTABILITY.AND.MUTATION
C00544: Homogentisate	P-hsa05200-49	0.38555	0.175808	0.00202286	1	Pathways in cancer	Pathways in cancer: CASP9	CASP9	Apoptosis	RESISTING.CELL.DEATH
G00035: No name	P-hsa05200-188	0.361307	0.240095	0.00168665	1	Pathways in cancer	Pathways in cancer: KLK3	KLK3	Fibrinolysis	INDUCING.ANGIOGENESIS
C05748: trans-Hex-2-enoyl-[acp]	P-hsa05200-185	0.260387	0.149068	0.00117305	1	Pathways in cancer	Pathways in cancer: HHIP	HHIP	NA	SUSTAINING.PROLIFERATIVE.SIGNALING
C03090: 5-Phosphoribosylamine	P-hsa05200-53	0.511978	0.419604	0.00142782	1	Pathways in cancer	Pathways in cancer: BCL2L1	BCL2L1	Apoptosis	RESISTING.CELL.DEATH
C05660: 5-Methoxyindoleacetate	P-hsa05200-195	0.462748	0.353854	0.00145651	1	Pathways in cancer	Pathways in cancer: BIRC8	BIRC8	Apoptosis	RESISTING.CELL.DEATH
G00043: No name	P-hsa05200-48	0.487083	0.413304	0.00168615	1	Pathways in cancer	Pathways in cancer: MTOR	MTOR	NA	SUSTAINING.PROLIFERATIVE.SIGNALING
G00029: No name	P-hsa04720-4 15	0.449942	0.322639	0.00191786	1	Long-term potentiation	Long-term potentiation: CREBBP ATF4	CREBBP ATF4	Biological rhythms	NA
C00331: Indolepyruvate	P-hsa04720-32	0.536561	0.38541	0.00223043	1	Long-term potentiation	Long-term potentiation: ITPR1	ITPR1	Calcium channel	GENOME.INSTABILITY.AND.MUTATION
C01120: Sphinganine 1-phosphate	P-hsa05221-35	0.664212	0.572382	0.00209017	1	Acute myeloid leukemia	Acute myeloid leukemia: EIF4EBP1	EIF4EBP1	Translation regulation	SUSTAINING.PROLIFERATIVE.SIGNALING
C03771: 5-Guanidino-2-oxopentanoate	P-hsa05221-6	0.556023	0.297646	0.00242856	1	Acute myeloid leukemia	Acute myeloid leukemia: CEBPA	CEBPA	Host-virus interaction	GENOME.INSTABILITY.AND.MUTATION
C00643: 5-Hydroxy-L-tryptophan	P-hsa05221-5	0.603771	0.310977	0.00246839	1	Acute myeloid leukemia	Acute myeloid leukemia: SPI1	SPI1	Transcription regulation	INVASION.AND.METASTASIS
C00719: Betaine	P-hsa05221-13	0.449572	0.30581	0.00156547	1	Acute myeloid leukemia	Acute myeloid leukemia: NFKB1	NFKB1	Apoptosis	TUMOR.PROMOTING.INFLAMMATION
C00519: Hypotaurine	P-hsa05221-41	0.50994	0.287348	0.00232783	1	Acute myeloid leukemia	Acute myeloid leukemia: MAPK1	MAPK1	Apoptosis	SUSTAINING.PROLIFERATIVE.SIGNALING
C14819: Fe3+	P-hsa05221-29	0.519864	0.39932	0.00175119	1	Acute myeloid leukemia	Acute myeloid leukemia: RPS6KB1	RPS6KB1	Apoptosis	INDUCING.ANGIOGENESIS
C20238: (2R)-Ethylmalonyl-CoA	P-hsa05221-26	0.58478	0.464831	0.00128857	1	Acute myeloid leukemia	Acute myeloid leukemia: BAD	BAD	Apoptosis	RESISTING.CELL.DEATH
C00719: Betaine	P-hsa05221-11	0.543101	0.410154	0.0018046	1	Acute myeloid leukemia	Acute myeloid leukemia: PPARD	PPARD	Transcription regulation	CELLULAR.ENERGETICS
C05103: 4alpha-Methylzymosterol	P-hsa05221-12	0.571985	0.447245	0.00212878	1	Acute myeloid leukemia	Acute myeloid leukemia: MYC	MYC	Transcription regulation	SUSTAINING.PROLIFERATIVE.SIGNALING
C16631: alpha-Fluoro-beta-ureidopropionic acid	P-hsa05221-27	0.59278	0.505956	0.00217506	1	Acute myeloid leukemia	Acute myeloid leukemia: PIM2	PIM2	Apoptosis	SUSTAINING.PROLIFERATIVE.SIGNALING
G00027: No name	P-hsa05221-17	0.538926	0.354099	0.00201243	1	Acute myeloid leukemia	Acute myeloid leukemia: CCND1	CCND1	Cell cycle	SUSTAINING.PROLIFERATIVE.SIGNALING
C05642: Formyl-N-acetyl-5-methoxykynurenamine	P-hsa05221-21	0.66063	0.573779	0.00241404	1	Acute myeloid leukemia	Acute myeloid leukemia: PIM1	PIM1	Apoptosis	REPLICATIVE.IMMORTALITY
C05638: 5-Hydroxykynurenamine	P-hsa05221-16	0.369495	0.175507	0.00170511	1	Acute myeloid leukemia	Acute myeloid leukemia: CCNA1	CCNA1	Cell cycle	EVADING.GROWTH.SUPPRESSORS
G12396: No name	P-hsa04540-18 19	0.522832	0.348573	0.00174806	1	Gap junction	Gap junction: GJA1 GJA1***	GJA1 GJA1***	NA	NA
C00104: IDP	P-hsa04540-14 31	0.737128	0.622336	0.0017938	1	Gap junction	Gap junction: GJA1 TJP1	GJA1 TJP1	NA	NA
C12126: Dihydroceramide	P-hsa04540-14 16	0.720163	0.596628	0.00177663	1	Gap junction	Gap junction: GJA1 GJA1	GJA1 GJA1	NA	NA
C14819: Fe3+	P-hsa04540-16 17	0.592227	0.443878	0.00213785	1	Gap junction	Gap junction: GJA1 GJA1**	GJA1 GJA1**	NA	NA
C12126: Dihydroceramide	P-hsa04540-14 15	0.720163	0.596628	0.00177663	1	Gap junction	Gap junction: GJA1 GJA1*	GJA1 GJA1*	NA	NA
C00024: Acetyl-CoA	P-hsa05130-55	0.705279	0.503153	0.00193011	1	Pathogenic Escherichia coli infection	Pathogenic Escherichia coli infection: ACTB	ACTB	NA	CELLULAR.ENERGETICS
C00954: Indole-3-acetate	P-hsa05130-26	0.679785	0.620377	0.00172587	1	Pathogenic Escherichia coli infection	Pathogenic Escherichia coli infection: CTNNB1	CTNNB1	Wnt signaling pathway	GENOME.INSTABILITY.AND.MUTATION
C00718: Amylose	P-hsa05130-9	0.771925	0.588058	0.00181462	1	Pathogenic Escherichia coli infection	Pathogenic Escherichia coli infection: TLR4	TLR4	Inflammatory response	TUMOR.PROMOTING.INFLAMMATION
C00149: (S)-Malate	P-hsa05130-28	0.672075	0.544125	0.0027037	1	Pathogenic Escherichia coli infection	Pathogenic Escherichia coli infection: ROCK1	ROCK1	Apoptosis	INVASION.AND.METASTASIS
C15610: Cholest-5-ene-3beta,26-diol	P-hsa05166-99	0.467932	0.296223	0.00230154	1	HTLV-I infection	HTLV-I infection: JUN	JUN	Transcription regulation	SUSTAINING.PROLIFERATIVE.SIGNALING
C05103: 4alpha-Methylzymosterol	P-hsa05166-5	0.651163	0.570536	0.00136879	1	HTLV-I infection	HTLV-I infection: SLC2A1	SLC2A1	Sugar transport	GENOME.INSTABILITY.AND.MUTATION
C04487: 5-(D-Galactosyloxy)-L-lysine-procollagen	P-hsa05166-33	1	1	0	20	HTLV-I infection	HTLV-I infection: HLA-A	HLA-A	Host-virus interaction	IMMUNE.DESTRUCTION
C12126: Dihydroceramide	P-hsa05166-120	0.482693	0.221595	0.00171553	1	HTLV-I infection	HTLV-I infection: E2F1	E2F1	Cell cycle	SUSTAINING.PROLIFERATIVE.SIGNALING
C16610: Citalopram propionic acid	P-hsa05166-65	0.665488	0.611023	0.00174752	1	HTLV-I infection	HTLV-I infection: PTTG2	PTTG2	Mitosis	RESISTING.CELL.DEATH
C20878: Very-long-chain (3R)-3-hydroxyacyl-CoA	P-hsa05166-26	0.37069	0.0785567	0.00140361	1	HTLV-I infection	HTLV-I infection: NFATC1	NFATC1	Transcription regulation	SUSTAINING.PROLIFERATIVE.SIGNALING
C05544: Protein N6-methyl-L-lysine	P-hsa05166-60	0.518298	0.44426	0.00221187	1	HTLV-I infection	HTLV-I infection: POLD3	POLD3	DNA replication	GENOME.INSTABILITY.AND.MUTATION
C17339: 4-Cholesten-7alpha,12alpha-diol-3-one	P-hsa05166-89 90	0.607052	0.448141	0.0020088	1	HTLV-I infection	HTLV-I infection: CHUK IKBKG	CHUK IKBKG	Host-virus interaction	NA
C00257: D-Gluconic acid	P-hsa05166-53 146	0.354591	0.201655	0.0021971	1	HTLV-I infection	HTLV-I infection: CREB1 CRTC2	CREB1 CRTC2	Host-virus interaction	NA
G10598: No name	P-hsa05166-136 139	0.397477	0.246073	0.0015696	1	HTLV-I infection	HTLV-I infection: TP53 TBPL2	TP53 TBPL2	Cell cycle	NA
C01040: L-Gulono-1,4-lactone	P-hsa05166-83	0.582233	0.463219	0.001579	1	HTLV-I infection	HTLV-I infection: NFKB2	NFKB2	Biological rhythms	GENOME.INSTABILITY.AND.MUTATION
C16632: alpha-Fluoro-beta-alanine	P-hsa05166-74	0.475559	0.419144	0.00169544	1	HTLV-I infection	HTLV-I infection: NFKB1	NFKB1	Transcription regulation	TUMOR.PROMOTING.INFLAMMATION
C02535: Dimethyl selenide	P-hsa05166-32	0.672352	0.582894	0.00192546	1	HTLV-I infection	HTLV-I infection: STAT5A	STAT5A	Transcription regulation	SUSTAINING.PROLIFERATIVE.SIGNALING
C03794: N6-(1,2-Dicarboxyethyl)-AMP	P-hsa05166-114 112 113	0.49506	0.386958	0.00213292	1	HTLV-I infection	HTLV-I infection: DLG1 CTNNB1 APC2	DLG1 CTNNB1 APC2	Host-virus interaction	NA
C00031: D-Glucose	P-hsa05166-39	0.658541	0.571952	0.00147914	1	HTLV-I infection	HTLV-I infection: RRAS2	RRAS2	NA	GENOME.INSTABILITY.AND.MUTATION
C00398: Tryptamine	P-hsa05166-64	0.618104	0.520272	0.00184075	1	HTLV-I infection	HTLV-I infection: CCNB2	CCNB2	Mitosis	SUSTAINING.PROLIFERATIVE.SIGNALING
C05544: Protein N6-methyl-L-lysine	P-hsa05166-34 35 36	0.370493	0.177813	0.00182224	1	HTLV-I infection	HTLV-I infection: MYC TRRAP KAT5	MYC TRRAP KAT5	Transcription regulation	NA
C00504: Folate	P-hsa05166-132 136	0.401347	0.219363	0.00138503	1	HTLV-I infection	HTLV-I infection: CREBBP TP53	CREBBP TP53	Host-virus interaction	NA
C00473: Retinol	P-hsa05166-62 63	0.505051	0.387906	0.00151951	1	HTLV-I infection	HTLV-I infection: ANAPC10 CDC20	ANAPC10 CDC20	Mitosis	NA
C16596: 5-Phenyl-1,3-oxazinane-2,4-dione	P-hsa04723-9	0.716461	0.659181	0.00191639	1	Retrograde endocannabinoid signaling	Retrograde endocannabinoid signaling: PRKCA	PRKCA	Apoptosis	SUSTAINING.PROLIFERATIVE.SIGNALING
G00032: No name	P-hsa04723-50	0.509792	0.332354	0.00169951	1	Retrograde endocannabinoid signaling	Retrograde endocannabinoid signaling: KCNJ3*	KCNJ3*	Ion channel	GENOME.INSTABILITY.AND.MUTATION
C02686: Galactosylceramide	P-hsa04723-68	0.514681	0.233166	0.00188346	1	Retrograde endocannabinoid signaling	Retrograde endocannabinoid signaling: MAPK14	MAPK14	Stress response	SUSTAINING.PROLIFERATIVE.SIGNALING
G00032: No name	P-hsa04723-42	0.509792	0.332354	0.00169951	1	Retrograde endocannabinoid signaling	Retrograde endocannabinoid signaling: KCNJ3	KCNJ3	Ion channel	GENOME.INSTABILITY.AND.MUTATION
C00185: Cellobiose	P-hsa04723-7	0.545152	0.45593	0.00232009	1	Retrograde endocannabinoid signaling	Retrograde endocannabinoid signaling: ITPR1	ITPR1	Ion channel	GENOME.INSTABILITY.AND.MUTATION
C05455: 7alpha-Hydroxycholest-4-en-3-one	P-hsa04723-67	0.385714	0.209942	0.00179436	1	Retrograde endocannabinoid signaling	Retrograde endocannabinoid signaling: PRKACA	PRKACA	Apoptosis	GENOME.INSTABILITY.AND.MUTATION
G00048: No name	P-hsa04723-40	0.476597	0.299921	0.00256171	1	Retrograde endocannabinoid signaling	Retrograde endocannabinoid signaling: GRIA1	GRIA1	Ion channel	SUSTAINING.PROLIFERATIVE.SIGNALING
C16631: alpha-Fluoro-beta-ureidopropionic acid	P-hsa04723-10	0.477067	0.172722	0.00156082	1	Retrograde endocannabinoid signaling	Retrograde endocannabinoid signaling: CACNA1A	CACNA1A	Ion channel	GENOME.INSTABILITY.AND.MUTATION
G00045: No name	P-hsa04723-46	0.496663	0.229636	0.00184792	1	Retrograde endocannabinoid signaling	Retrograde endocannabinoid signaling: ADCY1	ADCY1	cAMP biosynthesis	GENOME.INSTABILITY.AND.MUTATION
C16631: alpha-Fluoro-beta-ureidopropionic acid	P-hsa04723-21	0.477067	0.172722	0.00156082	1	Retrograde endocannabinoid signaling	Retrograde endocannabinoid signaling: CACNA1A*	CACNA1A*	Ion channel	GENOME.INSTABILITY.AND.MUTATION
C02686: Galactosylceramide	P-hsa04723-73	0.514681	0.233166	0.00188346	1	Retrograde endocannabinoid signaling	Retrograde endocannabinoid signaling: MAPK14*	MAPK14*	Stress response	SUSTAINING.PROLIFERATIVE.SIGNALING
C01137: S-Adenosylmethioninamine	P-hsa05215-13	0.675623	0.669231	0.00209744	1	Prostate cancer	Prostate cancer: BCL2	BCL2	Apoptosis	RESISTING.CELL.DEATH
C00357: N-Acetyl-D-glucosamine 6-phosphate	P-hsa05215-24	0.481277	0.342676	0.00210937	1	Prostate cancer	Prostate cancer: CDKN1A	CDKN1A	Cell cycle	EVADING.GROWTH.SUPPRESSORS
C05546: Protein N6,N6,N6-trimethyl-L-lysine	P-hsa05215-46	0.579333	0.488411	0.0018737	1	Prostate cancer	Prostate cancer: MTOR	MTOR	NA	SUSTAINING.PROLIFERATIVE.SIGNALING
C00322: 2-Oxoadipate	P-hsa05215-8	0.523286	0.332511	0.00169296	1	Prostate cancer	Prostate cancer: NFKBIA	NFKBIA	Host-virus interaction	TUMOR.PROMOTING.INFLAMMATION
C00331: Indolepyruvate	P-hsa05215-22	0.696023	0.56319	0.00330804	1	Prostate cancer	Prostate cancer: C16038	C16038	NA	NA
C16610: Citalopram propionic acid	P-hsa05215-12	0.402753	0.23886	0.00197551	1	Prostate cancer	Prostate cancer: KLK3	KLK3	Fibrinolysis	INDUCING.ANGIOGENESIS
C16610: Citalopram propionic acid	P-hsa05215-25	0.624317	0.514311	0.00216054	1	Prostate cancer	Prostate cancer: FOXO1	FOXO1	Apoptosis	SUSTAINING.PROLIFERATIVE.SIGNALING
G00027: No name	P-hsa05215-30	0.476069	0.301779	0.00158279	1	Prostate cancer	Prostate cancer: TP53	TP53	Apoptosis	GENOME.INSTABILITY.AND.MUTATION
C01026: N,N-Dimethylglycine	P-hsa05215-43	0.406054	0.249462	0.00119429	1	Prostate cancer	Prostate cancer: C05981	C05981	NA	NA
C04501: N-Acetyl-alpha-D-glucosamine 1-phosphate	P-hsa05215-9	0.451226	0.299153	0.00227479	1	Prostate cancer	Prostate cancer: CDKN1B	CDKN1B	Cell cycle	EVADING.GROWTH.SUPPRESSORS
C19574: 4-(Methylnitrosamino)-1-(3-pyridyl)-1-butanol	P-hsa05215-34	0.602636	0.500398	0.00131967	1	Prostate cancer	Prostate cancer: BAD	BAD	Apoptosis	RESISTING.CELL.DEATH
G00058: No name	P-hsa05215-39	0.52645	0.216941	0.00181986	1	Prostate cancer	Prostate cancer: RB1	RB1	Cell cycle	GENOME.INSTABILITY.AND.MUTATION
C00109: 2-Oxobutanoate	P-hsa05215-35	0.426338	0.256667	0.0025039	1	Prostate cancer	Prostate cancer: CASP9	CASP9	Apoptosis	RESISTING.CELL.DEATH
C00083: Malonyl-CoA	P-hsa05215-14	0.544637	0.520866	0.00215489	1	Prostate cancer	Prostate cancer: CCND1	CCND1	Cell cycle	SUSTAINING.PROLIFERATIVE.SIGNALING
C11555: 1D-myo-Inositol 1,4,5,6-tetrakisphosphate	P-hsa05231-38	0.563806	0.425009	0.00181443	1	Choline metabolism in cancer	Choline metabolism in cancer: RPS6KB1	RPS6KB1	Translation regulation	INDUCING.ANGIOGENESIS
C00415: Dihydrofolate	P-hsa05231-21	0.501486	0.303317	0.00150015	1	Choline metabolism in cancer	Choline metabolism in cancer: PCYT1A	PCYT1A	Lipid metabolism	GENOME.INSTABILITY.AND.MUTATION
C05746: 3-Oxohexanoyl-[acp]	P-hsa05231-18	0.433733	0.124941	0.00196785	1	Choline metabolism in cancer	Choline metabolism in cancer: CHKA	CHKA	Lipid metabolism	REPLICATIVE.IMMORTALITY
C05103: 4alpha-Methylzymosterol	P-hsa05231-50	0.425349	0.247749	0.00181414	1	Choline metabolism in cancer	Choline metabolism in cancer: WASF2	WASF2	Host-virus interaction	INVASION.AND.METASTASIS
C00167: UDP-glucuronate	P-hsa05231-48	0.469174	0.217905	0.00209753	1	Choline metabolism in cancer	Choline metabolism in cancer: WAS	WAS	Mitosis	NA
G00035: No name	P-hsa05231-17	0.745734	0.704636	0.00180611	1	Choline metabolism in cancer	Choline metabolism in cancer: SLC44A3	SLC44A3	Transport	NA
C03691: CMP-N-glycoloylneuraminate	P-hsa05231-39	0.686185	0.574157	0.00206102	1	Choline metabolism in cancer	Choline metabolism in cancer: EIF4EBP1	EIF4EBP1	Translation regulation	SUSTAINING.PROLIFERATIVE.SIGNALING
C00818: D-Glucarate	P-hsa05231-34	0.580404	0.423382	0.00185487	1	Choline metabolism in cancer	Choline metabolism in cancer: PLD1	PLD1	Lipid degradation	SUSTAINING.PROLIFERATIVE.SIGNALING
C04352: (R)-4'-Phosphopantothenoyl-L-cysteine	P-hsa05231-60	0.597229	0.541697	0.00203697	1	Choline metabolism in cancer	Choline metabolism in cancer: PRKCA	PRKCA	Apoptosis	SUSTAINING.PROLIFERATIVE.SIGNALING
C02843 C20876: No name	P-hsa05231-59	0.430531	0.249703	0.00198667	1	Choline metabolism in cancer	Choline metabolism in cancer: PLA2G4B	PLA2G4B	Lipid degradation	GENOME.INSTABILITY.AND.MUTATION
C00718: Amylose	P-hsa05016-60	0.449759	0.286943	0.00242612	1	Huntington's disease	Huntington's disease: CASP3*	CASP3*	Apoptosis	RESISTING.CELL.DEATH
C00257: D-Gluconic acid	P-hsa05016-52	0.579176	0.488511	0.00228837	1	Huntington's disease	Huntington's disease: CASP3	CASP3	Apoptosis	RESISTING.CELL.DEATH
C00643: 5-Hydroxy-L-tryptophan	P-hsa05016-46	0.706726	0.48377	0.00252852	1	Huntington's disease	Huntington's disease: HTT**	HTT**	Apoptosis	GENOME.INSTABILITY.AND.MUTATION
C05647: Formyl-5-hydroxykynurenamine	P-hsa05016-22 9	0.446183	0.314983	0.00152811	1	Huntington's disease	Huntington's disease: DLG4 HTT	DLG4 HTT	Exocytosis	NA
C00643: 5-Hydroxy-L-tryptophan	P-hsa05016-55	0.551574	0.458793	0.00227429	1	Huntington's disease	Huntington's disease: TGM2	TGM2	NA	INVASION.AND.METASTASIS
C00031: D-Glucose	P-hsa05016-48	0.709341	0.492063	0.00217016	1	Huntington's disease	Huntington's disease: HIP1	HIP1	Apoptosis	RESISTING.CELL.DEATH
C04352: (R)-4'-Phosphopantothenoyl-L-cysteine	P-hsa05016-12	0.756847	0.618338	0.00215918	1	Huntington's disease	Huntington's disease: REST	REST	Transcription regulation	CELLULAR.ENERGETICS
C05444: 3alpha,7alpha,26-Trihydroxy-5beta-cholestane	P-hsa04730-20	0.503463	0.367701	0.00236763	1	Long-term depression	Long-term depression: C00025	C00025	NA	NA
C03594: 7alpha-Hydroxycholesterol	P-hsa04730-8	0.326721	0.0382355	0.000878883	1	Long-term depression	Long-term depression: GNA13*	GNA13*	Cell division	INVASION.AND.METASTASIS
G00046: No name	P-hsa04730-30	0.488781	0.341924	0.00248949	1	Long-term depression	Long-term depression: C00025*	C00025*	NA	NA
C00398: Tryptamine	P-hsa04730-7	0.767077	0.687604	0.00194388	1	Long-term depression	Long-term depression: GNA13	GNA13	Cell division	INVASION.AND.METASTASIS
C20877: Very-long-chain 3-oxoacyl-CoA	P-hsa04612-39	0.716447	0.602992	0.00305322	1	Antigen processing and presentation	Antigen processing and presentation: PSME3	PSME3	Apoptosis	EVADING.GROWTH.SUPPRESSORS
C15493: 9-cis-Retinoic acid	P-hsa04612-17 28	0.864784	0.77186	0.00254931	1	Antigen processing and presentation	Antigen processing and presentation: CD4 HLA-DMA	CD4 HLA-DMA	Immunity	NA
C05478: 3alpha,21-Dihydroxy-5beta-pregnane-11,20-dione	P-hsa04612-18	0.798078	0.635376	0.00261123	1	Antigen processing and presentation	Antigen processing and presentation: KIR2DS2	KIR2DS2	NA	REPLICATIVE.IMMORTALITY
C11557: 1-Phosphatidyl-1D-myo-inositol 5-phosphate	P-hsa04662-24	0.556326	0.261933	0.00171811	1	B cell receptor signaling pathway	B cell receptor signaling pathway: FOS	FOS	Transcription regulation	SUSTAINING.PROLIFERATIVE.SIGNALING
C05653: Formylanthranilate	P-hsa04662-29	0.815655	0.697094	0.00239293	1	B cell receptor signaling pathway	B cell receptor signaling pathway: RAC1	RAC1	Transcription regulation	INVASION.AND.METASTASIS
C00166: Phenylpyruvate	P-hsa04662-35	0.823666	0.743482	0.0020288	1	B cell receptor signaling pathway	B cell receptor signaling pathway: CD79B	CD79B	NA	GENOME.INSTABILITY.AND.MUTATION
G00103: No name	P-hsa04662-27	0.670154	0.491454	0.00157342	1	B cell receptor signaling pathway	B cell receptor signaling pathway: NFATC1	NFATC1	Transcription regulation	SUSTAINING.PROLIFERATIVE.SIGNALING
G00023: No name	P-hsa04662-10	0.714658	0.585532	0.00243852	1	B cell receptor signaling pathway	B cell receptor signaling pathway: GSK3B	GSK3B	Glycogen metabolism	SUSTAINING.PROLIFERATIVE.SIGNALING
C01026: N,N-Dimethylglycine	P-hsa04662-36	0.796008	0.727812	0.00266338	1	B cell receptor signaling pathway	B cell receptor signaling pathway: CD79A	CD79A	NA	IMMUNE.DESTRUCTION
C20878: Very-long-chain (3R)-3-hydroxyacyl-CoA	P-hsa04662-6	0.642941	0.448918	0.00155111	1	B cell receptor signaling pathway	B cell receptor signaling pathway: NFKB1	NFKB1	Transcription regulation	TUMOR.PROMOTING.INFLAMMATION
C17339: 4-Cholesten-7alpha,12alpha-diol-3-one	P-hsa04662-16	0.723503	0.627223	0.0025226	1	B cell receptor signaling pathway	B cell receptor signaling pathway: VAV3	VAV3	Angiogenesis	SUSTAINING.PROLIFERATIVE.SIGNALING
G00023: No name	P-hsa04662-32 51	0.556592	0.415985	0.00202295	1	B cell receptor signaling pathway	B cell receptor signaling pathway: BLNK GRB2	BLNK GRB2	B-cell activation	SUSTAINING.PROLIFERATIVE.SIGNALING
C05750: 3-Oxooctanoyl-[acp]	P-hsa05205-140	0.486555	0.274126	0.00192365	1	Proteoglycans in cancer	Proteoglycans in cancer: MAPK1***	MAPK1***	Apoptosis	SUSTAINING.PROLIFERATIVE.SIGNALING
C05598: Phenylacetylglycine	P-hsa05205-188	0.576889	0.50455	0.00172617	1	Proteoglycans in cancer	Proteoglycans in cancer: TNF	TNF	NA	TUMOR.PROMOTING.INFLAMMATION
C16587: 3-Carbamoyl-2-phenylpropionaldehyde	P-hsa05205-422	0.657858	0.631324	0.00160207	1	Proteoglycans in cancer	Proteoglycans in cancer: CD63	CD63	NA	SUSTAINING.PROLIFERATIVE.SIGNALING
C00288: HCO3-	P-hsa05205-183	0.524809	0.369564	0.00139118	1	Proteoglycans in cancer	Proteoglycans in cancer: VEGFA*	VEGFA*	Angiogenesis	INDUCING.ANGIOGENESIS
C00398: Tryptamine	P-hsa05205-434	0.714859	0.666691	0.00137361	1	Proteoglycans in cancer	Proteoglycans in cancer: CASP3	CASP3	Apoptosis	RESISTING.CELL.DEATH
C05451: 7alpha-Hydroxy-5beta-cholestan-3-one	P-hsa05205-324	0.526303	0.456103	0.00114129	1	Proteoglycans in cancer	Proteoglycans in cancer: KDR*	KDR*	Host-virus interaction	INDUCING.ANGIOGENESIS
C01177: Inositol 1-phosphate	P-hsa05205-113	0.293204	0.112762	0.00178838	1	Proteoglycans in cancer	Proteoglycans in cancer: TP53	TP53	Apoptosis	GENOME.INSTABILITY.AND.MUTATION
C05454: 3alpha,7alpha,12alpha-Trihydroxy-5beta-cholestane	P-hsa05205-109	0.429684	0.310624	0.000945189	1	Proteoglycans in cancer	Proteoglycans in cancer: SMAD2	SMAD2	Transcription regulation	SUSTAINING.PROLIFERATIVE.SIGNALING
C02686: Galactosylceramide	P-hsa05205-270	0.63604	0.529062	0.00148336	1	Proteoglycans in cancer	Proteoglycans in cancer: MAPK1****	MAPK1****	Apoptosis	SUSTAINING.PROLIFERATIVE.SIGNALING
G00008: No name	P-hsa05205-45 46	0.345358	0.198069	0.00244736	1	Proteoglycans in cancer	Proteoglycans in cancer: PAK1 FLNA	PAK1 FLNA	Apoptosis	NA
C05746: 3-Oxohexanoyl-[acp]	P-hsa05205-144	0.687501	0.568528	0.00136105	1	Proteoglycans in cancer	Proteoglycans in cancer: NUDT16L1	NUDT16L1	NA	NA
C00006: NADP+	P-hsa05205-69	0.46991	0.148094	0.00228663	1	Proteoglycans in cancer	Proteoglycans in cancer: MAPK1*	MAPK1*	Apoptosis	SUSTAINING.PROLIFERATIVE.SIGNALING
C05500: 20alpha-Hydroxycholesterol	P-hsa05205-256	0.526832	0.447398	0.00156853	1	Proteoglycans in cancer	Proteoglycans in cancer: ACTB	ACTB	NA	CELLULAR.ENERGETICS
C02535: Dimethyl selenide	P-hsa05205-304	0.672528	0.556578	0.00219391	1	Proteoglycans in cancer	Proteoglycans in cancer: MAPK1*****	MAPK1*****	Apoptosis	SUSTAINING.PROLIFERATIVE.SIGNALING
C01120: Sphinganine 1-phosphate	P-hsa05205-233 234	0.292727	0.0637547	0.00160504	1	Proteoglycans in cancer	Proteoglycans in cancer: ITGA2 C00925	ITGA2 C00925	Host-virus interaction	NA
C05598: Phenylacetylglycine	P-hsa05205-352	0.510026	0.37567	0.00110055	1	Proteoglycans in cancer	Proteoglycans in cancer: ITGA5*	ITGA5*	Host-virus interaction	INVASION.AND.METASTASIS
C14819: Fe3+	P-hsa05205-238	0.630112	0.533669	0.00224603	1	Proteoglycans in cancer	Proteoglycans in cancer: ITGAV*	ITGAV*	Host-virus interaction	INDUCING.ANGIOGENESIS
C01586: Hippurate	P-hsa05205-319	0.655217	0.582116	0.00192442	1	Proteoglycans in cancer	Proteoglycans in cancer: KDR	KDR	Host-virus interaction	INDUCING.ANGIOGENESIS
C12126: Dihydroceramide	P-hsa05205-34	0.511239	0.509561	0.00175682	1	Proteoglycans in cancer	Proteoglycans in cancer: SLC9A1	SLC9A1	Antiport	GENOME.INSTABILITY.AND.MUTATION
C00415: Dihydrofolate	P-hsa05205-400	0.691499	0.594075	0.0014655	1	Proteoglycans in cancer	Proteoglycans in cancer: ITGA2*	ITGA2*	Host-virus interaction	INDUCING.ANGIOGENESIS
C05455: 7alpha-Hydroxycholest-4-en-3-one	P-hsa05205-415	0.570667	0.520492	0.0020387	1	Proteoglycans in cancer	Proteoglycans in cancer: MAPK1******	MAPK1******	Apoptosis	SUSTAINING.PROLIFERATIVE.SIGNALING
C00185: Cellobiose	P-hsa05205-145	0.511324	0.351418	0.00221414	1	Proteoglycans in cancer	Proteoglycans in cancer: PXN	PXN	Cell adhesion	INVASION.AND.METASTASIS
G00040: No name	P-hsa05205-284	0.635673	0.557012	0.00206155	1	Proteoglycans in cancer	Proteoglycans in cancer: PRKCA*	PRKCA*	Apoptosis	SUSTAINING.PROLIFERATIVE.SIGNALING
C00836: Sphinganine	P-hsa05205-142	0.387305	0.25952	0.00150814	1	Proteoglycans in cancer	Proteoglycans in cancer: CTNNB1	CTNNB1	Cell adhesion	GENOME.INSTABILITY.AND.MUTATION
C16610: Citalopram propionic acid	P-hsa05205-30	0.436982	0.377179	0.00191396	1	Proteoglycans in cancer	Proteoglycans in cancer: FLNA	FLNA	Myogenesis	GENOME.INSTABILITY.AND.MUTATION
C00331: Indolepyruvate	P-hsa05205-451	0.452273	0.285775	0.00188831	1	Proteoglycans in cancer	Proteoglycans in cancer: KDR**	KDR**	Host-virus interaction	INDUCING.ANGIOGENESIS
C04874: 2-Amino-4-hydroxy-6-(D-erythro-1,2,3-trihydroxypropyl)-7,8-dihydropteridine	P-hsa05205-158	0.621105	0.47078	0.00199897	1	Proteoglycans in cancer	Proteoglycans in cancer: PDCD4	PDCD4	Apoptosis	RESISTING.CELL.DEATH
C01013: 3-Hydroxypropanoate	P-hsa05205-81	0.481115	0.352729	0.00201537	1	Proteoglycans in cancer	Proteoglycans in cancer: CTTN	CTTN	Endocytosis	INVASION.AND.METASTASIS
C00232: Succinate semialdehyde	P-hsa05205-129	0.600747	0.416002	0.00187497	1	Proteoglycans in cancer	Proteoglycans in cancer: AKT3*	AKT3*	Glycogen metabolism	SUSTAINING.PROLIFERATIVE.SIGNALING
C05984: 2-Hydroxybutanoic acid	P-hsa05205-236	0.683479	0.607166	0.00265214	1	Proteoglycans in cancer	Proteoglycans in cancer: ITGAV	ITGAV	Host-virus interaction	INDUCING.ANGIOGENESIS
G00058: No name	P-hsa05205-189	0.646911	0.544433	0.00272755	1	Proteoglycans in cancer	Proteoglycans in cancer: IL12B	IL12B	NA	GENOME.INSTABILITY.AND.MUTATION
G00035: No name	P-hsa05205-318	0.482466	0.422755	0.00187419	1	Proteoglycans in cancer	Proteoglycans in cancer: HSPB2	HSPB2	Stress response	CELLULAR.ENERGETICS
C05984: 2-Hydroxybutanoic acid	P-hsa05205-150	0.497221	0.492835	0.00118891	1	Proteoglycans in cancer	Proteoglycans in cancer: PRKCA	PRKCA	Apoptosis	SUSTAINING.PROLIFERATIVE.SIGNALING
C17339: 4-Cholesten-7alpha,12alpha-diol-3-one	P-hsa05205-103	0.721415	0.598582	0.00231105	1	Proteoglycans in cancer	Proteoglycans in cancer: CCND1	CCND1	Cell cycle	SUSTAINING.PROLIFERATIVE.SIGNALING
G00110: No name	P-hsa05205-369	0.266808	0.11341	0.00139962	1	Proteoglycans in cancer	Proteoglycans in cancer: HOXD10	HOXD10	Transcription regulation	INVASION.AND.METASTASIS
D04197 C11736: No name	P-hsa05205-146	0.533143	0.315868	0.00223183	1	Proteoglycans in cancer	Proteoglycans in cancer: PTK2	PTK2	Angiogenesis	EVADING.GROWTH.SUPPRESSORS
C20238: (2R)-Ethylmalonyl-CoA	P-hsa05205-17	0.526908	0.47971	0.00165006	1	Proteoglycans in cancer	Proteoglycans in cancer: AKT3	AKT3	Glycogen metabolism	SUSTAINING.PROLIFERATIVE.SIGNALING
C00071: Aldehyde	P-hsa05205-337	0.475781	0.400542	0.00243533	1	Proteoglycans in cancer	Proteoglycans in cancer: CTNNB1**	CTNNB1**	Cell adhesion	GENOME.INSTABILITY.AND.MUTATION
C00836: Sphinganine	P-hsa05205-431	0.712651	0.661365	0.00193063	1	Proteoglycans in cancer	Proteoglycans in cancer: CDKN1A*	CDKN1A*	Cell cycle	EVADING.GROWTH.SUPPRESSORS
C16335: OPC4-CoA	P-hsa05205-120	0.67268	0.589095	0.00188949	1	Proteoglycans in cancer	Proteoglycans in cancer: PLAU	PLAU	Fibrinolysis	INDUCING.ANGIOGENESIS
G00074: No name	P-hsa05205-91	0.350981	0.198752	0.0018508	1	Proteoglycans in cancer	Proteoglycans in cancer: RAC1*	RAC1*	NA	INVASION.AND.METASTASIS
C05499: 17alpha,20alpha-Dihydroxycholesterol	P-hsa05205-22	0.578705	0.493832	0.00160011	1	Proteoglycans in cancer	Proteoglycans in cancer: PPP1R12A	PPP1R12A	Glycogen metabolism	EVADING.GROWTH.SUPPRESSORS
C18872: Trimethylselenonium	P-hsa05205-215 216	0.631107	0.549108	0.00143919	1	Proteoglycans in cancer	Proteoglycans in cancer: EIF4B RPS6	EIF4B RPS6	Initiation factor	NA
C05648: 5-Hydroxy-N-formylkynurenine	P-hsa05205-195	0.493252	0.3755	0.00102831	1	Proteoglycans in cancer	Proteoglycans in cancer: CDKN1A	CDKN1A	Cell cycle	EVADING.GROWTH.SUPPRESSORS
C00136: Butanoyl-CoA	P-hsa05205-77	0.20224	-1.16527	0.000403413	1	Proteoglycans in cancer	Proteoglycans in cancer: MIR21	MIR21	NA	INDUCING.ANGIOGENESIS
C04281: L-1-Pyrroline-3-hydroxy-5-carboxylate	P-hsa05205-121	0.713167	0.611929	0.001752	1	Proteoglycans in cancer	Proteoglycans in cancer: PLAUR	PLAUR	NA	SUSTAINING.PROLIFERATIVE.SIGNALING
G00074: No name	P-hsa05205-220	0.717481	0.59466	0.00196329	1	Proteoglycans in cancer	Proteoglycans in cancer: FAS	FAS	Apoptosis	RESISTING.CELL.DEATH
C00079: L-Phenylalanine	P-hsa04520-1 13	0.715486	0.643987	0.00156811	1	Adherens junction	Adherens junction: SMAD4 SMAD2	SMAD4 SMAD2	Transcription regulation	GENOME.INSTABILITY.AND.MUTATION
C05665: 3-Aminopropanal	P-hsa04520-43	0.267715	0.0339785	0.000880638	1	Adherens junction	Adherens junction: ACTB	ACTB	NA	CELLULAR.ENERGETICS
G00075: No name	P-hsa04520-44 47	0.604393	0.549938	0.00156618	1	Adherens junction	Adherens junction: ACTB TJP1	ACTB TJP1	NA	NA
C00519: Hypotaurine	P-hsa04520-58	0.394803	0.275334	0.00226128	1	Adherens junction	Adherens junction: CDH1*	CDH1*	Cell adhesion	GENOME.INSTABILITY.AND.MUTATION
C04185: 5,6-Dihydroxyindole-2-carboxylate	P-hsa04520-73	0.479858	0.278881	0.00204677	1	Adherens junction	Adherens junction: PARD3	PARD3	Cell division	EVADING.GROWTH.SUPPRESSORS
C05648: 5-Hydroxy-N-formylkynurenine	P-hsa04520-64	0.602633	0.611844	0.00167501	1	Adherens junction	Adherens junction: CTNND1**	CTNND1**	Wnt signaling pathway	INVASION.AND.METASTASIS
C05455: 7alpha-Hydroxycholest-4-en-3-one	P-hsa04520-44 49	0.599008	0.446696	0.00207571	1	Adherens junction	Adherens junction: ACTB VCL	ACTB VCL	Cell adhesion	NA
G00040: No name	P-hsa04520-7 68	0.470822	0.307982	0.00222305	1	Adherens junction	Adherens junction: CDH1 CTNNB1	CDH1 CTNNB1	Cell adhesion	INVASION.AND.METASTASIS
C00519: Hypotaurine	P-hsa04520-34	0.53705	0.395155	0.00180121	1	Adherens junction	Adherens junction: RHOA	RHOA	Cell division	SUSTAINING.PROLIFERATIVE.SIGNALING
C01181: 4-Trimethylammoniobutanoate	P-hsa04520-44 52 45	0.466135	0.300609	0.00130655	1	Adherens junction	Adherens junction: ACTB ACTN4 CTNNA1	ACTB ACTN4 CTNNA1	Protein transport	NA
C05844: 5-L-Glutamyl-taurine	P-hsa04520-17	0.556196	0.348074	0.00152242	1	Adherens junction	Adherens junction: SNAI1	SNAI1	NA	INVASION.AND.METASTASIS
C11039: 2'-Deoxy-5-hydroxymethylcytidine-5'-triphosphate	P-hsa04520-18	0.562121	0.509278	0.00208626	1	Adherens junction	Adherens junction: SNAI2	SNAI2	Transcription regulation	INVASION.AND.METASTASIS
C05454: 3alpha,7alpha,12alpha-Trihydroxy-5beta-cholestane	P-hsa04520-10	0.478854	0.226598	0.00174715	1	Adherens junction	Adherens junction: NLK	NLK	Wnt signaling pathway	SUSTAINING.PROLIFERATIVE.SIGNALING
C15493: 9-cis-Retinoic acid	P-hsa04520-4	0.457014	0.341206	0.00069531	1	Adherens junction	Adherens junction: CTNND1	CTNND1	Wnt signaling pathway	INVASION.AND.METASTASIS
C05108: 14-Demethyllanosterol	P-hsa04520-69	0.422943	0.374149	0.00195879	1	Adherens junction	Adherens junction: IQGAP1**	IQGAP1**	NA	SUSTAINING.PROLIFERATIVE.SIGNALING
C00415: Dihydrofolate	P-hsa04520-9 57	0.457907	0.208318	0.000807226	1	Adherens junction	Adherens junction: LEF1 CTNNB1	LEF1 CTNNB1	Wnt signaling pathway	NA
D04197 C11736: No name	P-hsa04062-8 41	0.688736	0.506108	0.00235067	1	Chemokine signaling pathway	Chemokine signaling pathway: PXN PTK2B	PXN PTK2B	Cell adhesion	NA
C01081: Thiamin monophosphate	P-hsa04062-43	0.731346	0.648601	0.00192363	1	Chemokine signaling pathway	Chemokine signaling pathway: STAT1	STAT1	Host-virus interaction	SUSTAINING.PROLIFERATIVE.SIGNALING
G12396: No name	P-hsa04062-59	0.654911	0.499782	0.00234712	1	Chemokine signaling pathway	Chemokine signaling pathway: FOXO3	FOXO3	Apoptosis	RESISTING.CELL.DEATH
C03715: O-Alkylglycerone phosphate	P-hsa04062-44	0.581079	0.429499	0.00262984	1	Chemokine signaling pathway	Chemokine signaling pathway: MAPK1	MAPK1	Host-virus interaction	SUSTAINING.PROLIFERATIVE.SIGNALING
C11039: 2'-Deoxy-5-hydroxymethylcytidine-5'-triphosphate	P-hsa04062-53	0.629482	0.508837	0.00256448	1	Chemokine signaling pathway	Chemokine signaling pathway: NFKB1	NFKB1	Apoptosis	TUMOR.PROMOTING.INFLAMMATION
C11039: 2'-Deoxy-5-hydroxymethylcytidine-5'-triphosphate	P-hsa04062-40	0.532896	0.325498	0.00219374	1	Chemokine signaling pathway	Chemokine signaling pathway: PRKACA	PRKACA	Apoptosis	GENOME.INSTABILITY.AND.MUTATION
C00114: Choline	P-hsa04062-33	0.750426	0.675859	0.00188029	1	Chemokine signaling pathway	Chemokine signaling pathway: WAS	WAS	Transcription regulation	NA
C00079: L-Phenylalanine	P-hsa04062-35 36 37	0.66267	0.484994	0.00273841	1	Chemokine signaling pathway	Chemokine signaling pathway: PARD3 PRKCZ TIAM1	PARD3 PRKCZ TIAM1	Cell cycle	NA
C01026: N,N-Dimethylglycine	P-hsa04062-42	0.450561	0.270716	0.00268873	1	Chemokine signaling pathway	Chemokine signaling pathway: PAK1	PAK1	Apoptosis	SUSTAINING.PROLIFERATIVE.SIGNALING
C02700: L-Formylkynurenine	P-hsa04062-25	0.799307	0.720114	0.00206858	1	Chemokine signaling pathway	Chemokine signaling pathway: ROCK1	ROCK1	Apoptosis	INVASION.AND.METASTASIS
C01026: N,N-Dimethylglycine	P-hsa04062-38	0.744796	0.631117	0.00187233	1	Chemokine signaling pathway	Chemokine signaling pathway: NCF1	NCF1	NA	TUMOR.PROMOTING.INFLAMMATION
C11039: 2'-Deoxy-5-hydroxymethylcytidine-5'-triphosphate	P-hsa04062-22 41	0.722798	0.605759	0.00237992	1	Chemokine signaling pathway	Chemokine signaling pathway: CRK PTK2B	CRK PTK2B	Angiogenesis	NA
C00999: Ferrocytochrome b5	P-hsa04062-60	0.705117	0.5676	0.00258839	1	Chemokine signaling pathway	Chemokine signaling pathway: GSK3A	GSK3A	Glycogen metabolism	RESISTING.CELL.DEATH
C05502: 22(R)-Hydroxycholesterol	P-hsa04913-21	0.653129	0.530327	0.0010663	1	Ovarian steroidogenesis	Ovarian steroidogenesis: CYP17A1	CYP17A1	Steroidogenesis	GENOME.INSTABILITY.AND.MUTATION
G00043: No name	P-hsa04913-45	0.336284	0.0480305	0.00125943	1	Ovarian steroidogenesis	Ovarian steroidogenesis: ACOT2	ACOT2	NA	SUSTAINING.PROLIFERATIVE.SIGNALING
C00232: Succinate semialdehyde	P-hsa04913-40	0.659757	0.573691	0.00197682	1	Ovarian steroidogenesis	Ovarian steroidogenesis: HSD17B1	HSD17B1	Lipid metabolism	REPLICATIVE.IMMORTALITY
C00487: Carnitine	P-hsa04913-64	0.349278	0.0434755	0.00151859	1	Ovarian steroidogenesis	Ovarian steroidogenesis: PLA2G4B	PLA2G4B	Lipid metabolism	GENOME.INSTABILITY.AND.MUTATION
C18231: Calcitetrol	P-hsa04913-47	0.248752	-0.0963062	0.000720003	1	Ovarian steroidogenesis	Ovarian steroidogenesis: INSR	INSR	Carbohydrate metabolism	SUSTAINING.PROLIFERATIVE.SIGNALING
C05660: 5-Methoxyindoleacetate	P-hsa04913-37	0.555041	0.403863	0.00233443	1	Ovarian steroidogenesis	Ovarian steroidogenesis: CYP19A1*	CYP19A1*	NA	SUSTAINING.PROLIFERATIVE.SIGNALING
C06213: N-Methyltryptamine	P-hsa04913-12	0.734337	0.631121	0.00104175	1	Ovarian steroidogenesis	Ovarian steroidogenesis: HSD3B1	HSD3B1	Steroidogenesis	SUSTAINING.PROLIFERATIVE.SIGNALING
C16596: 5-Phenyl-1,3-oxazinane-2,4-dione	P-hsa04913-35	0.689509	0.591486	0.00256977	1	Ovarian steroidogenesis	Ovarian steroidogenesis: HSD17B2	HSD17B2	Lipid metabolism	GENOME.INSTABILITY.AND.MUTATION
C20775: beta-Citryl-L-glutamate	P-hsa04913-19	0.497295	0.341863	0.00200816	1	Ovarian steroidogenesis	Ovarian steroidogenesis: STAR	STAR	Steroidogenesis	SUSTAINING.PROLIFERATIVE.SIGNALING
C18231: Calcitetrol	P-hsa04913-51	0.248752	-0.0963062	0.000720003	1	Ovarian steroidogenesis	Ovarian steroidogenesis: INSR*	INSR*	Carbohydrate metabolism	SUSTAINING.PROLIFERATIVE.SIGNALING
C05502: 22(R)-Hydroxycholesterol	P-hsa04913-22	0.653129	0.530327	0.0010663	1	Ovarian steroidogenesis	Ovarian steroidogenesis: CYP17A1*	CYP17A1*	Steroidogenesis	GENOME.INSTABILITY.AND.MUTATION
C05660: 5-Methoxyindoleacetate	P-hsa04913-36	0.555041	0.403863	0.00233443	1	Ovarian steroidogenesis	Ovarian steroidogenesis: CYP19A1	CYP19A1	NA	SUSTAINING.PROLIFERATIVE.SIGNALING
C07712: Secalciferol	P-hsa05152-51	0.623697	0.475236	0.00206633	1	Tuberculosis	Tuberculosis: CASP3	CASP3	Apoptosis	RESISTING.CELL.DEATH
C18872: Trimethylselenonium	P-hsa05152-120	0.69272	0.689018	0.00204614	1	Tuberculosis	Tuberculosis: TGFB1	TGFB1	NA	INDUCING.ANGIOGENESIS
C17339: 4-Cholesten-7alpha,12alpha-diol-3-one	P-hsa05152-129	0.496745	0.408898	0.002483	1	Tuberculosis	Tuberculosis: IFNB1	IFNB1	Antiviral defense	IMMUNE.DESTRUCTION
C20879: Very-long-chain trans-2,3-dehydroacyl-CoA	P-hsa05152-88 89	0.791565	0.657571	0.00207214	1	Tuberculosis	Tuberculosis: ITGAX ITGB2	ITGAX ITGB2	Cell adhesion	NA
C04185: 5,6-Dihydroxyindole-2-carboxylate	P-hsa05152-81	0.280825	0.0663872	0.000816762	1	Tuberculosis	Tuberculosis: IFNA1	IFNA1	Antiviral defense	IMMUNE.DESTRUCTION
C05512: Deoxyinosine	P-hsa05152-112	0.692012	0.597541	0.00276708	1	Tuberculosis	Tuberculosis: IFNGR1	IFNGR1	NA	GENOME.INSTABILITY.AND.MUTATION
C03492: D-4'-Phosphopantothenate	P-hsa05152-68	0.579776	0.436814	0.00151752	1	Tuberculosis	Tuberculosis: CD74	CD74	Immunity	SUSTAINING.PROLIFERATIVE.SIGNALING
C00487: Carnitine	P-hsa05152-69	0.698025	0.593358	0.0024861	1	Tuberculosis	Tuberculosis: HLA-DMA	HLA-DMA	Immunity	GENOME.INSTABILITY.AND.MUTATION
C01243: 1D-myo-Inositol 1,3,4-trisphosphate	P-hsa05152-13	0.529569	0.42225	0.00199506	1	Tuberculosis	Tuberculosis: LAMP1	LAMP1	Host-virus interaction	RESISTING.CELL.DEATH	5289	1
G00046: No name	P-hsa05152-98	0.614749	0.439303	0.00189733	1	Tuberculosis	Tuberculosis: IL23A	IL23A	Antiviral defense	TUMOR.PROMOTING.INFLAMMATION
C16596: 5-Phenyl-1,3-oxazinane-2,4-dione	P-hsa05152-82	0.599766	0.377646	0.00230654	1	Tuberculosis	Tuberculosis: IL6	IL6	Acute phase	TUMOR.PROMOTING.INFLAMMATION
G00045: No name	P-hsa05152-77	0.618707	0.489912	0.00230361	1	Tuberculosis	Tuberculosis: IL12A	IL12A	NA	TUMOR.PROMOTING.INFLAMMATION
G00029: No name	P-hsa05152-15	0.518529	0.388053	0.00200278	1	Tuberculosis	Tuberculosis: CTSD	CTSD	NA	RESISTING.CELL.DEATH
C02843 C20876: No name	P-hsa05152-9	0.554814	0.454465	0.00197942	1	Tuberculosis	Tuberculosis: TCIRG1	TCIRG1	Hydrogen ion transport	GENOME.INSTABILITY.AND.MUTATION
C05647: Formyl-5-hydroxykynurenamine	P-hsa05152-24 25	0.764469	0.686385	0.00222488	1	Tuberculosis	Tuberculosis: ITGB2 ITGAM	ITGB2 ITGAM	Cell adhesion	NA
C00544: Homogentisate	P-hsa05152-126	0.464457	0.140181	0.0015596	1	Tuberculosis	Tuberculosis: NOS2	NOS2	Translation regulation	TUMOR.PROMOTING.INFLAMMATION
C02843 C20876: No name	P-hsa05152-20	0.740232	0.574287	0.00296583	1	Tuberculosis	Tuberculosis: FCGR1A	FCGR1A	Innate immunity	EVADING.GROWTH.SUPPRESSORS
C19574: 4-(Methylnitrosamino)-1-(3-pyridyl)-1-butanol	P-hsa05152-6	0.715067	0.476065	0.00205169	1	Tuberculosis	Tuberculosis: IL10	IL10	NA	TUMOR.PROMOTING.INFLAMMATION
C06054: 2-Oxo-3-hydroxy-4-phosphobutanoate	P-hsa05152-97	0.706821	0.568994	0.00243648	1	Tuberculosis	Tuberculosis: IL18	IL18	NA	TUMOR.PROMOTING.INFLAMMATION
C05108: 14-Demethyllanosterol	P-hsa05152-94	0.491407	0.218533	0.00245204	1	Tuberculosis	Tuberculosis: CAMP	CAMP	NA	SUSTAINING.PROLIFERATIVE.SIGNALING
C16591: 3-Carbamoyl-2-phenylpropionic acid	P-hsa05152-90	0.710709	0.62537	0.00238269	1	Tuberculosis	Tuberculosis: CR1	CR1	Complement pathway	IMMUNE.DESTRUCTION
C00073: L-Methionine	P-hsa05152-23	0.391185	0.16365	0.00182306	1	Tuberculosis	Tuberculosis: PPP3CA	PPP3CA	NA	SUSTAINING.PROLIFERATIVE.SIGNALING
C07712: Secalciferol	P-hsa05152-78	0.643132	0.518301	0.00241118	1	Tuberculosis	Tuberculosis: IL1A	IL1A	Pyrogen	TUMOR.PROMOTING.INFLAMMATION
G00023: No name	P-hsa05152-76	0.630117	0.507776	0.00165291	1	Tuberculosis	Tuberculosis: TNF*	TNF*	NA	TUMOR.PROMOTING.INFLAMMATION
C05103: 4alpha-Methylzymosterol	P-hsa04621-21 30	0.412231	0.254412	0.00229512	1	NOD-like receptor signaling pathway	NOD-like receptor signaling pathway: NLRP3 PYCARD	NLRP3 PYCARD	Apoptosis	GENOME.INSTABILITY.AND.MUTATION
C00167: UDP-glucuronate	P-hsa04621-30 32	0.39612	0.204488	0.00201693	1	NOD-like receptor signaling pathway	NOD-like receptor signaling pathway: PYCARD CASP1	PYCARD CASP1	Apoptosis	TUMOR.PROMOTING.INFLAMMATION
C00449: N6-(L-1,3-Dicarboxypropyl)-L-lysine	P-hsa04621-44	0.571253	0.508558	0.00154809	1	NOD-like receptor signaling pathway	NOD-like receptor signaling pathway: MAPK14	MAPK14	Apoptosis	SUSTAINING.PROLIFERATIVE.SIGNALING
C07585: N-Acetylisoniazid	P-hsa04621-33 35	0.515162	0.41161	0.00216139	1	NOD-like receptor signaling pathway	NOD-like receptor signaling pathway: NLRC4 PYCARD	NLRC4 PYCARD	Apoptosis	NA
C00346: Ethanolamine phosphate	P-hsa04621-4 7 8	0.380333	0.172671	0.00201212	1	NOD-like receptor signaling pathway	NOD-like receptor signaling pathway: IKBKG CHUK IKBKB	IKBKG CHUK IKBKB	Host-virus interaction	NA
C01137: S-Adenosylmethioninamine	P-hsa04621-43	0.573601	0.469757	0.00194727	1	NOD-like receptor signaling pathway	NOD-like receptor signaling pathway: MAPK1	MAPK1	Apoptosis	SUSTAINING.PROLIFERATIVE.SIGNALING
C00249: Hexadecanoic acid	P-hsa04621-6	0.494934	0.351715	0.00184578	1	NOD-like receptor signaling pathway	NOD-like receptor signaling pathway: NFKB1	NFKB1	Apoptosis	TUMOR.PROMOTING.INFLAMMATION
C20775: beta-Citryl-L-glutamate	P-hsa04621-42	0.552732	0.470077	0.00159351	1	NOD-like receptor signaling pathway	NOD-like receptor signaling pathway: MAPK8	MAPK8	Biological rhythms	RESISTING.CELL.DEATH
C16631: alpha-Fluoro-beta-ureidopropionic acid	P-hsa04621-23	0.752524	0.595886	0.00245814	1	NOD-like receptor signaling pathway	NOD-like receptor signaling pathway: CASP1	CASP1	Apoptosis	RESISTING.CELL.DEATH
C00079: L-Phenylalanine	P-hsa04621-29	0.610357	0.355273	0.00189502	1	NOD-like receptor signaling pathway	NOD-like receptor signaling pathway: CASP5	CASP5	Apoptosis	RESISTING.CELL.DEATH
C03492: D-4'-Phosphopantothenate	P-hsa04621-34 35	0.611076	0.438948	0.00209981	1	NOD-like receptor signaling pathway	NOD-like receptor signaling pathway: CASP1 PYCARD	CASP1 PYCARD	Apoptosis	NA
C00643: 5-Hydroxy-L-tryptophan	P-hsa04621-21 31 41	0.55408	0.372292	0.00223213	1	NOD-like receptor signaling pathway	NOD-like receptor signaling pathway: NLRP3 CARD8 CASP1	NLRP3 CARD8 CASP1	Apoptosis	NA
C03201: 1-Alkyl-2-acylglycerol	P-hsa04621-28	0.511811	0.426713	0.00136268	1	NOD-like receptor signaling pathway	NOD-like receptor signaling pathway: CASP8	CASP8	Apoptosis	RESISTING.CELL.DEATH
C05642: Formyl-N-acetyl-5-methoxykynurenamine	P-hsa05132-6	0.508032	0.256539	0.00225499	1	Salmonella infection	Salmonella infection: NFKB1	NFKB1	Transcription regulation	TUMOR.PROMOTING.INFLAMMATION
C05653: Formylanthranilate	P-hsa05132-54	0.640251	0.52481	0.00242052	1	Salmonella infection	Salmonella infection: IL1B	IL1B	Pyrogen	TUMOR.PROMOTING.INFLAMMATION
C01081: Thiamin monophosphate	P-hsa05132-55	0.727938	0.54813	0.00251826	1	Salmonella infection	Salmonella infection: IL18	IL18	NA	TUMOR.PROMOTING.INFLAMMATION
C05750: 3-Oxooctanoyl-[acp]	P-hsa05132-8	0.463832	0.325772	0.0013744	1	Salmonella infection	Salmonella infection: TJP1	TJP1	NA	EVADING.GROWTH.SUPPRESSORS
C00288: HCO3-	P-hsa05132-68	0.623647	0.377849	0.00126623	1	Salmonella infection	Salmonella infection: NOS2	NOS2	Translation regulation	TUMOR.PROMOTING.INFLAMMATION
C05452: 3alpha,7alpha-Dihydroxy-5beta-cholestane	P-hsa05132-48	0.67757	0.658657	0.00161515	1	Salmonella infection	Salmonella infection: KLC3	KLC3	Host-virus interaction	EVADING.GROWTH.SUPPRESSORS
C03824: 2-Aminomuconate semialdehyde	P-hsa05132-20	0.624621	0.442998	0.0013904	1	Salmonella infection	Salmonella infection: ACTB	ACTB	NA	CELLULAR.ENERGETICS
C05103: 4alpha-Methylzymosterol	P-hsa05132-41	0.627772	0.481208	0.00155793	1	Salmonella infection	Salmonella infection: ACTB*	ACTB*	NA	CELLULAR.ENERGETICS
C01243: 1D-myo-Inositol 1,3,4-trisphosphate	P-hsa05132-86	0.802745	0.67359	0.00147023	1	Salmonella infection	Salmonella infection: MYH9	MYH9	Cell shape	GENOME.INSTABILITY.AND.MUTATION
C00999: Ferrocytochrome b5	P-hsa05132-13	0.514745	0.340374	0.00262259	1	Salmonella infection	Salmonella infection: FOS	FOS	Transcription regulation	SUSTAINING.PROLIFERATIVE.SIGNALING
C01110: 5-Amino-2-oxopentanoic acid	P-hsa05133-96	0.626794	0.515604	0.00199106	1	Pertussis	Pertussis: IL1B	IL1B	Inflammatory response	TUMOR.PROMOTING.INFLAMMATION
C11039: 2'-Deoxy-5-hydroxymethylcytidine-5'-triphosphate	P-hsa05133-30	0.494628	0.263575	0.0017427	1	Pertussis	Pertussis: NOS2	NOS2	Translation regulation	TUMOR.PROMOTING.INFLAMMATION
G00104: No name	P-hsa05133-27	0.71185	0.595072	0.00162768	1	Pertussis	Pertussis: IRF3	IRF3	Innate immunity	TUMOR.PROMOTING.INFLAMMATION
C15646: 1-(1-Alkenyl)-sn-glycero-3-phosphate	P-hsa05133-60	0.65187	0.560239	0.00253997	1	Pertussis	Pertussis: C5	C5	Complement alternate pathway	TUMOR.PROMOTING.INFLAMMATION
C03824: 2-Aminomuconate semialdehyde	P-hsa05133-59	0.577235	0.457657	0.00221658	1	Pertussis	Pertussis: C3	C3	Complement alternate pathway	IMMUNE.DESTRUCTION
C06055: O-Phospho-4-hydroxy-L-threonine	P-hsa05133-94	0.591533	0.449631	0.0025275	1	Pertussis	Pertussis: IL12A	IL12A	NA	TUMOR.PROMOTING.INFLAMMATION
G13034: No name	P-hsa05133-24	0.671454	0.571913	0.00224492	1	Pertussis	Pertussis: NFKB1	NFKB1	Transcription regulation	TUMOR.PROMOTING.INFLAMMATION
C05455: 7alpha-Hydroxycholest-4-en-3-one	P-hsa05133-73	0.511017	0.344996	0.00265757	1	Pertussis	Pertussis: FOS	FOS	Transcription regulation	SUSTAINING.PROLIFERATIVE.SIGNALING
C05653: Formylanthranilate	P-hsa05133-46	0.451546	0.140483	0.000824312	1	Pertussis	Pertussis: CFL1	CFL1	NA	INDUCING.ANGIOGENESIS
C19574: 4-(Methylnitrosamino)-1-(3-pyridyl)-1-butanol	P-hsa04930-9	0.779704	0.720432	0.0016632	1	Type II diabetes mellitus	Type II diabetes mellitus: C00238	C00238	NA	NA
G00048: No name	P-hsa04930-7	0.812859	0.734569	0.00190941	1	Type II diabetes mellitus	Type II diabetes mellitus: C00002	C00002	NA	NA
C00157: Phosphatidylcholine	P-hsa04930-10	0.484895	0.178149	0.0015654	1	Type II diabetes mellitus	Type II diabetes mellitus: C00031	C00031	NA	NA
C00035: GDP	P-hsa04930-8	0.279512	0.0936862	0.000723017	1	Type II diabetes mellitus	Type II diabetes mellitus: C00022	C00022	NA	NA	5313; 5315	2
C00157: Phosphatidylcholine	P-hsa04930-3	0.814047	0.762737	0.00211752	1	Type II diabetes mellitus	Type II diabetes mellitus: SLC2A4	SLC2A4	Sugar transport	SUSTAINING.PROLIFERATIVE.SIGNALING
C05546: Protein N6,N6,N6-trimethyl-L-lysine	P-hsa04930-13	0.439999	0.208267	0.00225673	1	Type II diabetes mellitus	Type II diabetes mellitus: C00162	C00162	NA	NA
C01953: Pregnenolone	P-hsa04930-15	0.494655	0.423681	0.00279235	1	Type II diabetes mellitus	Type II diabetes mellitus: C00031*	C00031*	NA	NA
C00473: Retinol	P-hsa04930-26	0.247017	-0.154682	0.000803139	1	Type II diabetes mellitus	Type II diabetes mellitus: INS*	INS*	Glucose metabolism	SUSTAINING.PROLIFERATIVE.SIGNALING
C00544: Homogentisate	P-hsa05142-21	0.622253	0.469897	0.00232733	1	Chagas disease (American trypanosomiasis)	Chagas disease (American trypanosomiasis): TICAM1	TICAM1	Innate immunity	TUMOR.PROMOTING.INFLAMMATION
C11554: 1-Phosphatidyl-1D-myo-inositol 3,4-bisphosphate	P-hsa05142-53	0.468615	0.295679	0.00246578	1	Chagas disease (American trypanosomiasis)	Chagas disease (American trypanosomiasis): AKT3	AKT3	Glycogen biosynthesis	SUSTAINING.PROLIFERATIVE.SIGNALING	5290; 5291; 5293; 5294	4
G12396: No name	P-hsa05142-44	0.592679	0.366974	0.00272814	1	Chagas disease (American trypanosomiasis)	Chagas disease (American trypanosomiasis): PLCB1	PLCB1	Lipid degradation	GENOME.INSTABILITY.AND.MUTATION
C05984: 2-Hydroxybutanoic acid	P-hsa05142-67	0.700193	0.602421	0.00280851	1	Chagas disease (American trypanosomiasis)	Chagas disease (American trypanosomiasis): IFNGR1*	IFNGR1*	NA	GENOME.INSTABILITY.AND.MUTATION
C16630: 5,6-Dihydro-5-fluorouracil	P-hsa05142-84	0.744563	0.585937	0.00201987	1	Chagas disease (American trypanosomiasis)	Chagas disease (American trypanosomiasis): NFKB1*	NFKB1*	Apoptosis	TUMOR.PROMOTING.INFLAMMATION
C01598: Melatonin	P-hsa05142-64	0.619562	0.411541	0.00162267	1	Chagas disease (American trypanosomiasis)	Chagas disease (American trypanosomiasis): CASP8	CASP8	Apoptosis	RESISTING.CELL.DEATH
C00544: Homogentisate	P-hsa05142-49	0.536936	0.380379	0.00233512	1	Chagas disease (American trypanosomiasis)	Chagas disease (American trypanosomiasis): ADCY1	ADCY1	cAMP biosynthesis	GENOME.INSTABILITY.AND.MUTATION
C00331: Indolepyruvate	P-hsa05142-29	0.513944	0.195683	0.0012691	1	Chagas disease (American trypanosomiasis)	Chagas disease (American trypanosomiasis): NOS2	NOS2	Translation regulation	TUMOR.PROMOTING.INFLAMMATION
C00504: Folate	P-hsa05142-36	0.719091	0.604363	0.00198292	1	Chagas disease (American trypanosomiasis)	Chagas disease (American trypanosomiasis): SMAD2	SMAD2	Transcription regulation	SUSTAINING.PROLIFERATIVE.SIGNALING
C03201: 1-Alkyl-2-acylglycerol	P-hsa05142-7	0.517871	0.0343263	0.000498426	1	Chagas disease (American trypanosomiasis)	Chagas disease (American trypanosomiasis): C1QA	C1QA	Complement pathway	GENOME.INSTABILITY.AND.MUTATION
C05653: Formylanthranilate	P-hsa05142-18	0.581754	0.339697	0.00185477	1	Chagas disease (American trypanosomiasis)	Chagas disease (American trypanosomiasis): FOS	FOS	Transcription regulation	SUSTAINING.PROLIFERATIVE.SIGNALING
C20859: Galactosyl-1-alkyl-2-acylglycerol	P-hsa03460-7	0.642391	0.47758	0.00210187	1	Fanconi anemia pathway	Fanconi anemia pathway: FANCI	FANCI	DNA repair	GENOME.INSTABILITY.AND.MUTATION
C20859: Galactosyl-1-alkyl-2-acylglycerol	P-hsa03460-16 49	0.612725	0.463485	0.00232445	1	Fanconi anemia pathway	Fanconi anemia pathway: FANCM C19orf40	FANCM C19orf40	DNA repair	NA
C00019: S-Adenosyl-L-methionine	P-hsa03460-28	0.626012	0.574278	0.0023194	1	Fanconi anemia pathway	Fanconi anemia pathway: RAD51C	RAD51C	DNA repair	GENOME.INSTABILITY.AND.MUTATION
C15518: (24S)-Cholest-5-ene-3beta,7alpha,24-triol	P-hsa03460-16 34	0.692858	0.647065	0.00223046	1	Fanconi anemia pathway	Fanconi anemia pathway: FANCM STRA13	FANCM STRA13	DNA repair	NA
C12144: Phytosphingosine	P-hsa03460-48	0.714376	0.666498	0.00219319	1	Fanconi anemia pathway	Fanconi anemia pathway: RAD51	RAD51	DNA repair	GENOME.INSTABILITY.AND.MUTATION
C00101: Tetrahydrofolate	P-hsa03460-27	0.635711	0.423357	0.00199233	1	Fanconi anemia pathway	Fanconi anemia pathway: BRCA1	BRCA1	DNA repair	GENOME.INSTABILITY.AND.MUTATION
D04197 C11736: No name	P-hsa03460-25 40	0.562956	0.434137	0.0025998	1	Fanconi anemia pathway	Fanconi anemia pathway: MLH1 PMS2	MLH1 PMS2	DNA repair	GENOME.INSTABILITY.AND.MUTATION
C00019: S-Adenosyl-L-methionine	P-hsa04911-4	0.451724	0.371102	0.00205234	1	Insulin secretion	Insulin secretion: CACNA1C	CACNA1C	Calcium channel	GENOME.INSTABILITY.AND.MUTATION
C16545: Tamoxifen N-oxide	P-hsa04911-56	0.322003	0.180928	0.00217392	1	Insulin secretion	Insulin secretion: CAMK2A*	CAMK2A*	Neurogenesis	SUSTAINING.PROLIFERATIVE.SIGNALING
C01561: Calcidiol	P-hsa04911-41	0.718948	0.625242	0.00256791	1	Insulin secretion	Insulin secretion: ABCC8	ABCC8	Transport	GENOME.INSTABILITY.AND.MUTATION
C00415: Dihydrofolate	P-hsa04911-25	0.562124	0.552536	0.00191448	1	Insulin secretion	Insulin secretion: PRKCA	PRKCA	Angiogenesis	SUSTAINING.PROLIFERATIVE.SIGNALING
C16610: Citalopram propionic acid	P-hsa04911-31	0.521323	0.423199	0.00187551	1	Insulin secretion	Insulin secretion: CAMK2A	CAMK2A	Neurogenesis	SUSTAINING.PROLIFERATIVE.SIGNALING
C00864: Pantothenate	P-hsa04911-54	0.343317	0.229367	0.00100692	1	Insulin secretion	Insulin secretion: RAB3A	RAB3A	Exocytosis	GENOME.INSTABILITY.AND.MUTATION
C00624: N-Acetyl-L-glutamate	P-hsa04911-24	0.248105	0.0719921	0.000926402	1	Insulin secretion	Insulin secretion: INS	INS	Glucose metabolism	SUSTAINING.PROLIFERATIVE.SIGNALING
G00027: No name	P-hsa04911-35	0.62859	0.60991	0.00205599	1	Insulin secretion	Insulin secretion: TRPM4	TRPM4	Ion channel	GENOME.INSTABILITY.AND.MUTATION
C00346: Ethanolamine phosphate	P-hsa04610-58	0.324669	0.0606986	0.00156086	1	Complement and coagulation cascades	Complement and coagulation cascades: F2RL2	F2RL2	Blood coagulation	RESISTING.CELL.DEATH
C00101: Tetrahydrofolate	P-hsa04610-44	0.692212	0.588469	0.00207971	1	Complement and coagulation cascades	Complement and coagulation cascades: C3	C3	Complement pathway	IMMUNE.DESTRUCTION
C00379: Xylitol	P-hsa04610-52	0.488357	0.150139	0.000538765	1	Complement and coagulation cascades	Complement and coagulation cascades: CPB2	CPB2	Blood coagulation	TUMOR.PROMOTING.INFLAMMATION
C00331: Indolepyruvate	P-hsa04610-46	0.669815	0.577825	0.00224465	1	Complement and coagulation cascades	Complement and coagulation cascades: C2	C2	Complement pathway	RESISTING.CELL.DEATH
C07585: N-Acetylisoniazid	P-hsa04610-17	0.251983	-0.0366704	0.00103815	1	Complement and coagulation cascades	Complement and coagulation cascades: PLG	PLG	Blood coagulation	INDUCING.ANGIOGENESIS
C17339: 4-Cholesten-7alpha,12alpha-diol-3-one	P-hsa04610-23	0.255084	-0.0296432	0.00112987	1	Complement and coagulation cascades	Complement and coagulation cascades: BDKRB1	BDKRB1	NA	SUSTAINING.PROLIFERATIVE.SIGNALING
C01120: Sphinganine 1-phosphate	P-hsa04610-7	0.418253	0.285972	0.0028188	1	Complement and coagulation cascades	Complement and coagulation cascades: C00290	C00290	NA	NA
C05502: 22(R)-Hydroxycholesterol	P-hsa04610-57	0.545063	0.397082	0.00241538	1	Complement and coagulation cascades	Complement and coagulation cascades: PLAUR	PLAUR	NA	SUSTAINING.PROLIFERATIVE.SIGNALING
C00487: Carnitine	P-hsa04610-45	0.719633	0.605169	0.0019316	1	Complement and coagulation cascades	Complement and coagulation cascades: C4A	C4A	Complement pathway	IMMUNE.DESTRUCTION
C01120: Sphinganine 1-phosphate	P-hsa04610-11	0.459156	0.196241	0.0013129	1	Complement and coagulation cascades	Complement and coagulation cascades: F2R	F2R	Blood coagulation	INDUCING.ANGIOGENESIS
C00157: Phosphatidylcholine	P-hsa04910-18	0.743862	0.681794	0.00168966	1	Insulin signaling pathway	Insulin signaling pathway: LIPE	LIPE	Lipid metabolism	CELLULAR.ENERGETICS
C03564: 1-Pyrroline-2-carboxylate	P-hsa04910-14	0.244485	0.00120284	3.05441e-05	1	Insulin signaling pathway	Insulin signaling pathway: C00369	C00369	NA	NA
C04487: 5-(D-Galactosyloxy)-L-lysine-procollagen	P-hsa04910-42	0.688544	0.610444	0.00228596	1	Insulin signaling pathway	Insulin signaling pathway: PCK1	PCK1	Gluconeogenesis	CELLULAR.ENERGETICS
G12396: No name	P-hsa04910-32	0.47919	0.149396	0.00198745	1	Insulin signaling pathway	Insulin signaling pathway: EIF4E	EIF4E	Translation regulation	SUSTAINING.PROLIFERATIVE.SIGNALING
C16254: [Dihydrolipoyllysine-residue succinyltransferase] S-succinyldihydrolipoyllysine	P-hsa04910-48	0.63908	0.520178	0.00206298	1	Insulin signaling pathway	Insulin signaling pathway: PPARGC1A	PPARGC1A	Biological rhythms	CELLULAR.ENERGETICS
C01040: L-Gulono-1,4-lactone	P-hsa04910-24	0.272641	0.00765641	6.79027e-05	1	Insulin signaling pathway	Insulin signaling pathway: ACACA	ACACA	Fatty acid biosynthesis	CELLULAR.ENERGETICS
C15645: 1-(1-Alkenyl)-sn-glycerol	P-hsa04910-26	0.620946	0.420883	0.00146322	1	Insulin signaling pathway	Insulin signaling pathway: RPS6	RPS6	NA	SUSTAINING.PROLIFERATIVE.SIGNALING
C15645: 1-(1-Alkenyl)-sn-glycerol	P-hsa04910-46	0.717806	0.662807	0.00222945	1	Insulin signaling pathway	Insulin signaling pathway: FBP1	FBP1	Gluconeogenesis	CELLULAR.ENERGETICS
C05647: Formyl-5-hydroxykynurenamine	P-hsa04910-12	0.25328	0.00545699	6.56587e-05	1	Insulin signaling pathway	Insulin signaling pathway: FASN	FASN	Fatty acid biosynthesis	RESISTING.CELL.DEATH
C16635: 5'-Deoxy-5-fluorocytidine	P-hsa04910-17	0.51403	0.369919	0.00242018	1	Insulin signaling pathway	Insulin signaling pathway: C00031	C00031	NA	NA
C01120: Sphinganine 1-phosphate	P-hsa04910-57	0.253458	0.00645349	7.93226e-05	1	Insulin signaling pathway	Insulin signaling pathway: GCK	GCK	Glycolysis	GENOME.INSTABILITY.AND.MUTATION
C05647: Formyl-5-hydroxykynurenamine	P-hsa04910-39	0.710761	0.627118	0.00113658	1	Insulin signaling pathway	Insulin signaling pathway: BAD	BAD	Apoptosis	RESISTING.CELL.DEATH
C05453: 7alpha,12alpha-Dihydroxy-5beta-cholestan-3-one	P-hsa04910-9	0.526024	0.224755	0.00181246	1	Insulin signaling pathway	Insulin signaling pathway: ELK1	ELK1	Transcription regulation	SUSTAINING.PROLIFERATIVE.SIGNALING
C01120: Sphinganine 1-phosphate	P-hsa04910-20	0.18139	0.011597	0.000136451	1	Insulin signaling pathway	Insulin signaling pathway: PKLR	PKLR	Glycolysis	GENOME.INSTABILITY.AND.MUTATION
C05512: Deoxyinosine	P-hsa04910-43	0.697582	0.631814	0.00210914	1	Insulin signaling pathway	Insulin signaling pathway: G6PC	G6PC	Gluconeogenesis	CELLULAR.ENERGETICS
C05447: 3alpha,7alpha-Dihydroxy-5beta-cholest-24-enoyl-CoA	P-hsa04152-56	0.581924	0.462266	0.00160403	1	AMPK signaling pathway	AMPK signaling pathway: FASN	FASN	Fatty acid metabolism	RESISTING.CELL.DEATH
C00398: Tryptamine	P-hsa04152-38	0.640584	0.565658	0.00182221	1	AMPK signaling pathway	AMPK signaling pathway: PFKL	PFKL	Glycolysis	CELLULAR.ENERGETICS
C05598: Phenylacetylglycine	P-hsa04152-41	0.700128	0.703409	0.00137591	1	AMPK signaling pathway	AMPK signaling pathway: FBP1	FBP1	Gluconeogenesis	CELLULAR.ENERGETICS
C00899: 11-cis-Retinol	P-hsa04152-54	0.483664	0.340937	0.00125236	1	AMPK signaling pathway	AMPK signaling pathway: SLC2A4*	SLC2A4*	Sugar transport	SUSTAINING.PROLIFERATIVE.SIGNALING
C20825: Seminolipid	P-hsa04152-15	0.521228	0.400879	0.00160295	1	AMPK signaling pathway	AMPK signaling pathway: FOXO1	FOXO1	Autophagy	SUSTAINING.PROLIFERATIVE.SIGNALING
G00048: No name	P-hsa04152-35	0.55297	0.371774	0.00207631	1	AMPK signaling pathway	AMPK signaling pathway: PFKFB1	PFKFB1	NA	CELLULAR.ENERGETICS
C00836: Sphinganine	P-hsa04152-49	0.426449	0.231213	0.00120014	1	AMPK signaling pathway	AMPK signaling pathway: GYS1	GYS1	Glycogen biosynthesis	GENOME.INSTABILITY.AND.MUTATION
G00023: No name	P-hsa04152-30	0.402168	0.183288	0.00147877	1	AMPK signaling pathway	AMPK signaling pathway: ACACA	ACACA	Fatty acid metabolism	CELLULAR.ENERGETICS
C00999: Ferrocytochrome b5	P-hsa04152-58	0.548807	0.386742	0.00198217	1	AMPK signaling pathway	AMPK signaling pathway: SCD	SCD	Fatty acid metabolism	TUMOR.PROMOTING.INFLAMMATION
C03794: N6-(1,2-Dicarboxyethyl)-AMP	P-hsa04152-24	0.629907	0.47065	0.00141055	1	AMPK signaling pathway	AMPK signaling pathway: SIRT1	SIRT1	Biological rhythms	REPLICATIVE.IMMORTALITY
C00322: 2-Oxoadipate	P-hsa04152-44	0.535586	0.310521	0.00192604	1	AMPK signaling pathway	AMPK signaling pathway: SLC2A4	SLC2A4	Sugar transport	SUSTAINING.PROLIFERATIVE.SIGNALING
C02686: Galactosylceramide	P-hsa04152-68	0.4244	0.203692	0.00182779	1	AMPK signaling pathway	AMPK signaling pathway: PPARGC1A**	PPARGC1A**	Biological rhythms	CELLULAR.ENERGETICS
C09332: THF-L-glutamate	P-hsa04152-82	0.423582	0.0804498	0.00109413	1	AMPK signaling pathway	AMPK signaling pathway: HMGCR	HMGCR	Lipid metabolism	CELLULAR.ENERGETICS
C05103: 4alpha-Methylzymosterol	P-hsa04152-64	0.527372	0.279125	0.00149242	1	AMPK signaling pathway	AMPK signaling pathway: ACACB	ACACB	Fatty acid metabolism	CELLULAR.ENERGETICS
G00040: No name	P-hsa04152-60	0.581971	0.374503	0.00173243	1	AMPK signaling pathway	AMPK signaling pathway: EEF2	EEF2	Elongation factor	SUSTAINING.PROLIFERATIVE.SIGNALING
C00169: Carbamoyl phosphate	P-hsa04152-77	0.456324	0.271026	0.00228998	1	AMPK signaling pathway	AMPK signaling pathway: CCND1	CCND1	Cell division	SUSTAINING.PROLIFERATIVE.SIGNALING
C05665: 3-Aminopropanal	P-hsa04152-87	0.66847	0.560863	0.00205789	1	AMPK signaling pathway	AMPK signaling pathway: CD36	CD36	Cell adhesion	SUSTAINING.PROLIFERATIVE.SIGNALING
C00114: Choline	P-hsa04152-81	0.675815	0.640156	0.00161487	1	AMPK signaling pathway	AMPK signaling pathway: LIPE	LIPE	Lipid metabolism	CELLULAR.ENERGETICS
C05454: 3alpha,7alpha,12alpha-Trihydroxy-5beta-cholestane	P-hsa04152-78	0.699215	0.636651	0.00150765	1	AMPK signaling pathway	AMPK signaling pathway: CCNA2	CCNA2	Cell division	EVADING.GROWTH.SUPPRESSORS
G00027: No name	P-hsa04152-33	0.463196	0.213673	0.00172203	1	AMPK signaling pathway	AMPK signaling pathway: CPT1C	CPT1C	Fatty acid metabolism	CELLULAR.ENERGETICS
G00110: No name	P-hsa04152-89	0.374926	0.16791	0.00224068	1	AMPK signaling pathway	AMPK signaling pathway: CFTR	CFTR	Chloride channel	GENOME.INSTABILITY.AND.MUTATION
C20775: beta-Citryl-L-glutamate	P-hsa04152-53	0.288786	0.0509569	0.00242092	1	AMPK signaling pathway	AMPK signaling pathway: G6PC	G6PC	Gluconeogenesis	CELLULAR.ENERGETICS
C15493: 9-cis-Retinoic acid	P-hsa04152-103	0.464281	0.316381	0.00182822	1	AMPK signaling pathway	AMPK signaling pathway: ULK1	ULK1	Autophagy	RESISTING.CELL.DEATH
C04185: 5,6-Dihydroxyindole-2-carboxylate	P-hsa04152-52	0.553705	0.422398	0.0015804	1	AMPK signaling pathway	AMPK signaling pathway: PCK1	PCK1	Gluconeogenesis	CELLULAR.ENERGETICS
C00232: Succinate semialdehyde	P-hsa04152-61	0.537533	0.391297	0.00166552	1	AMPK signaling pathway	AMPK signaling pathway: RPS6KB1	RPS6KB1	Translation regulation	INDUCING.ANGIOGENESIS
C05451: 7alpha-Hydroxy-5beta-cholestan-3-one	P-hsa04152-63	0.509128	0.397024	0.00148349	1	AMPK signaling pathway	AMPK signaling pathway: PPARG	PPARG	Biological rhythms	SUSTAINING.PROLIFERATIVE.SIGNALING
C20879: Very-long-chain trans-2,3-dehydroacyl-CoA	P-hsa04152-57	0.563327	0.423343	0.00182287	1	AMPK signaling pathway	AMPK signaling pathway: ACACA*	ACACA*	Fatty acid metabolism	CELLULAR.ENERGETICS
C16635: 5'-Deoxy-5-fluorocytidine	P-hsa04152-62	0.377849	0.164476	0.00185384	1	AMPK signaling pathway	AMPK signaling pathway: EIF4EBP1	EIF4EBP1	Translation regulation	SUSTAINING.PROLIFERATIVE.SIGNALING
C03594: 7alpha-Hydroxycholesterol	P-hsa04152-94	0.471853	0.296787	0.0012283	1	AMPK signaling pathway	AMPK signaling pathway: MLYCD	MLYCD	Fatty acid metabolism	GENOME.INSTABILITY.AND.MUTATION
C15518: (24S)-Cholest-5-ene-3beta,7alpha,24-triol	P-hsa04923-31	0.561503	0.402033	0.00238552	1	Regulation of lipolysis in adipocytes	Regulation of lipolysis in adipocytes: PRKACA*	PRKACA*	Angiogenesis	GENOME.INSTABILITY.AND.MUTATION
C00157: Phosphatidylcholine	P-hsa04923-66	0.796442	0.775788	0.00212288	1	Regulation of lipolysis in adipocytes	Regulation of lipolysis in adipocytes: LIPE	LIPE	Lipid metabolism	CELLULAR.ENERGETICS
C11039: 2'-Deoxy-5-hydroxymethylcytidine-5'-triphosphate	P-hsa04923-16	0.865091	0.812086	0.00247547	1	Regulation of lipolysis in adipocytes	Regulation of lipolysis in adipocytes: PLIN1	PLIN1	Lipid metabolism	CELLULAR.ENERGETICS
C00232: Succinate semialdehyde	P-hsa04923-38	0.257914	-0.133894	0.000666937	1	Regulation of lipolysis in adipocytes	Regulation of lipolysis in adipocytes: PDE3B	PDE3B	Angiogenesis	SUSTAINING.PROLIFERATIVE.SIGNALING
C01040: L-Gulono-1,4-lactone	P-hsa04923-43	0.259877	-0.102332	0.000798737	1	Regulation of lipolysis in adipocytes	Regulation of lipolysis in adipocytes: C00219	C00219	NA	NA
C20825: Seminolipid	P-hsa04923-26 27	0.47564	0.093784	0.000913556	1	Regulation of lipolysis in adipocytes	Regulation of lipolysis in adipocytes: PNPLA2 ABHD5	PNPLA2 ABHD5	Lipid metabolism	NA
C00836: Sphinganine	P-hsa04923-52 53	0.468906	0.086742	0.000952752	1	Regulation of lipolysis in adipocytes	Regulation of lipolysis in adipocytes: PNPLA2 ABHD5*	PNPLA2 ABHD5*	Lipid metabolism	NA
C11039: 2'-Deoxy-5-hydroxymethylcytidine-5'-triphosphate	P-hsa05213-29	0.68307	0.641036	0.00212382	1	Endometrial cancer	Endometrial cancer: CCND1	CCND1	Transcription regulation	SUSTAINING.PROLIFERATIVE.SIGNALING
C05103: 4alpha-Methylzymosterol	P-hsa05213-27	0.501681	0.257039	0.00215356	1	Endometrial cancer	Endometrial cancer: ELK1	ELK1	Transcription regulation	SUSTAINING.PROLIFERATIVE.SIGNALING
C04185: 5,6-Dihydroxyindole-2-carboxylate	P-hsa05213-11	0.378691	0.175192	0.00136837	1	Endometrial cancer	Endometrial cancer: FOXO3	FOXO3	Apoptosis	RESISTING.CELL.DEATH
C05647: Formyl-5-hydroxykynurenamine	P-hsa05213-12	0.666504	0.626658	0.00118934	1	Endometrial cancer	Endometrial cancer: BAD	BAD	Apoptosis	RESISTING.CELL.DEATH
G00031: No name	P-hsa05213-31	0.648584	0.568167	0.00176912	1	Endometrial cancer	Endometrial cancer: MYC	MYC	Transcription regulation	SUSTAINING.PROLIFERATIVE.SIGNALING
C02843 C20876: No name	P-hsa05213-13	0.495819	0.369633	0.00227004	1	Endometrial cancer	Endometrial cancer: CASP9	CASP9	Apoptosis	RESISTING.CELL.DEATH
G00043: No name	P-hsa05210-39	0.443494	0.177755	0.00118048	1	Colorectal cancer	Colorectal cancer: BAD	BAD	Apoptosis	RESISTING.CELL.DEATH
C00415: Dihydrofolate	P-hsa05210-31	0.62094	0.526234	0.00145754	1	Colorectal cancer	Colorectal cancer: BCL2	BCL2	Apoptosis	RESISTING.CELL.DEATH
C05598: Phenylacetylglycine	P-hsa05210-53	0.482222	0.209087	0.00220098	1	Colorectal cancer	Colorectal cancer: CCND1*	CCND1*	Cell division	SUSTAINING.PROLIFERATIVE.SIGNALING
C00504: Folate	P-hsa05210-9 11	0.706407	0.594024	0.00169539	1	Colorectal cancer	Colorectal cancer: SMAD2 SMAD4	SMAD2 SMAD4	Transcription regulation	SUSTAINING.PROLIFERATIVE.SIGNALING
G00023: No name	P-hsa05210-23	0.603314	0.479518	0.00240034	1	Colorectal cancer	Colorectal cancer: CCND1	CCND1	Cell division	SUSTAINING.PROLIFERATIVE.SIGNALING
C05444: 3alpha,7alpha,26-Trihydroxy-5beta-cholestane	P-hsa05210-40	0.45681	0.187491	0.00174971	1	Colorectal cancer	Colorectal cancer: CASP9	CASP9	Apoptosis	RESISTING.CELL.DEATH
C00624: N-Acetyl-L-glutamate	P-hsa05210-21	0.630783	0.480969	0.00170665	1	Colorectal cancer	Colorectal cancer: BIRC5	BIRC5	Apoptosis	RESISTING.CELL.DEATH
C05748: trans-Hex-2-enoyl-[acp]	P-hsa05210-22	0.630957	0.521756	0.00171576	1	Colorectal cancer	Colorectal cancer: MYC	MYC	Transcription regulation	SUSTAINING.PROLIFERATIVE.SIGNALING
G00084: No name	P-hsa05210-7	0.332084	0.185428	0.00156814	1	Colorectal cancer	Colorectal cancer: CASP3*	CASP3*	Apoptosis	RESISTING.CELL.DEATH
C11557: 1-Phosphatidyl-1D-myo-inositol 5-phosphate	P-hsa05210-16	0.477306	0.276758	0.00138983	1	Colorectal cancer	Colorectal cancer: MAPK8	MAPK8	Biological rhythms	RESISTING.CELL.DEATH
C06055: O-Phospho-4-hydroxy-L-threonine	P-hsa04650-35	0.793949	0.686581	0.00208338	1	Natural killer cell mediated cytotoxicity	Natural killer cell mediated cytotoxicity: BID	BID	NA	RESISTING.CELL.DEATH
C00109: 2-Oxobutanoate	P-hsa04650-16	0.818447	0.756733	0.00221551	1	Natural killer cell mediated cytotoxicity	Natural killer cell mediated cytotoxicity: PRKCA	PRKCA	Apoptosis	SUSTAINING.PROLIFERATIVE.SIGNALING
C01120: Sphinganine 1-phosphate	P-hsa04650-40	0.571423	0.395531	0.00252954	1	Natural killer cell mediated cytotoxicity	Natural killer cell mediated cytotoxicity: TNFRSF10D	TNFRSF10D	Apoptosis	EVADING.GROWTH.SUPPRESSORS
C05665: 3-Aminopropanal	P-hsa04650-119	0.568837	0.27934	0.00214222	1	Natural killer cell mediated cytotoxicity	Natural killer cell mediated cytotoxicity: KLRC4-KLRK1	KLRC4-KLRK1	Adaptive immunity	NA
C01586: Hippurate	P-hsa04650-15	0.683855	0.580005	0.00181428	1	Natural killer cell mediated cytotoxicity	Natural killer cell mediated cytotoxicity: TNF	TNF	NA	TUMOR.PROMOTING.INFLAMMATION
C01120: Sphinganine 1-phosphate	P-hsa04650-39	0.773616	0.592657	0.00226428	1	Natural killer cell mediated cytotoxicity	Natural killer cell mediated cytotoxicity: FAS	FAS	Apoptosis	RESISTING.CELL.DEATH
C15610: Cholest-5-ene-3beta,26-diol	P-hsa04650-110 111	0.838971	0.732782	0.00243743	1	Natural killer cell mediated cytotoxicity	Natural killer cell mediated cytotoxicity: ITGAL ITGB2	ITGAL ITGB2	Cell adhesion	NA
C11557: 1-Phosphatidyl-1D-myo-inositol 5-phosphate	P-hsa04650-25	0.729559	0.580674	0.0023851	1	Natural killer cell mediated cytotoxicity	Natural killer cell mediated cytotoxicity: SH2D1B	SH2D1B	NA	NA
C11173: SN-38	P-hsa04650-14	0.528475	0.267019	0.00160392	1	Natural killer cell mediated cytotoxicity	Natural killer cell mediated cytotoxicity: CSF2	CSF2	NA	TUMOR.PROMOTING.INFLAMMATION
C04646: 6-Thioinosine-5'-monophosphate	P-hsa04650-36	0.780557	0.695085	0.0021837	1	Natural killer cell mediated cytotoxicity	Natural killer cell mediated cytotoxicity: CASP3	CASP3	Apoptosis	RESISTING.CELL.DEATH
C04501: N-Acetyl-alpha-D-glucosamine 1-phosphate	P-hsa04650-116	0.723938	0.554509	0.00294849	1	Natural killer cell mediated cytotoxicity	Natural killer cell mediated cytotoxicity: FCGR3A	FCGR3A	NA	GENOME.INSTABILITY.AND.MUTATION
C04487: 5-(D-Galactosyloxy)-L-lysine-procollagen	P-hsa05211-27	0.432866	0.27749	0.0021602	1	Renal cell carcinoma	Renal cell carcinoma: VEGFA*	VEGFA*	Angiogenesis	INDUCING.ANGIOGENESIS
C00104: IDP	P-hsa05211-42	0.408055	0.236025	0.00187203	1	Renal cell carcinoma	Renal cell carcinoma: SLC2A1*	SLC2A1*	Sugar transport	GENOME.INSTABILITY.AND.MUTATION
C15493: 9-cis-Retinoic acid	P-hsa05211-2	0.626087	0.650243	0.00208071	1	Renal cell carcinoma	Renal cell carcinoma: TGFB1	TGFB1	NA	INDUCING.ANGIOGENESIS
C05749: Hexanoyl-[acp]	P-hsa05211-49	0.536114	0.438515	0.00241153	1	Renal cell carcinoma	Renal cell carcinoma: TGFA*	TGFA*	NA	SUSTAINING.PROLIFERATIVE.SIGNALING
C05844: 5-L-Glutamyl-taurine	P-hsa05211-3	0.470482	0.371009	0.0018668	1	Renal cell carcinoma	Renal cell carcinoma: VEGFA	VEGFA	Angiogenesis	INDUCING.ANGIOGENESIS
G00032: No name	P-hsa05211-4	0.441309	0.356912	0.00178814	1	Renal cell carcinoma	Renal cell carcinoma: SLC2A1	SLC2A1	Sugar transport	GENOME.INSTABILITY.AND.MUTATION
C00899: 11-cis-Retinol	P-hsa05211-40	0.319045	0.213657	0.00191312	1	Renal cell carcinoma	Renal cell carcinoma: PAK4	PAK4	Apoptosis	REPLICATIVE.IMMORTALITY
C00035: GDP	P-hsa05211-23	0.52774	0.419961	0.00213582	1	Renal cell carcinoma	Renal cell carcinoma: PDGFB	PDGFB	NA	REPLICATIVE.IMMORTALITY
G00023: No name	P-hsa05211-43	0.68935	0.620105	0.00158185	1	Renal cell carcinoma	Renal cell carcinoma: RAP1A	RAP1A	Neurogenesis	INDUCING.ANGIOGENESIS
C00275: D-Mannose 6-phosphate	P-hsa05211-41	0.495823	0.403461	0.00180341	1	Renal cell carcinoma	Renal cell carcinoma: PDGFB*	PDGFB*	NA	REPLICATIVE.IMMORTALITY
C20879: Very-long-chain trans-2,3-dehydroacyl-CoA	P-hsa05211-22	0.584476	0.50154	0.00231932	1	Renal cell carcinoma	Renal cell carcinoma: TGFA	TGFA	NA	SUSTAINING.PROLIFERATIVE.SIGNALING
C00167: UDP-glucuronate	P-hsa05211-12	0.406013	0.25787	0.00190653	1	Renal cell carcinoma	Renal cell carcinoma: EGLN2	EGLN2	Apoptosis	SUSTAINING.PROLIFERATIVE.SIGNALING
C00836: Sphinganine	P-hsa05211-31	0.614889	0.484737	0.00200726	1	Renal cell carcinoma	Renal cell carcinoma: SOS1	SOS1	NA	GENOME.INSTABILITY.AND.MUTATION
C15493: 9-cis-Retinoic acid	P-hsa05211-48	0.475114	0.321739	0.00195372	1	Renal cell carcinoma	Renal cell carcinoma: JUN	JUN	Transcription regulation	SUSTAINING.PROLIFERATIVE.SIGNALING
C00864: Pantothenate	P-hsa05211-45	0.667779	0.598934	0.00141507	1	Renal cell carcinoma	Renal cell carcinoma: ETS1	ETS1	Transcription regulation	INDUCING.ANGIOGENESIS
C15646: 1-(1-Alkenyl)-sn-glycero-3-phosphate	P-hsa05211-21	0.557802	0.553921	0.0020698	1	Renal cell carcinoma	Renal cell carcinoma: TGFB1*	TGFB1*	NA	INDUCING.ANGIOGENESIS
G00047: No name	P-hsa05211-46	0.646381	0.481875	0.00182277	1	Renal cell carcinoma	Renal cell carcinoma: AKT3	AKT3	Glycogen biosynthesis	SUSTAINING.PROLIFERATIVE.SIGNALING
C16630: 5,6-Dihydro-5-fluorouracil	P-hsa04380-72	0.638998	0.509185	0.00204468	1	Osteoclast differentiation	Osteoclast differentiation: MAPK1	MAPK1	Apoptosis	SUSTAINING.PROLIFERATIVE.SIGNALING
C05108: 14-Demethyllanosterol	P-hsa04380-48	0.473536	0.334728	0.000980421	1	Osteoclast differentiation	Osteoclast differentiation: NFATC1	NFATC1	Transcription regulation	SUSTAINING.PROLIFERATIVE.SIGNALING
C04185: 5,6-Dihydroxyindole-2-carboxylate	P-hsa04380-38	0.387442	0.265476	0.00223727	1	Osteoclast differentiation	Osteoclast differentiation: FOS	FOS	Transcription regulation	SUSTAINING.PROLIFERATIVE.SIGNALING
C16365: 5-Acetylamino-6-formylamino-3-methyluracil	P-hsa04380-16	0.418968	0.240477	0.00168646	1	Osteoclast differentiation	Osteoclast differentiation: NFKB1	NFKB1	Apoptosis	TUMOR.PROMOTING.INFLAMMATION
C03410: N-Glycoloyl-neuraminate	P-hsa04380-32	0.659396	0.53234	0.00190848	1	Osteoclast differentiation	Osteoclast differentiation: AKT3	AKT3	Apoptosis	SUSTAINING.PROLIFERATIVE.SIGNALING
C00349: 2-Methyl-3-oxopropanoate	P-hsa04380-68	0.713993	0.67031	0.00206315	1	Osteoclast differentiation	Osteoclast differentiation: TGFBR1	TGFBR1	Apoptosis	GENOME.INSTABILITY.AND.MUTATION
C07712: Secalciferol	P-hsa04380-20	0.370799	0.258972	0.00210502	1	Osteoclast differentiation	Osteoclast differentiation: MAP2K1	MAP2K1	NA	GENOME.INSTABILITY.AND.MUTATION
C16551: Alcophosphamide	P-hsa04380-51	0.501921	0.392704	0.00123657	1	Osteoclast differentiation	Osteoclast differentiation: FOS*	FOS*	NA	SUSTAINING.PROLIFERATIVE.SIGNALING
C05750: 3-Oxooctanoyl-[acp]	P-hsa04380-69	0.386171	0.198156	0.00181352	1	Osteoclast differentiation	Osteoclast differentiation: NFKB2	NFKB2	Transcription regulation	GENOME.INSTABILITY.AND.MUTATION
C16339: (+)-7-Isojasmonic acid CoA	P-hsa04727-17 37	0.317666	0.234439	0.0010171	1	GABAergic synapse	GABAergic synapse: GABRA1 GPHN	GABRA1 GPHN	Chloride channel	NA
C16631: alpha-Fluoro-beta-ureidopropionic acid	P-hsa04727-8	0.50713	0.404417	0.00148704	1	GABAergic synapse	GABAergic synapse: ADCY1	ADCY1	cAMP biosynthesis	GENOME.INSTABILITY.AND.MUTATION
C11173: SN-38	P-hsa04727-13	0.341448	0.123791	0.00102123	1	GABAergic synapse	GABAergic synapse: CACNA1A	CACNA1A	Ion channel	GENOME.INSTABILITY.AND.MUTATION
C01586: Hippurate	P-hsa04727-26	0.382485	0.213664	0.001808	1	GABAergic synapse	GABAergic synapse: KCNJ6	KCNJ6	Ion channel	GENOME.INSTABILITY.AND.MUTATION
C04352: (R)-4'-Phosphopantothenoyl-L-cysteine	P-hsa04727-49	0.313861	0.167632	0.00182479	1	GABAergic synapse	GABAergic synapse: GABRR3	GABRR3	Chloride channel	SUSTAINING.PROLIFERATIVE.SIGNALING
C11555: 1D-myo-Inositol 1,4,5,6-tetrakisphosphate	P-hsa04727-47	0.534882	0.425551	0.00149347	1	GABAergic synapse	GABAergic synapse: CACNA1A*	CACNA1A*	Ion channel	GENOME.INSTABILITY.AND.MUTATION
C15646: 1-(1-Alkenyl)-sn-glycero-3-phosphate	P-hsa04727-35	0.463887	0.297091	0.00192637	1	GABAergic synapse	GABAergic synapse: PRKACA	PRKACA	Angiogenesis	GENOME.INSTABILITY.AND.MUTATION
C00349: 2-Methyl-3-oxopropanoate	P-hsa05212-10	0.57876	0.383961	0.00164518	1	Pancreatic cancer	Pancreatic cancer: BCL2L1	BCL2L1	Apoptosis	RESISTING.CELL.DEATH
G00043: No name	P-hsa05212-29	0.746289	0.650781	0.00247017	1	Pancreatic cancer	Pancreatic cancer: VEGFA	VEGFA	Angiogenesis	INDUCING.ANGIOGENESIS
C00031: D-Glucose	P-hsa05212-12	0.57772	0.378845	0.0020118	1	Pancreatic cancer	Pancreatic cancer: CASP9	CASP9	Apoptosis	RESISTING.CELL.DEATH
C00438: N-Carbamoyl-L-aspartate	P-hsa05212-8	0.577561	0.369228	0.00196222	1	Pancreatic cancer	Pancreatic cancer: NFKB1	NFKB1	Apoptosis	TUMOR.PROMOTING.INFLAMMATION
C00346: Ethanolamine phosphate	P-hsa05212-14	0.576098	0.396204	0.00155334	1	Pancreatic cancer	Pancreatic cancer: MAPK1	MAPK1	Apoptosis	SUSTAINING.PROLIFERATIVE.SIGNALING
C03691: CMP-N-glycoloylneuraminate	P-hsa05212-34	0.477428	0.332518	0.0018866	1	Pancreatic cancer	Pancreatic cancer: E2F1	E2F1	Apoptosis	SUSTAINING.PROLIFERATIVE.SIGNALING
C00719: Betaine	P-hsa05212-31	0.488237	0.22854	0.00182774	1	Pancreatic cancer	Pancreatic cancer: RAC1*	RAC1*	Transcription regulation	INVASION.AND.METASTASIS
C00331: Indolepyruvate	P-hsa05212-38 39	0.734699	0.657806	0.00202374	1	Pancreatic cancer	Pancreatic cancer: SMAD2 SMAD4	SMAD2 SMAD4	Transcription regulation	SUSTAINING.PROLIFERATIVE.SIGNALING
C17339: 4-Cholesten-7alpha,12alpha-diol-3-one	P-hsa05212-19	0.578922	0.368395	0.00138541	1	Pancreatic cancer	Pancreatic cancer: MAPK8	MAPK8	Biological rhythms	RESISTING.CELL.DEATH
C06055: O-Phospho-4-hydroxy-L-threonine	P-hsa05212-54	0.545026	0.295633	0.0021255	1	Pancreatic cancer	Pancreatic cancer: C00416	C00416	NA	NA
C00643: 5-Hydroxy-L-tryptophan	P-hsa05212-27	0.534669	0.477622	0.00290405	1	Pancreatic cancer	Pancreatic cancer: BCL2L1*	BCL2L1*	Apoptosis	RESISTING.CELL.DEATH
C03594: 7alpha-Hydroxycholesterol	P-hsa04925-3	0.542552	0.441977	0.00182788	1	Aldosterone synthesis and secretion	Aldosterone synthesis and secretion: ITPR1	ITPR1	Ion channel	GENOME.INSTABILITY.AND.MUTATION
C04646: 6-Thioinosine-5'-monophosphate	P-hsa04925-18	0.734469	0.641878	0.00141339	1	Aldosterone synthesis and secretion	Aldosterone synthesis and secretion: PDE2A	PDE2A	NA	TUMOR.PROMOTING.INFLAMMATION
C03201: 1-Alkyl-2-acylglycerol	P-hsa04925-34	0.357482	0.169688	0.00198835	1	Aldosterone synthesis and secretion	Aldosterone synthesis and secretion: STAR	STAR	Steroidogenesis	SUSTAINING.PROLIFERATIVE.SIGNALING
C00978: N-Acetylserotonin	P-hsa04925-33	0.24259	-199.941	0.000752934	1	Aldosterone synthesis and secretion	Aldosterone synthesis and secretion: CYP11B2	CYP11B2	Steroidogenesis	GENOME.INSTABILITY.AND.MUTATION
C18231: Calcitetrol	P-hsa04925-5	0.446182	0.326621	0.00199001	1	Aldosterone synthesis and secretion	Aldosterone synthesis and secretion: KCNK3	KCNK3	Ion channel	GENOME.INSTABILITY.AND.MUTATION
C00449: N6-(L-1,3-Dicarboxypropyl)-L-lysine	P-hsa05110-52	0.491429	0.280845	0.00158615	1	Vibrio cholerae infection	Vibrio cholerae infection: ADCY3	ADCY3	cAMP biosynthesis	SUSTAINING.PROLIFERATIVE.SIGNALING
C16587: 3-Carbamoyl-2-phenylpropionaldehyde	P-hsa05110-51	0.672362	0.44919	0.00213152	1	Vibrio cholerae infection	Vibrio cholerae infection: PDIA4	PDIA4	NA	RESISTING.CELL.DEATH
C12144: Phytosphingosine	P-hsa05110-15	0.523208	0.336305	0.0021022	1	Vibrio cholerae infection	Vibrio cholerae infection: C01330	C01330	NA	NA
C12144: Phytosphingosine	P-hsa05110-16	0.523208	0.336305	0.0021022	1	Vibrio cholerae infection	Vibrio cholerae infection: C00698	C00698	NA	NA
C02218: Dehydroalanine	P-hsa05110-50	0.618632	0.562233	0.00149542	1	Vibrio cholerae infection	Vibrio cholerae infection: ACTB	ACTB	NA	CELLULAR.ENERGETICS
G00037: No name	P-hsa05110-46	0.660574	0.610173	0.00161152	1	Vibrio cholerae infection	Vibrio cholerae infection: PLCG1	PLCG1	Lipid degradation	REPLICATIVE.IMMORTALITY
C00257: D-Gluconic acid	P-hsa05110-17	0.433028	0.170782	0.0025514	1	Vibrio cholerae infection	Vibrio cholerae infection: C00698*	C00698*	NA	NA
C12144: Phytosphingosine	P-hsa05110-14	0.523208	0.336305	0.0021022	1	Vibrio cholerae infection	Vibrio cholerae infection: C00238*	C00238*	NA	NA
C20238: (2R)-Ethylmalonyl-CoA	P-hsa05110-12	0.618464	0.540104	0.00196964	1	Vibrio cholerae infection	Vibrio cholerae infection: C00080	C00080	NA	NA
C00114: Choline	P-hsa05110-13	0.360175	0.227129	0.00138245	1	Vibrio cholerae infection	Vibrio cholerae infection: C00238	C00238	NA	NA
C05660: 5-Methoxyindoleacetate	P-hsa04066-30	0.634561	0.61426	0.00179696	1	HIF-1 signaling pathway	HIF-1 signaling pathway: PDK1	PDK1	Glucose metabolism	SUSTAINING.PROLIFERATIVE.SIGNALING
C11555: 1D-myo-Inositol 1,4,5,6-tetrakisphosphate	P-hsa04066-88	0.696802	0.672664	0.00158988	1	HIF-1 signaling pathway	HIF-1 signaling pathway: BCL2	BCL2	Apoptosis	RESISTING.CELL.DEATH
C05768: Coproporphyrinogen I	P-hsa04066-89	0.638372	0.622778	0.0020544	1	HIF-1 signaling pathway	HIF-1 signaling pathway: CDKN1A	CDKN1A	Cell cycle	EVADING.GROWTH.SUPPRESSORS
G00058: No name	P-hsa04066-50	0.639383	0.646603	0.00215598	1	HIF-1 signaling pathway	HIF-1 signaling pathway: TF	TF	Iron transport	INDUCING.ANGIOGENESIS
C05638: 5-Hydroxykynurenamine	P-hsa04066-37	0.653563	0.51935	0.00154288	1	HIF-1 signaling pathway	HIF-1 signaling pathway: PDHA1	PDHA1	Glucose metabolism	GENOME.INSTABILITY.AND.MUTATION
C05381: 3-Carboxy-1-hydroxypropyl-ThPP	P-hsa04066-64	0.573245	0.574298	0.00165841	1	HIF-1 signaling pathway	HIF-1 signaling pathway: LTBR	LTBR	Apoptosis	RESISTING.CELL.DEATH
G00043: No name	P-hsa04066-43	0.637865	0.615448	0.00193863	1	HIF-1 signaling pathway	HIF-1 signaling pathway: PFKL	PFKL	Glycolysis	CELLULAR.ENERGETICS
G00043: No name	P-hsa04066-51	0.662266	0.586287	0.00229516	1	HIF-1 signaling pathway	HIF-1 signaling pathway: TFRC	TFRC	Endocytosis	SUSTAINING.PROLIFERATIVE.SIGNALING
C01081: Thiamin monophosphate	P-hsa04066-49	0.334459	0.126233	0.00175617	1	HIF-1 signaling pathway	HIF-1 signaling pathway: EPO	EPO	Erythrocyte maturation	INDUCING.ANGIOGENESIS
C16254: [Dihydrolipoyllysine-residue succinyltransferase] S-succinyldihydrolipoyllysine	P-hsa04066-11	0.613608	0.584526	0.00188459	1	HIF-1 signaling pathway	HIF-1 signaling pathway: SLC2A1	SLC2A1	Sugar transport	GENOME.INSTABILITY.AND.MUTATION
C00836: Sphinganine	P-hsa04066-48	0.65455	0.639366	0.00199884	1	HIF-1 signaling pathway	HIF-1 signaling pathway: PFKFB3	PFKFB3	NA	CELLULAR.ENERGETICS
G00043: No name	P-hsa04066-59	0.541865	0.38215	0.00272549	1	HIF-1 signaling pathway	HIF-1 signaling pathway: NOS2	NOS2	Translation regulation	TUMOR.PROMOTING.INFLAMMATION
C01120: Sphinganine 1-phosphate	P-hsa04066-42	0.651872	0.630044	0.00200531	1	HIF-1 signaling pathway	HIF-1 signaling pathway: HK1	HK1	Glycolysis	CELLULAR.ENERGETICS
C17938: 5,6-Indolequinone-2-carboxylic acid	P-hsa04066-58	0.622814	0.560646	0.00157934	1	HIF-1 signaling pathway	HIF-1 signaling pathway: EDN1	EDN1	NA	INDUCING.ANGIOGENESIS
C00978: N-Acetylserotonin	P-hsa04066-5	0.638148	0.620353	0.00184428	1	HIF-1 signaling pathway	HIF-1 signaling pathway: VEGFA	VEGFA	Angiogenesis	INDUCING.ANGIOGENESIS
C00346: Ethanolamine phosphate	P-hsa04066-54	0.657686	0.613839	0.0017218	1	HIF-1 signaling pathway	HIF-1 signaling pathway: SERPINE1	SERPINE1	NA	INDUCING.ANGIOGENESIS
C16254: [Dihydrolipoyllysine-residue succinyltransferase] S-succinyldihydrolipoyllysine	P-hsa04066-47	0.646188	0.631083	0.0020437	1	HIF-1 signaling pathway	HIF-1 signaling pathway: PGK1	PGK1	Glycolysis	CELLULAR.ENERGETICS
C01040: L-Gulono-1,4-lactone	P-hsa04066-57	0.654461	0.612668	0.00198436	1	HIF-1 signaling pathway	HIF-1 signaling pathway: TIMP1	TIMP1	NA	INDUCING.ANGIOGENESIS
C01243: 1D-myo-Inositol 1,3,4-trisphosphate	P-hsa04066-62	0.400115	0.373579	0.00188745	1	HIF-1 signaling pathway	HIF-1 signaling pathway: NPPA	NPPA	NA	GENOME.INSTABILITY.AND.MUTATION
C00104: IDP	P-hsa04066-45	0.650122	0.62952	0.00205903	1	HIF-1 signaling pathway	HIF-1 signaling pathway: ALDOA	ALDOA	Glycolysis	CELLULAR.ENERGETICS
C01040: L-Gulono-1,4-lactone	P-hsa04066-63	0.654461	0.612668	0.00198436	1	HIF-1 signaling pathway	HIF-1 signaling pathway: TIMP1*	TIMP1*	NA	INDUCING.ANGIOGENESIS
C00031: D-Glucose	P-hsa04066-61	0.63985	0.619378	0.00194448	1	HIF-1 signaling pathway	HIF-1 signaling pathway: HMOX1	HMOX1	Apoptosis	TUMOR.PROMOTING.INFLAMMATION
C19574: 4-(Methylnitrosamino)-1-(3-pyridyl)-1-butanol	P-hsa04066-26	0.790515	0.683285	0.00227592	1	HIF-1 signaling pathway	HIF-1 signaling pathway: C01245	C01245	NA	NA
C00836: Sphinganine	P-hsa04066-46	0.653949	0.633673	0.00200536	1	HIF-1 signaling pathway	HIF-1 signaling pathway: ENO1	ENO1	Glycolysis	CELLULAR.ENERGETICS
G00058: No name	P-hsa04066-60	0.62534	0.584454	0.00183179	1	HIF-1 signaling pathway	HIF-1 signaling pathway: NOS3	NOS3	Translation regulation	INDUCING.ANGIOGENESIS
C04646: 6-Thioinosine-5'-monophosphate	P-hsa04066-53	0.601602	0.565292	0.00204304	1	HIF-1 signaling pathway	HIF-1 signaling pathway: EGF*	EGF*	NA	SUSTAINING.PROLIFERATIVE.SIGNALING
C00104: IDP	P-hsa04066-44	0.651537	0.637822	0.00195842	1	HIF-1 signaling pathway	HIF-1 signaling pathway: GAPDH	GAPDH	Glycolysis	CELLULAR.ENERGETICS
C00836: Sphinganine	P-hsa04066-56	0.70965	0.684248	0.0019974	1	HIF-1 signaling pathway	HIF-1 signaling pathway: TEK	TEK	Angiogenesis	INDUCING.ANGIOGENESIS
C12144: Phytosphingosine	P-hsa04066-55	0.659714	0.619395	0.0018314	1	HIF-1 signaling pathway	HIF-1 signaling pathway: ANGPT1	ANGPT1	Angiogenesis	INDUCING.ANGIOGENESIS
C05768: Coproporphyrinogen I	P-hsa04066-52	0.665686	0.654323	0.00182273	1	HIF-1 signaling pathway	HIF-1 signaling pathway: FLT1	FLT1	Angiogenesis	INDUCING.ANGIOGENESIS
C00836: Sphinganine	P-hsa04066-29	0.657689	0.634973	0.00198388	1	HIF-1 signaling pathway	HIF-1 signaling pathway: LDHA	LDHA	NA	CELLULAR.ENERGETICS
C05579: Indole-5,6-quinone	P-hsa05216-14	0.48108	0.324606	0.00187906	1	Thyroid cancer	Thyroid cancer: MAPK1*	MAPK1*	Cell cycle	SUSTAINING.PROLIFERATIVE.SIGNALING
C00079: L-Phenylalanine	P-hsa05216-15	0.537391	0.453218	0.00249536	1	Thyroid cancer	Thyroid cancer: CCND1	CCND1	Cell cycle	SUSTAINING.PROLIFERATIVE.SIGNALING
C05746: 3-Oxohexanoyl-[acp]	P-hsa05216-11	0.615776	0.504834	0.00191095	1	Thyroid cancer	Thyroid cancer: MYC	MYC	Transcription regulation	SUSTAINING.PROLIFERATIVE.SIGNALING
C05746: 3-Oxohexanoyl-[acp]	P-hsa05216-12	0.524981	0.344123	0.00287336	1	Thyroid cancer	Thyroid cancer: CDH1	CDH1	Cell cycle	GENOME.INSTABILITY.AND.MUTATION
C00157: Phosphatidylcholine	P-hsa05216-5	0.505602	0.399981	0.00191184	1	Thyroid cancer	Thyroid cancer: MAPK1	MAPK1	Cell cycle	SUSTAINING.PROLIFERATIVE.SIGNALING
C00104: IDP	P-hsa04933-21	0.558455	0.439529	0.00119689	1	AGE-RAGE signaling pathway in diabetic complications	AGE-RAGE signaling pathway in diabetic complications: SMAD4	SMAD4	Transcription regulation	GENOME.INSTABILITY.AND.MUTATION
C05844: 5-L-Glutamyl-taurine	P-hsa04933-29	0.708968	0.57062	0.00197883	1	AGE-RAGE signaling pathway in diabetic complications	AGE-RAGE signaling pathway in diabetic complications: ICAM1	ICAM1	Cell adhesion	TUMOR.PROMOTING.INFLAMMATION
C05544: Protein N6-methyl-L-lysine	P-hsa04933-65	0.550415	0.38204	0.00214223	1	AGE-RAGE signaling pathway in diabetic complications	AGE-RAGE signaling pathway in diabetic complications: COL1A1	COL1A1	NA	GENOME.INSTABILITY.AND.MUTATION
C05546: Protein N6,N6,N6-trimethyl-L-lysine	P-hsa04933-62	0.627708	0.446408	0.00231442	1	AGE-RAGE signaling pathway in diabetic complications	AGE-RAGE signaling pathway in diabetic complications: AGER**	AGER**	Inflammatory response	REPLICATIVE.IMMORTALITY
C20879: Very-long-chain trans-2,3-dehydroacyl-CoA	P-hsa04933-12	0.601373	0.409828	0.00181053	1	AGE-RAGE signaling pathway in diabetic complications	AGE-RAGE signaling pathway in diabetic complications: EGR1	EGR1	Transcription regulation	SUSTAINING.PROLIFERATIVE.SIGNALING
C00136: Butanoyl-CoA	P-hsa04933-24	0.605264	0.431151	0.00216721	1	AGE-RAGE signaling pathway in diabetic complications	AGE-RAGE signaling pathway in diabetic complications: THBD	THBD	Blood coagulation	GENOME.INSTABILITY.AND.MUTATION
C17339: 4-Cholesten-7alpha,12alpha-diol-3-one	P-hsa04933-27	0.501672	0.366649	0.00180003	1	AGE-RAGE signaling pathway in diabetic complications	AGE-RAGE signaling pathway in diabetic complications: TNF	TNF	NA	TUMOR.PROMOTING.INFLAMMATION
C03012: Naphthalene-1,2-diol	P-hsa04933-28	0.67158	0.476762	0.00186341	1	AGE-RAGE signaling pathway in diabetic complications	AGE-RAGE signaling pathway in diabetic complications: VCAM1	VCAM1	Cell adhesion	INDUCING.ANGIOGENESIS
C01110: 5-Amino-2-oxopentanoic acid	P-hsa04933-25	0.489967	0.312378	0.00208423	1	AGE-RAGE signaling pathway in diabetic complications	AGE-RAGE signaling pathway in diabetic complications: IL1A	IL1A	Pyrogen	TUMOR.PROMOTING.INFLAMMATION
C00719: Betaine	P-hsa04933-78	0.658434	0.513103	0.00190421	1	AGE-RAGE signaling pathway in diabetic complications	AGE-RAGE signaling pathway in diabetic complications: TGFB1	TGFB1	NA	INDUCING.ANGIOGENESIS
C00999: Ferrocytochrome b5	P-hsa04933-59	0.533333	0.330937	0.00272889	1	AGE-RAGE signaling pathway in diabetic complications	AGE-RAGE signaling pathway in diabetic complications: SERPINE1	SERPINE1	NA	INDUCING.ANGIOGENESIS
C16610: Citalopram propionic acid	P-hsa04933-58	0.638112	0.445868	0.00195291	1	AGE-RAGE signaling pathway in diabetic complications	AGE-RAGE signaling pathway in diabetic complications: CCL2	CCL2	Inflammatory response	TUMOR.PROMOTING.INFLAMMATION
C05642: Formyl-N-acetyl-5-methoxykynurenamine	P-hsa04933-26	0.550792	0.379175	0.00205943	1	AGE-RAGE signaling pathway in diabetic complications	AGE-RAGE signaling pathway in diabetic complications: IL6	IL6	Acute phase	TUMOR.PROMOTING.INFLAMMATION
C15518: (24S)-Cholest-5-ene-3beta,7alpha,24-triol	P-hsa04933-22	0.5306	0.40699	0.0019874	1	AGE-RAGE signaling pathway in diabetic complications	AGE-RAGE signaling pathway in diabetic complications: EDN1	EDN1	NA	INDUCING.ANGIOGENESIS
C16335: OPC4-CoA	P-hsa04933-30	0.516082	0.288358	0.0020406	1	AGE-RAGE signaling pathway in diabetic complications	AGE-RAGE signaling pathway in diabetic complications: CXCL8	CXCL8	Inflammatory response	TUMOR.PROMOTING.INFLAMMATION
C15646: 1-(1-Alkenyl)-sn-glycero-3-phosphate	P-hsa04933-57	0.515098	0.272501	0.00191271	1	AGE-RAGE signaling pathway in diabetic complications	AGE-RAGE signaling pathway in diabetic complications: FIGF	FIGF	Angiogenesis	INDUCING.ANGIOGENESIS
C05748: trans-Hex-2-enoyl-[acp]	P-hsa04933-61	0.693849	0.458695	0.00252436	1	AGE-RAGE signaling pathway in diabetic complications	AGE-RAGE signaling pathway in diabetic complications: MMP2	MMP2	Angiogenesis	INVASION.AND.METASTASIS
C11554: 1-Phosphatidyl-1D-myo-inositol 3,4-bisphosphate	P-hsa04933-23	0.537114	0.346098	0.00214364	1	AGE-RAGE signaling pathway in diabetic complications	AGE-RAGE signaling pathway in diabetic complications: F3	F3	Blood coagulation	SUSTAINING.PROLIFERATIVE.SIGNALING	113026; 23236; 51196; 5330; 5331; 5332; 5333; 5335; 5336; 84812; 5290; 5291; 5293; 5294	14
C00275: D-Mannose 6-phosphate	P-hsa04933-56	0.594782	0.406787	0.00192962	1	AGE-RAGE signaling pathway in diabetic complications	AGE-RAGE signaling pathway in diabetic complications: NFATC1	NFATC1	Transcription regulation	SUSTAINING.PROLIFERATIVE.SIGNALING
C04646: 6-Thioinosine-5'-monophosphate	P-hsa04933-52	0.718271	0.656031	0.00211794	1	AGE-RAGE signaling pathway in diabetic complications	AGE-RAGE signaling pathway in diabetic complications: FOXO1	FOXO1	Differentiation	SUSTAINING.PROLIFERATIVE.SIGNALING
G00043: No name	P-hsa04933-19	0.749213	0.694975	0.002597	1	AGE-RAGE signaling pathway in diabetic complications	AGE-RAGE signaling pathway in diabetic complications: TGFBR2	TGFBR2	Differentiation	GENOME.INSTABILITY.AND.MUTATION
C00473: Retinol	P-hsa04933-63	0.559909	0.374429	0.00197511	1	AGE-RAGE signaling pathway in diabetic complications	AGE-RAGE signaling pathway in diabetic complications: SELE	SELE	Cell adhesion	TUMOR.PROMOTING.INFLAMMATION
C05638: 5-Hydroxykynurenamine	P-hsa04933-35	0.554731	0.300548	0.00201399	1	AGE-RAGE signaling pathway in diabetic complications	AGE-RAGE signaling pathway in diabetic complications: CCND1	CCND1	DNA damage	SUSTAINING.PROLIFERATIVE.SIGNALING
G00029: No name	P-hsa04933-43	0.499713	0.409583	0.00226283	1	AGE-RAGE signaling pathway in diabetic complications	AGE-RAGE signaling pathway in diabetic complications: CASP3	CASP3	Apoptosis	RESISTING.CELL.DEATH
C00104: IDP	P-hsa04920-6	0.633405	0.463691	0.00175833	1	Adipocytokine signaling pathway	Adipocytokine signaling pathway: PTPN11	PTPN11	NA	GENOME.INSTABILITY.AND.MUTATION
C17938: 5,6-Indolequinone-2-carboxylic acid	P-hsa04920-43	0.713399	0.602898	0.00228273	1	Adipocytokine signaling pathway	Adipocytokine signaling pathway: C00162	C00162	NA	NA
C00487: Carnitine	P-hsa04920-5	0.634747	0.46044	0.00166909	1	Adipocytokine signaling pathway	Adipocytokine signaling pathway: NFKBIA	NFKBIA	Host-virus interaction	TUMOR.PROMOTING.INFLAMMATION
C15610: Cholest-5-ene-3beta,26-diol	P-hsa04920-10	0.651401	0.566852	0.00182007	1	Adipocytokine signaling pathway	Adipocytokine signaling pathway: PCK1	PCK1	Gluconeogenesis	CELLULAR.ENERGETICS
G00058: No name	P-hsa04920-12	0.695558	0.611994	0.00210771	1	Adipocytokine signaling pathway	Adipocytokine signaling pathway: C00165	C00165	NA	NA
C18872: Trimethylselenonium	P-hsa04920-16	0.543905	0.422016	0.00169426	1	Adipocytokine signaling pathway	Adipocytokine signaling pathway: POMC	POMC	NA	SUSTAINING.PROLIFERATIVE.SIGNALING
C01026: N,N-Dimethylglycine	P-hsa04920-1	0.499699	0.355721	0.00237098	1	Adipocytokine signaling pathway	Adipocytokine signaling pathway: C00195	C00195	NA	NA
C14819: Fe3+	P-hsa04920-9	0.691348	0.634933	0.00184934	1	Adipocytokine signaling pathway	Adipocytokine signaling pathway: G6PC	G6PC	Gluconeogenesis	CELLULAR.ENERGETICS
C02843 C20876: No name	P-hsa04920-31	0.315441	-0.00699819	0.00172002	1	Adipocytokine signaling pathway	Adipocytokine signaling pathway: AGRP	AGRP	NA	CELLULAR.ENERGETICS
C05747: (R)-3-Hydroxyhexanoyl-[acp]	P-hsa04920-2	0.700382	0.639774	0.0019883	1	Adipocytokine signaling pathway	Adipocytokine signaling pathway: C00638	C00638	NA	NA
C05634: 5-Hydroxyindoleacetaldehyde	P-hsa04920-37	0.680064	0.566029	0.00170352	1	Adipocytokine signaling pathway	Adipocytokine signaling pathway: IRS1	IRS1	NA	SUSTAINING.PROLIFERATIVE.SIGNALING
C00624: N-Acetyl-L-glutamate	P-hsa04920-26	0.29428	0.0792741	0.00128737	1	Adipocytokine signaling pathway	Adipocytokine signaling pathway: NPY	NPY	NA	SUSTAINING.PROLIFERATIVE.SIGNALING
C00232: Succinate semialdehyde	P-hsa04920-28	0.683508	0.597762	0.00227384	1	Adipocytokine signaling pathway	Adipocytokine signaling pathway: SLC2A1	SLC2A1	Sugar transport	GENOME.INSTABILITY.AND.MUTATION
C00311: Isocitrate	P-hsa04920-40	0.476849	0.237413	0.00187681	1	Adipocytokine signaling pathway	Adipocytokine signaling pathway: PPARGC1A	PPARGC1A	Biological rhythms	CELLULAR.ENERGETICS
C00288: HCO3-	P-hsa04920-3	0.585387	0.444334	0.00186019	1	Adipocytokine signaling pathway	Adipocytokine signaling pathway: C15493	C15493	NA	NA
C20238: (2R)-Ethylmalonyl-CoA	P-hsa04550-36	0.584579	0.478797	0.00184473	1	Signaling pathways regulating pluripotency of stem cells	Signaling pathways regulating pluripotency of stem cells: AKT3*	AKT3*	Glycogen biosynthesis	SUSTAINING.PROLIFERATIVE.SIGNALING
C04487: 5-(D-Galactosyloxy)-L-lysine-procollagen	P-hsa04550-47	0.543889	0.449051	0.00206365	1	Signaling pathways regulating pluripotency of stem cells	Signaling pathways regulating pluripotency of stem cells: CTNNB1*	CTNNB1*	Transcription regulation	GENOME.INSTABILITY.AND.MUTATION
C03824: 2-Aminomuconate semialdehyde	P-hsa04550-25	0.352509	0.264568	0.00226656	1	Signaling pathways regulating pluripotency of stem cells	Signaling pathways regulating pluripotency of stem cells: MAPK1	MAPK1	Transcription regulation	SUSTAINING.PROLIFERATIVE.SIGNALING
C00836: Sphinganine	P-hsa04550-67	0.655483	0.582383	0.00204009	1	Signaling pathways regulating pluripotency of stem cells	Signaling pathways regulating pluripotency of stem cells: MYC*	MYC*	Transcription regulation	SUSTAINING.PROLIFERATIVE.SIGNALING
C05647: Formyl-5-hydroxykynurenamine	P-hsa04550-101	0.316666	0.177623	0.00194971	1	Signaling pathways regulating pluripotency of stem cells	Signaling pathways regulating pluripotency of stem cells: ESRRB	ESRRB	Transcription regulation	REPLICATIVE.IMMORTALITY
C03715: O-Alkylglycerone phosphate	P-hsa04550-9	0.462841	0.386056	0.00175863	1	Signaling pathways regulating pluripotency of stem cells	Signaling pathways regulating pluripotency of stem cells: HNF1A	HNF1A	Transcription regulation	GENOME.INSTABILITY.AND.MUTATION
C04185: 5,6-Dihydroxyindole-2-carboxylate	P-hsa04550-60	0.385094	0.300277	0.00221623	1	Signaling pathways regulating pluripotency of stem cells	Signaling pathways regulating pluripotency of stem cells: MAPK14	MAPK14	Transcription regulation	SUSTAINING.PROLIFERATIVE.SIGNALING
G00047: No name	P-hsa04550-69	0.47797	0.36676	0.00177955	1	Signaling pathways regulating pluripotency of stem cells	Signaling pathways regulating pluripotency of stem cells: ID1	ID1	Transcription regulation	REPLICATIVE.IMMORTALITY
C05642: Formyl-N-acetyl-5-methoxykynurenamine	P-hsa04550-62 63	0.582767	0.428902	0.00107371	1	Signaling pathways regulating pluripotency of stem cells	Signaling pathways regulating pluripotency of stem cells: SMAD2 SMAD4	SMAD2 SMAD4	Transcription regulation	SUSTAINING.PROLIFERATIVE.SIGNALING
C20877: Very-long-chain 3-oxoacyl-CoA	P-hsa04550-17	0.517085	0.41346	0.00218579	1	Signaling pathways regulating pluripotency of stem cells	Signaling pathways regulating pluripotency of stem cells: AKT3	AKT3	Glycogen biosynthesis	SUSTAINING.PROLIFERATIVE.SIGNALING
C02218: Dehydroalanine	P-hsa04550-22	0.568407	0.395999	0.00135684	1	Signaling pathways regulating pluripotency of stem cells	Signaling pathways regulating pluripotency of stem cells: SMAD2	SMAD2	Transcription regulation	SUSTAINING.PROLIFERATIVE.SIGNALING
G00029: No name	P-hsa04550-66	0.655502	0.547229	0.00152585	1	Signaling pathways regulating pluripotency of stem cells	Signaling pathways regulating pluripotency of stem cells: MYC	MYC	Transcription regulation	SUSTAINING.PROLIFERATIVE.SIGNALING
C05748: trans-Hex-2-enoyl-[acp]	P-hsa04550-34	0.424344	0.228798	0.00166325	1	Signaling pathways regulating pluripotency of stem cells	Signaling pathways regulating pluripotency of stem cells: MAPK1*	MAPK1*	Transcription regulation	SUSTAINING.PROLIFERATIVE.SIGNALING
C17938: 5,6-Indolequinone-2-carboxylic acid	P-hsa04550-53 64	0.502816	0.417921	0.00173879	1	Signaling pathways regulating pluripotency of stem cells	Signaling pathways regulating pluripotency of stem cells: SMAD1 SMAD4	SMAD1 SMAD4	Transcription regulation	EVADING.GROWTH.SUPPRESSORS
G00029: No name	P-hsa04024-2	0.411447	0.30995	0.00125742	1	cAMP signaling pathway	cAMP signaling pathway: CACNA1C	CACNA1C	Ion transport	GENOME.INSTABILITY.AND.MUTATION
C00836: Sphinganine	P-hsa04024-34	0.317849	0.208326	0.00106233	1	cAMP signaling pathway	cAMP signaling pathway: ATP2B1	ATP2B1	Ion transport	GENOME.INSTABILITY.AND.MUTATION
C05746: 3-Oxohexanoyl-[acp]	P-hsa04024-24	0.354972	0.233704	0.00127539	1	cAMP signaling pathway	cAMP signaling pathway: PLN	PLN	NA	INVASION.AND.METASTASIS
C05746: 3-Oxohexanoyl-[acp]	P-hsa04024-12	0.354825	0.271793	0.0014383	1	cAMP signaling pathway	cAMP signaling pathway: SLC9A1	SLC9A1	Ion transport	GENOME.INSTABILITY.AND.MUTATION
C00157: Phosphatidylcholine	P-hsa04024-3	0.320002	0.0483747	0.00136791	1	cAMP signaling pathway	cAMP signaling pathway: RYR2	RYR2	Ion transport	GENOME.INSTABILITY.AND.MUTATION
C00643: 5-Hydroxy-L-tryptophan	P-hsa04024-91	0.366724	0.208193	0.00125715	1	cAMP signaling pathway	cAMP signaling pathway: GRIA1	GRIA1	Ion transport	SUSTAINING.PROLIFERATIVE.SIGNALING
C05984: 2-Hydroxybutanoic acid	P-hsa04024-110	0.319178	0.225845	0.0012178	1	cAMP signaling pathway	cAMP signaling pathway: FOS	FOS	NA	SUSTAINING.PROLIFERATIVE.SIGNALING
C06054: 2-Oxo-3-hydroxy-4-phosphobutanoate	P-hsa04024-43	0.463601	0.331375	0.00159426	1	cAMP signaling pathway	cAMP signaling pathway: MAPK8	MAPK8	Biological rhythms	RESISTING.CELL.DEATH
C00275: D-Mannose 6-phosphate	P-hsa04024-7	0.299473	0.16539	0.00143276	1	cAMP signaling pathway	cAMP signaling pathway: TNNI3	TNNI3	NA	GENOME.INSTABILITY.AND.MUTATION
C05746: 3-Oxohexanoyl-[acp]	P-hsa04024-107 64	0.304979	0.162751	0.00123782	1	cAMP signaling pathway	cAMP signaling pathway: NFKBIA NFKB1	NFKBIA NFKB1	Host-virus interaction	NA
C01120: Sphinganine 1-phosphate	P-hsa04024-109	0.322786	0.129695	0.00122125	1	cAMP signaling pathway	cAMP signaling pathway: BDNF	BDNF	NA	SUSTAINING.PROLIFERATIVE.SIGNALING
C16551: Alcophosphamide	P-hsa04024-32	0.338844	0.217245	0.00150964	1	cAMP signaling pathway	cAMP signaling pathway: C01245	C01245	NA	NA
C04554: 3alpha,7alpha-Dihydroxy-5beta-cholestanate	P-hsa04024-114	0.282536	0.108286	0.00147619	1	cAMP signaling pathway	cAMP signaling pathway: HHIP	HHIP	NA	SUSTAINING.PROLIFERATIVE.SIGNALING
C00438: N-Carbamoyl-L-aspartate	P-hsa04024-101	0.486034	0.265939	0.00119605	1	cAMP signaling pathway	cAMP signaling pathway: HCN4	HCN4	Ion transport	GENOME.INSTABILITY.AND.MUTATION
C16610: Citalopram propionic acid	P-hsa04024-113	0.418165	0.390577	0.0015244	1	cAMP signaling pathway	cAMP signaling pathway: PTCH1	PTCH1	NA	GENOME.INSTABILITY.AND.MUTATION
G00085: No name	P-hsa04024-25	0.307384	0.0832728	0.00146023	1	cAMP signaling pathway	cAMP signaling pathway: CFTR	CFTR	Ion transport	GENOME.INSTABILITY.AND.MUTATION
C15519: 25-Hydroxycholesterol	P-hsa04024-112	0.51242	0.42728	0.00177101	1	cAMP signaling pathway	cAMP signaling pathway: GLI1	GLI1	Transcription regulation	SUSTAINING.PROLIFERATIVE.SIGNALING
C05444: 3alpha,7alpha,26-Trihydroxy-5beta-cholestane	P-hsa04024-59	0.402997	0.24578	0.00158108	1	cAMP signaling pathway	cAMP signaling pathway: AFDN	AFDN	Cell adhesion	NA
G00029: No name	P-hsa04024-93	0.32847	0.125328	0.00136116	1	cAMP signaling pathway	cAMP signaling pathway: ORAI1	ORAI1	Ion transport	SUSTAINING.PROLIFERATIVE.SIGNALING
C05648: 5-Hydroxy-N-formylkynurenine	P-hsa04024-62	0.475236	0.322938	0.00114474	1	cAMP signaling pathway	cAMP signaling pathway: BAD	BAD	Apoptosis	RESISTING.CELL.DEATH
C03012: Naphthalene-1,2-diol	P-hsa04024-118	0.496114	0.410296	0.00152756	1	cAMP signaling pathway	cAMP signaling pathway: MYL9	MYL9	NA	INVASION.AND.METASTASIS
C04620: (3R)-3-Hydroxyoctanoyl-[acyl-carrier protein]	P-hsa04024-60	0.302407	0.206144	0.00124126	1	cAMP signaling pathway	cAMP signaling pathway: PDE3A	PDE3A	Angiogenesis	SUSTAINING.PROLIFERATIVE.SIGNALING
C05642: Formyl-N-acetyl-5-methoxykynurenamine	P-hsa04024-44 67	0.313902	0.236922	0.000957336	1	cAMP signaling pathway	cAMP signaling pathway: CREB3 CREBBP	CREB3 CREBBP	Unfolded protein response	NA
C16587: 3-Carbamoyl-2-phenylpropionaldehyde	P-hsa04024-9 95	0.402053	0.338558	0.00152717	1	cAMP signaling pathway	cAMP signaling pathway: ATP1B4 FXYD1	ATP1B4 FXYD1	Ion transport	NA
C05642: Formyl-N-acetyl-5-methoxykynurenamine	P-hsa04024-78	0.357801	0.28989	0.00108994	1	cAMP signaling pathway	cAMP signaling pathway: LIPE	LIPE	Cholesterol metabolism	CELLULAR.ENERGETICS
C05544: Protein N6-methyl-L-lysine	P-hsa04024-108	0.301614	0.207197	0.00179895	1	cAMP signaling pathway	cAMP signaling pathway: AMH	AMH	Gonadal differentiation	INDUCING.ANGIOGENESIS
C05452: 3alpha,7alpha-Dihydroxy-5beta-cholestane	P-hsa04024-21	0.381165	0.247761	0.00159982	1	cAMP signaling pathway	cAMP signaling pathway: AKT3	AKT3	Glycogen biosynthesis	SUSTAINING.PROLIFERATIVE.SIGNALING
G00086: No name	P-hsa04024-77	0.378177	0.168906	0.00156846	1	cAMP signaling pathway	cAMP signaling pathway: RHOA*	RHOA*	Host-virus interaction	SUSTAINING.PROLIFERATIVE.SIGNALING
G00008: No name	P-hsa04024-123	0.347851	0.222244	0.00133836	1	cAMP signaling pathway	cAMP signaling pathway: PAK1	PAK1	Exocytosis	SUSTAINING.PROLIFERATIVE.SIGNALING
C00438: N-Carbamoyl-L-aspartate	P-hsa04024-76	0.33674	0.232543	0.00153588	1	cAMP signaling pathway	cAMP signaling pathway: C00416	C00416	NA	NA
C16551: Alcophosphamide	P-hsa04024-31	0.338844	0.217245	0.00150964	1	cAMP signaling pathway	cAMP signaling pathway: C00165	C00165	NA	NA
C03564: 1-Pyrroline-2-carboxylate	P-hsa04024-116	0.353913	0.171856	0.0014215	1	cAMP signaling pathway	cAMP signaling pathway: ACOX1	ACOX1	Fatty acid metabolism	CELLULAR.ENERGETICS
C05452: 3alpha,7alpha-Dihydroxy-5beta-cholestane	P-hsa04024-92	0.341208	0.148449	0.00129624	1	cAMP signaling pathway	cAMP signaling pathway: GRIN3A	GRIN3A	Ion transport	GENOME.INSTABILITY.AND.MUTATION
C20238: (2R)-Ethylmalonyl-CoA	P-hsa04024-111	0.321798	0.248361	0.00146369	1	cAMP signaling pathway	cAMP signaling pathway: JUN	JUN	Transcription regulation	SUSTAINING.PROLIFERATIVE.SIGNALING
C00035: GDP	P-hsa04024-115	0.534661	0.464206	0.00191997	1	cAMP signaling pathway	cAMP signaling pathway: F2R	F2R	Blood coagulation	INDUCING.ANGIOGENESIS	107; 108; 109; 111; 112; 113; 114; 115; 196883	9
C05453: 7alpha,12alpha-Dihydroxy-5beta-cholestan-3-one	P-hsa04976-16	0.283141	-0.0109448	0.000605547	1	Bile secretion	Bile secretion: CFTR	CFTR	Ion transport	GENOME.INSTABILITY.AND.MUTATION
C05984: 2-Hydroxybutanoic acid	P-hsa04976-59	0.377809	0.0500953	0.00161632	1	Bile secretion	Bile secretion: ABCB4	ABCB4	Transport	GENOME.INSTABILITY.AND.MUTATION
C02686: Galactosylceramide	P-hsa04976-95 96	0.387083	0.0668722	0.00190643	1	Bile secretion	Bile secretion: SLC51A SLC51B	SLC51A SLC51B	Transport	NA
C04646: 6-Thioinosine-5'-monophosphate	P-hsa04976-36	0.375784	0.0116684	0.0017252	1	Bile secretion	Bile secretion: SLC10A1	SLC10A1	Ion transport	GENOME.INSTABILITY.AND.MUTATION
C00487: Carnitine	P-hsa04976-41	0.870709	0.846646	0.000648018	1	Bile secretion	Bile secretion: CYP7A1	CYP7A1	Cholesterol metabolism	SUSTAINING.PROLIFERATIVE.SIGNALING
C03824: 2-Aminomuconate semialdehyde	P-hsa04976-34	0.508055	0.15461	0.00273564	1	Bile secretion	Bile secretion: SLCO1B1	SLCO1B1	Ion transport	GENOME.INSTABILITY.AND.MUTATION
C00978: N-Acetylserotonin	P-hsa04976-38	0.396002	0.124693	0.00097314	1	Bile secretion	Bile secretion: ABCC2	ABCC2	Transport	GENOME.INSTABILITY.AND.MUTATION
C15610: Cholest-5-ene-3beta,26-diol	P-hsa04976-37	0.314611	-0.232666	0.000760441	1	Bile secretion	Bile secretion: ABCB11	ABCB11	Transport	GENOME.INSTABILITY.AND.MUTATION
C05747: (R)-3-Hydroxyhexanoyl-[acp]	P-hsa05145-11	0.536113	0.263382	0.00135382	1	Toxoplasmosis	Toxoplasmosis: MAPK14	MAPK14	Stress response	SUSTAINING.PROLIFERATIVE.SIGNALING
C00638: Long-chain fatty acid	P-hsa05145-4 5	0.689515	0.584398	0.00210449	1	Toxoplasmosis	Toxoplasmosis: MAP3K7 TAB1	MAP3K7 TAB1	Stress response	NA
G00104: No name	P-hsa05145-13	0.611359	0.450809	0.0021342	1	Toxoplasmosis	Toxoplasmosis: GNAI1	GNAI1	Cell cycle	INVASION.AND.METASTASIS
C06127: Digalactosylceramide sulfate	P-hsa05145-67	0.653962	0.606712	0.00129691	1	Toxoplasmosis	Toxoplasmosis: BAD	BAD	Apoptosis	RESISTING.CELL.DEATH
C05749: Hexanoyl-[acp]	P-hsa05145-29	0.586777	0.508492	0.00261226	1	Toxoplasmosis	Toxoplasmosis: C06314	C06314	NA	NA
C02218: Dehydroalanine	P-hsa05145-10	0.680576	0.528839	0.0013755	1	Toxoplasmosis	Toxoplasmosis: MAPK8	MAPK8	Biological rhythms	RESISTING.CELL.DEATH
C15610: Cholest-5-ene-3beta,26-diol	P-hsa05145-33	0.682945	0.636143	0.00205164	1	Toxoplasmosis	Toxoplasmosis: STAT3	STAT3	Host-virus interaction	SUSTAINING.PROLIFERATIVE.SIGNALING
C03594: 7alpha-Hydroxycholesterol	P-hsa05145-8	0.446537	0.22012	0.0018951	1	Toxoplasmosis	Toxoplasmosis: NFKB1	NFKB1	Apoptosis	TUMOR.PROMOTING.INFLAMMATION
C01120: Sphinganine 1-phosphate	P-hsa05145-9	0.570549	0.479342	0.00190693	1	Toxoplasmosis	Toxoplasmosis: MAPK1	MAPK1	Apoptosis	SUSTAINING.PROLIFERATIVE.SIGNALING
C00899: 11-cis-Retinol	P-hsa05145-23	0.704201	0.624211	0.00226417	1	Toxoplasmosis	Toxoplasmosis: CIITA	CIITA	Transcription regulation	IMMUNE.DESTRUCTION
C06127: Digalactosylceramide sulfate	P-hsa05145-35	0.499922	0.39487	0.00181177	1	Toxoplasmosis	Toxoplasmosis: CASP3	CASP3	Apoptosis	RESISTING.CELL.DEATH
C03564: 1-Pyrroline-2-carboxylate	P-hsa05034-7	0.305725	0.128009	0.00144778	1	Alcoholism	Alcoholism: GRIN3A	GRIN3A	Ligand-gated ion channel	GENOME.INSTABILITY.AND.MUTATION
G00048: No name	P-hsa05034-99	0.220848	0.0591615	0.000858912	1	Alcoholism	Alcoholism: PDYN	PDYN	NA	GENOME.INSTABILITY.AND.MUTATION
C05108: 14-Demethyllanosterol	P-hsa05034-62	0.199425	0.013825	0.000534703	1	Alcoholism	Alcoholism: NPY	NPY	NA	SUSTAINING.PROLIFERATIVE.SIGNALING
G12396: No name	P-hsa05034-75	0.302327	0.247251	0.0016249	1	Alcoholism	Alcoholism: SLC29A1	SLC29A1	Transport	SUSTAINING.PROLIFERATIVE.SIGNALING
G00104: No name	P-hsa05034-61	0.204196	0.127985	0.000814896	1	Alcoholism	Alcoholism: CRH	CRH	NA	SUSTAINING.PROLIFERATIVE.SIGNALING
C00331: Indolepyruvate	P-hsa05034-84	0.324681	0.200929	0.000911685	1	Alcoholism	Alcoholism: FOSB	FOSB	NA	SUSTAINING.PROLIFERATIVE.SIGNALING
C05122: Taurocholate	P-hsa05160-70	0.45012	0.216765	0.00203812	1	Hepatitis C	Hepatitis C: CDKN1A	CDKN1A	Cell cycle	EVADING.GROWTH.SUPPRESSORS
C00836: Sphinganine	P-hsa05160-56	0.499207	0.220712	0.00154862	1	Hepatitis C	Hepatitis C: MAPK1	MAPK1	Host-virus interaction	SUSTAINING.PROLIFERATIVE.SIGNALING
C00322: 2-Oxoadipate	P-hsa05160-66	0.498488	0.349124	0.00208659	1	Hepatitis C	Hepatitis C: GSK3B	GSK3B	Biological rhythms	SUSTAINING.PROLIFERATIVE.SIGNALING
C04554: 3alpha,7alpha-Dihydroxy-5beta-cholestanate	P-hsa05160-8	0.511241	0.280016	0.00201426	1	Hepatitis C	Hepatitis C: NFKB1	NFKB1	Transcription regulation	TUMOR.PROMOTING.INFLAMMATION
G00104: No name	P-hsa05160-15 16	0.548614	0.365885	0.00237901	1	Hepatitis C	Hepatitis C: TRAF6 RIPK1	TRAF6 RIPK1	Osteogenesis	NA
C00643: 5-Hydroxy-L-tryptophan	P-hsa05160-71	0.495707	0.221108	0.00170462	1	Hepatitis C	Hepatitis C: MAPK8	MAPK8	Biological rhythms	RESISTING.CELL.DEATH
C00857: Deamino-NAD+	P-hsa05160-53	0.635985	0.452411	0.001736	1	Hepatitis C	Hepatitis C: EIF2S1	EIF2S1	Initiation factor	RESISTING.CELL.DEATH
C16635: 5'-Deoxy-5-fluorocytidine	P-hsa05160-77	0.595304	0.356237	0.00184134	1	Hepatitis C	Hepatitis C: NFKB1*	NFKB1*	Transcription regulation	TUMOR.PROMOTING.INFLAMMATION
G12396: No name	P-hsa05160-55	0.592249	0.467833	0.00201348	1	Hepatitis C	Hepatitis C: MAPK14	MAPK14	Stress response	SUSTAINING.PROLIFERATIVE.SIGNALING
D04197 C11736: No name	P-hsa05160-12 13 14	0.434131	0.259465	0.00206972	1	Hepatitis C	Hepatitis C: IKBKG CHUK IKBKB	IKBKG CHUK IKBKB	Host-virus interaction	NA
C05984: 2-Hydroxybutanoic acid	P-hsa05160-54	0.67158	0.541455	0.00171841	1	Hepatitis C	Hepatitis C: IRF1	IRF1	Antiviral defense	RESISTING.CELL.DEATH
G00043: No name	P-hsa05160-85	0.69923	0.629825	0.00129363	1	Hepatitis C	Hepatitis C: BAD	BAD	Apoptosis	RESISTING.CELL.DEATH
C00881: Deoxycytidine	P-hsa05160-7	0.515698	0.401611	0.00194624	1	Hepatitis C	Hepatitis C: IRF3	IRF3	Antiviral defense	TUMOR.PROMOTING.INFLAMMATION
C05647: Formyl-5-hydroxykynurenamine	P-hsa05160-58	0.526238	0.386322	0.00325086	1	Hepatitis C	Hepatitis C: EIF3E	EIF3E	Initiation factor	INDUCING.ANGIOGENESIS
C01301: 3alpha,7alpha,12alpha-Trihydroxy-5beta-cholestan-26-al	P-hsa05160-37	0.567642	0.477945	0.00197902	1	Hepatitis C	Hepatitis C: STAT3	STAT3	Host-virus interaction	SUSTAINING.PROLIFERATIVE.SIGNALING
C00638: Long-chain fatty acid	P-hsa05160-22 23	0.61934	0.454259	0.00255514	1	Hepatitis C	Hepatitis C: STAT1 IRF9	STAT1 IRF9	Antiviral defense	NA
C05103: 4alpha-Methylzymosterol	P-hsa04340-15	0.301522	-0.0456555	0.00184751	1	Hedgehog signaling pathway	Hedgehog signaling pathway: HHIP	HHIP	NA	SUSTAINING.PROLIFERATIVE.SIGNALING
C14819: Fe3+	P-hsa04340-51	0.583596	0.536465	0.00196946	1	Hedgehog signaling pathway	Hedgehog signaling pathway: CCND1*	CCND1*	Cell division	SUSTAINING.PROLIFERATIVE.SIGNALING
C01137: S-Adenosylmethioninamine	P-hsa04340-33	0.343348	0.172508	0.0014943	1	Hedgehog signaling pathway	Hedgehog signaling pathway: HHIP*	HHIP*	NA	SUSTAINING.PROLIFERATIVE.SIGNALING
C00232: Succinate semialdehyde	P-hsa04340-46	0.4853	0.327647	0.00188064	1	Hedgehog signaling pathway	Hedgehog signaling pathway: PRKACA	PRKACA	Apoptosis	GENOME.INSTABILITY.AND.MUTATION
G12396: No name	P-hsa04340-13	0.370998	0.23916	0.00167253	1	Hedgehog signaling pathway	Hedgehog signaling pathway: GLI1*	GLI1*	Transcription regulation	SUSTAINING.PROLIFERATIVE.SIGNALING
C00114: Choline	P-hsa04340-17	0.5045	0.353825	0.0025391	1	Hedgehog signaling pathway	Hedgehog signaling pathway: SMO	SMO	NA	SUSTAINING.PROLIFERATIVE.SIGNALING
C12126: Dihydroceramide	P-hsa04340-49	0.410662	0.195754	0.00225648	1	Hedgehog signaling pathway	Hedgehog signaling pathway: CCND1	CCND1	Cell division	SUSTAINING.PROLIFERATIVE.SIGNALING
C05381: 3-Carboxy-1-hydroxypropyl-ThPP	P-hsa04340-14	0.457908	0.309865	0.00193891	1	Hedgehog signaling pathway	Hedgehog signaling pathway: PTCH1	PTCH1	NA	GENOME.INSTABILITY.AND.MUTATION
C07712: Secalciferol	P-hsa04340-52	0.595947	0.595751	0.00212607	1	Hedgehog signaling pathway	Hedgehog signaling pathway: BCL2*	BCL2*	Apoptosis	RESISTING.CELL.DEATH
C05751: trans-Oct-2-enoyl-[acp]	P-hsa04340-31	0.58983	0.564656	0.00173421	1	Hedgehog signaling pathway	Hedgehog signaling pathway: GLI1***	GLI1***	Transcription regulation	SUSTAINING.PROLIFERATIVE.SIGNALING
C00576: Betaine aldehyde	P-hsa04340-26	0.53483	0.51031	0.00139651	1	Hedgehog signaling pathway	Hedgehog signaling pathway: PTCH1**	PTCH1**	NA	GENOME.INSTABILITY.AND.MUTATION
C00346: Ethanolamine phosphate	P-hsa04340-32	0.570945	0.556762	0.00202812	1	Hedgehog signaling pathway	Hedgehog signaling pathway: PTCH1***	PTCH1***	NA	GENOME.INSTABILITY.AND.MUTATION
C05751: trans-Oct-2-enoyl-[acp]	P-hsa04340-50	0.549068	0.407928	0.00199599	1	Hedgehog signaling pathway	Hedgehog signaling pathway: BCL2	BCL2	Apoptosis	RESISTING.CELL.DEATH
C00346: Ethanolamine phosphate	P-hsa04340-40	0.637986	0.512866	0.00216212	1	Hedgehog signaling pathway	Hedgehog signaling pathway: SUFU	SUFU	NA	GENOME.INSTABILITY.AND.MUTATION
C05750: 3-Oxooctanoyl-[acp]	P-hsa04340-20 22	0.549476	0.460678	0.00263175	1	Hedgehog signaling pathway	Hedgehog signaling pathway: GLI1 SUFU*	GLI1 SUFU*	Transcription regulation	NA
C07712: Secalciferol	P-hsa05012-71	0.400446	0.233922	0.00142508	1	Parkinson's disease	Parkinson's disease: PRKACA*	PRKACA*	Apoptosis	GENOME.INSTABILITY.AND.MUTATION
C02535: Dimethyl selenide	P-hsa05012-70	0.535047	0.471665	0.00198231	1	Parkinson's disease	Parkinson's disease: PRKACA	PRKACA	Apoptosis	GENOME.INSTABILITY.AND.MUTATION
G00084: No name	P-hsa05012-57	0.406564	0.280331	0.00193344	1	Parkinson's disease	Parkinson's disease: CASP3	CASP3	Apoptosis	RESISTING.CELL.DEATH
C15915: 4,4-Dimethyl-5alpha-cholesta-8-en-3beta-ol	P-hsa04072-57	0.743671	0.66345	0.00132744	1	Phospholipase D signaling pathway	Phospholipase D signaling pathway: C06124	C06124	NA	NA
C00114: Choline	P-hsa04072-36	0.652021	0.574201	0.00194425	1	Phospholipase D signaling pathway	Phospholipase D signaling pathway: MTOR	MTOR	NA	SUSTAINING.PROLIFERATIVE.SIGNALING	5337; 5338	2
C03012: Naphthalene-1,2-diol	P-hsa04072-3	0.456414	0.289405	0.00261126	1	Phospholipase D signaling pathway	Phospholipase D signaling pathway: MAPK1	MAPK1	Host-virus interaction	SUSTAINING.PROLIFERATIVE.SIGNALING
C01137: S-Adenosylmethioninamine	P-hsa04072-27	0.730777	0.677342	0.00224321	1	Phospholipase D signaling pathway	Phospholipase D signaling pathway: C01245	C01245	NA	NA
C03594: 7alpha-Hydroxycholesterol	P-hsa04114-59	0.537757	0.488933	0.00186037	1	Oocyte meiosis	Oocyte meiosis: REC8*	REC8*	Chromosome partition	GENOME.INSTABILITY.AND.MUTATION
C02843 C20876: No name	P-hsa04114-56	0.4913	0.356016	0.00192828	1	Oocyte meiosis	Oocyte meiosis: REC8	REC8	Chromosome partition	GENOME.INSTABILITY.AND.MUTATION
C09332: THF-L-glutamate	P-hsa04114-80	0.61121	0.527279	0.00201881	1	Oocyte meiosis	Oocyte meiosis: CDC25C*	CDC25C*	Mitosis	EVADING.GROWTH.SUPPRESSORS
C05648: 5-Hydroxy-N-formylkynurenine	P-hsa05162-101	0.324436	0.109301	0.00163451	1	Measles	Measles: CDKN1B	CDKN1B	Cell cycle	EVADING.GROWTH.SUPPRESSORS
C05984: 2-Hydroxybutanoic acid	P-hsa05162-44	0.759261	0.692443	0.002589	1	Measles	Measles: PRKCQ	PRKCQ	Inflammatory response	IMMUNE.DESTRUCTION
C04501: N-Acetyl-alpha-D-glucosamine 1-phosphate	P-hsa05162-105	0.63068	0.521122	0.00165444	1	Measles	Measles: GSK3B	GSK3B	Biological rhythms	SUSTAINING.PROLIFERATIVE.SIGNALING
C20238: (2R)-Ethylmalonyl-CoA	P-hsa05162-25 70	0.31724	0.146025	0.00142637	1	Measles	Measles: IFNAR1 GNB2L1	IFNAR1 GNB2L1	Host-virus interaction	NA
C20238: (2R)-Ethylmalonyl-CoA	P-hsa05162-27 70	0.325213	0.151715	0.00131979	1	Measles	Measles: STAT1 GNB2L1	STAT1 GNB2L1	Antiviral defense	NA
C16630: 5,6-Dihydro-5-fluorouracil	P-hsa05162-28 34	0.67375	0.548354	0.00213372	1	Measles	Measles: IRF9 STAT1	IRF9 STAT1	Antiviral defense	SUSTAINING.PROLIFERATIVE.SIGNALING
C16632: alpha-Fluoro-beta-alanine	P-hsa05162-81	0.522593	0.377631	0.00226497	1	Measles	Measles: TNFRSF10D	TNFRSF10D	Apoptosis	EVADING.GROWTH.SUPPRESSORS
C05984: 2-Hydroxybutanoic acid	P-hsa05162-78	0.735561	0.569375	0.00184026	1	Measles	Measles: FAS	FAS	Apoptosis	RESISTING.CELL.DEATH
C04637: 1-Phosphatidyl-D-myo-inositol 4,5-bisphosphate	P-hsa05162-13	0.524689	0.446491	0.00182997	1	Measles	Measles: IRF7	IRF7	Antiviral defense	IMMUNE.DESTRUCTION
C00149: (S)-Malate	P-hsa05162-23	0.50137	0.396092	0.00207939	1	Measles	Measles: IRF3	IRF3	Antiviral defense	TUMOR.PROMOTING.INFLAMMATION
C01586: Hippurate	P-hsa05162-27 28	0.315169	0.0900381	0.00139441	1	Measles	Measles: STAT1 IRF9	STAT1 IRF9	Antiviral defense	NA
C05122: Taurocholate	P-hsa05162-20	0.484623	0.392157	0.00172737	1	Measles	Measles: NFKB1	NFKB1	Apoptosis	TUMOR.PROMOTING.INFLAMMATION
C03012: Naphthalene-1,2-diol	P-hsa05162-58	0.512217	0.297434	0.00201043	1	Measles	Measles: STAT3	STAT3	Host-virus interaction	SUSTAINING.PROLIFERATIVE.SIGNALING
C05579: Indole-5,6-quinone	P-hsa05162-62	0.408138	0.237112	0.00205439	1	Measles	Measles: IL12A	IL12A	NA	TUMOR.PROMOTING.INFLAMMATION
C05103: 4alpha-Methylzymosterol	P-hsa05162-93	0.327137	0.173222	0.00185446	1	Measles	Measles: TP53	TP53	Host-virus interaction	GENOME.INSTABILITY.AND.MUTATION
C00185: Cellobiose	P-hsa05162-74	0.627081	0.449149	0.00169053	1	Measles	Measles: EIF2S1	EIF2S1	Translation regulation	RESISTING.CELL.DEATH
C12144: Phytosphingosine	P-hsa05020-25 8	0.71287	0.658789	0.00253134	1	Prion diseases	Prion diseases: PRNP PRNP*	PRNP PRNP*	Growth arrest	NA
C12144: Phytosphingosine	P-hsa05020-24	0.71287	0.658789	0.00253134	1	Prion diseases	Prion diseases: PRNP*	PRNP*	Growth arrest	GENOME.INSTABILITY.AND.MUTATION
C12144: Phytosphingosine	P-hsa05020-26	0.71287	0.658789	0.00253134	1	Prion diseases	Prion diseases: PRNP**	PRNP**	Growth arrest	GENOME.INSTABILITY.AND.MUTATION
C12144: Phytosphingosine	P-hsa05020-10 34	0.71287	0.658789	0.00253134	1	Prion diseases	Prion diseases: PRNP PRNP***	PRNP PRNP***	Growth arrest	NA
C00719: Betaine	P-hsa05020-46	0.47803	0.220448	0.00192349	1	Prion diseases	Prion diseases: PRKACA	PRKACA	Angiogenesis	GENOME.INSTABILITY.AND.MUTATION
C14819: Fe3+	P-hsa05020-52	0.768063	0.714146	0.00197528	1	Prion diseases	Prion diseases: FYN	FYN	Host-virus interaction	SUSTAINING.PROLIFERATIVE.SIGNALING
C05212: 1-Radyl-2-acyl-sn-glycero-3-phosphocholine	P-hsa05020-48	0.454764	0.284148	0.00218095	1	Prion diseases	Prion diseases: SOD1	SOD1	NA	GENOME.INSTABILITY.AND.MUTATION
G00074: No name	P-hsa05020-59	0.67371	0.555023	0.0016836	1	Prion diseases	Prion diseases: CCL5	CCL5	Chemotaxis	TUMOR.PROMOTING.INFLAMMATION
C17339: 4-Cholesten-7alpha,12alpha-diol-3-one	P-hsa05020-62	0.768585	0.676986	0.00204872	1	Prion diseases	Prion diseases: NOTCH1	NOTCH1	Angiogenesis	GENOME.INSTABILITY.AND.MUTATION
C03454: 1-Alkenyl-2-acylglycerol	P-hsa05020-49	0.664098	0.624007	0.00165613	1	Prion diseases	Prion diseases: BAX	BAX	Host-virus interaction	RESISTING.CELL.DEATH
C00718: Amylose	P-hsa05134-35	0.452961	0.28788	0.00246366	1	Legionellosis	Legionellosis: CASP3	CASP3	Apoptosis	RESISTING.CELL.DEATH
C06055: O-Phospho-4-hydroxy-L-threonine	P-hsa05134-72	0.613669	0.430794	0.00219978	1	Legionellosis	Legionellosis: IL12A	IL12A	NA	TUMOR.PROMOTING.INFLAMMATION
C00487: Carnitine	P-hsa05134-6	0.69712	0.57365	0.00235873	1	Legionellosis	Legionellosis: IL1B	IL1B	Inflammatory response	TUMOR.PROMOTING.INFLAMMATION
C02535: Dimethyl selenide	P-hsa05134-70	0.611735	0.361406	0.00236188	1	Legionellosis	Legionellosis: IL6	IL6	Acute phase	TUMOR.PROMOTING.INFLAMMATION
C02218: Dehydroalanine	P-hsa05134-71	0.658508	0.439691	0.00188592	1	Legionellosis	Legionellosis: CXCL8	CXCL8	Inflammatory response	TUMOR.PROMOTING.INFLAMMATION
C00322: 2-Oxoadipate	P-hsa05134-10	0.545316	0.329154	0.00190496	1	Legionellosis	Legionellosis: NFKB1	NFKB1	Apoptosis	TUMOR.PROMOTING.INFLAMMATION
C02700: L-Formylkynurenine	P-hsa05134-68	0.61485	0.484736	0.00217624	1	Legionellosis	Legionellosis: TNF	TNF	NA	TUMOR.PROMOTING.INFLAMMATION
C00073: L-Methionine	P-hsa05134-9	0.605059	0.471253	0.00214526	1	Legionellosis	Legionellosis: CASP7	CASP7	Apoptosis	RESISTING.CELL.DEATH
C03715: O-Alkylglycerone phosphate	P-hsa05134-73	0.673085	0.534496	0.00164744	1	Legionellosis	Legionellosis: CXCL1	CXCL1	Inflammatory response	TUMOR.PROMOTING.INFLAMMATION
C16635: 5'-Deoxy-5-fluorocytidine	P-hsa05134-69	0.622684	0.474266	0.00267989	1	Legionellosis	Legionellosis: IL1B*	IL1B*	Inflammatory response	TUMOR.PROMOTING.INFLAMMATION
C00487: Carnitine	P-hsa05134-7	0.756344	0.560023	0.00255174	1	Legionellosis	Legionellosis: IL18	IL18	NA	TUMOR.PROMOTING.INFLAMMATION
C04620: (3R)-3-Hydroxyoctanoyl-[acyl-carrier protein]	P-hsa05134-59	0.678749	0.554273	0.00246176	1	Legionellosis	Legionellosis: HSPA1A	HSPA1A	Stress response	RESISTING.CELL.DEATH
C05648: 5-Hydroxy-N-formylkynurenine	P-hsa05010-59	0.800415	0.734304	0.00242342	1	Alzheimer's disease	Alzheimer's disease: LRP1	LRP1	Endocytosis	SUSTAINING.PROLIFERATIVE.SIGNALING
C00185: Cellobiose	P-hsa05010-12	0.472939	0.279873	0.00238877	1	Alzheimer's disease	Alzheimer's disease: CASP3	CASP3	Apoptosis	RESISTING.CELL.DEATH
C00487: Carnitine	P-hsa05010-51	0.563845	0.410606	0.00182002	1	Alzheimer's disease	Alzheimer's disease: ATF6	ATF6	Unfolded protein response	RESISTING.CELL.DEATH
C02535: Dimethyl selenide	P-hsa05010-47	0.37149	0.130687	0.00101848	1	Alzheimer's disease	Alzheimer's disease: C00533	C00533	NA	NA
C00167: UDP-glucuronate	P-hsa05010-50	0.618469	0.442106	0.00245647	1	Alzheimer's disease	Alzheimer's disease: ERN1	ERN1	Unfolded protein response	RESISTING.CELL.DEATH
C00232: Succinate semialdehyde	P-hsa05010-37	0.732177	0.48978	0.00248695	1	Alzheimer's disease	Alzheimer's disease: MAPT	MAPT	NA	GENOME.INSTABILITY.AND.MUTATION
G00035: No name	P-hsa05010-61	0.485408	0.27928	0.00223259	1	Alzheimer's disease	Alzheimer's disease: GAPDH	GAPDH	Translation regulation	CELLULAR.ENERGETICS
C05751: trans-Oct-2-enoyl-[acp]	P-hsa05010-49	0.547994	0.358233	0.00257855	1	Alzheimer's disease	Alzheimer's disease: EIF2AK3	EIF2AK3	Unfolded protein response	GENOME.INSTABILITY.AND.MUTATION
C15646: 1-(1-Alkenyl)-sn-glycero-3-phosphate	P-hsa04918-10	0.357175	0.182714	0.00197483	1	Thyroid hormone synthesis	Thyroid hormone synthesis: TG	TG	Thyroid hormones biosynthesis	TUMOR.PROMOTING.INFLAMMATION
C00079: L-Phenylalanine	P-hsa04918-14	0.476062	0.261854	0.00252328	1	Thyroid hormone synthesis	Thyroid hormone synthesis: DUOX2	DUOX2	Thyroid hormones biosynthesis	GENOME.INSTABILITY.AND.MUTATION
C20859: Galactosyl-1-alkyl-2-acylglycerol	P-hsa04972-21	0.501494	0.337463	0.0023185	1	Pancreatic secretion	Pancreatic secretion: KCNQ1	KCNQ1	Ion transport	GENOME.INSTABILITY.AND.MUTATION
G00035: No name	P-hsa04972-39	0.315221	0.0170564	0.00160507	1	Pancreatic secretion	Pancreatic secretion: KCNMA1*	KCNMA1*	Ion transport	INVASION.AND.METASTASIS
G12396: No name	P-hsa04972-42	0.245787	-0.0148148	0.00048639	1	Pancreatic secretion	Pancreatic secretion: CFTR	CFTR	Ion transport	GENOME.INSTABILITY.AND.MUTATION
G00031: No name	P-hsa04972-51	0.550941	0.43224	0.002663	1	Pancreatic secretion	Pancreatic secretion: CLCA1	CLCA1	Ion transport	TUMOR.PROMOTING.INFLAMMATION
C00487: Carnitine	P-hsa04972-23	0.524778	0.425208	0.00226186	1	Pancreatic secretion	Pancreatic secretion: KCNMA1	KCNMA1	Ion transport	INVASION.AND.METASTASIS
C00978: N-Acetylserotonin	P-hsa04972-18	0.567542	0.519912	0.00188047	1	Pancreatic secretion	Pancreatic secretion: PRKCA	PRKCA	Cell adhesion	SUSTAINING.PROLIFERATIVE.SIGNALING
C16610: Citalopram propionic acid	P-hsa05030-69	0.331934	0.151476	0.00136407	1	Cocaine addiction	Cocaine addiction: PRKACA**	PRKACA**	Angiogenesis	GENOME.INSTABILITY.AND.MUTATION
C06127: Digalactosylceramide sulfate	P-hsa05030-76	0.135578	0.0177126	0.000769373	1	Cocaine addiction	Cocaine addiction: PDYN	PDYN	NA	GENOME.INSTABILITY.AND.MUTATION
C05747: (R)-3-Hydroxyhexanoyl-[acp]	P-hsa05030-78	0.359402	0.24925	0.00184192	1	Cocaine addiction	Cocaine addiction: GRIA2	GRIA2	Ligand-gated ion channel	SUSTAINING.PROLIFERATIVE.SIGNALING
C15519: 25-Hydroxycholesterol	P-hsa05030-80 81	0.432464	0.390007	0.001761	1	Cocaine addiction	Cocaine addiction: GRIN3A DLG4	GRIN3A DLG4	Ligand-gated ion channel	NA
C01177: Inositol 1-phosphate	P-hsa05030-37	0.337824	0.132549	0.00101332	1	Cocaine addiction	Cocaine addiction: PRKACA	PRKACA	Angiogenesis	GENOME.INSTABILITY.AND.MUTATION
C18231: Calcitetrol	P-hsa05030-13	0.200985	-0.00861093	0.00181169	1	Cocaine addiction	Cocaine addiction: SLC6A3	SLC6A3	Neurotransmitter transport	GENOME.INSTABILITY.AND.MUTATION
C00331: Indolepyruvate	P-hsa05030-77	0.319459	0.0819055	0.000763575	1	Cocaine addiction	Cocaine addiction: BDNF	BDNF	NA	SUSTAINING.PROLIFERATIVE.SIGNALING
C04646: 6-Thioinosine-5'-monophosphate	P-hsa05030-73	0.488784	0.446732	0.0017414	1	Cocaine addiction	Cocaine addiction: NFKB1	NFKB1	Apoptosis	TUMOR.PROMOTING.INFLAMMATION
C03227: 3-Hydroxy-L-kynurenine	P-hsa04670-86	0.785162	0.667197	0.00203331	1	Leukocyte transendothelial migration	Leukocyte transendothelial migration: ACTB	ACTB	NA	CELLULAR.ENERGETICS
G12396: No name	P-hsa04670-54	0.64888	0.442272	0.00316527	1	Leukocyte transendothelial migration	Leukocyte transendothelial migration: RAC1*	RAC1*	NA	INVASION.AND.METASTASIS
C11173: SN-38	P-hsa04670-18	0.76435	0.692116	0.002231	1	Leukocyte transendothelial migration	Leukocyte transendothelial migration: CDH5	CDH5	Cell adhesion	INDUCING.ANGIOGENESIS
C20878: Very-long-chain (3R)-3-hydroxyacyl-CoA	P-hsa04670-10	0.804523	0.657288	0.00188761	1	Leukocyte transendothelial migration	Leukocyte transendothelial migration: BCAR1	BCAR1	Cell adhesion	SUSTAINING.PROLIFERATIVE.SIGNALING
C00036: Oxaloacetate	P-hsa04670-45	0.754359	0.557859	0.00225077	1	Leukocyte transendothelial migration	Leukocyte transendothelial migration: PXN	PXN	Cell adhesion	INVASION.AND.METASTASIS
C05749: Hexanoyl-[acp]	P-hsa04670-15	0.773135	0.690171	0.00197319	1	Leukocyte transendothelial migration	Leukocyte transendothelial migration: PECAM1	PECAM1	Cell adhesion	INDUCING.ANGIOGENESIS
C00999: Ferrocytochrome b5	P-hsa04670-14	0.669702	0.442112	0.00255921	1	Leukocyte transendothelial migration	Leukocyte transendothelial migration: SIPA1	SIPA1	NA	INVASION.AND.METASTASIS
C00101: Tetrahydrofolate	P-hsa04670-2	0.849222	0.788576	0.00214054	1	Leukocyte transendothelial migration	Leukocyte transendothelial migration: MMP2	MMP2	Collagen degradation	INVASION.AND.METASTASIS
C16610: Citalopram propionic acid	P-hsa04670-35	0.731924	0.567787	0.00259749	1	Leukocyte transendothelial migration	Leukocyte transendothelial migration: PTK2	PTK2	Angiogenesis	EVADING.GROWTH.SUPPRESSORS
C18872: Trimethylselenonium	P-hsa04670-55	0.749647	0.657948	0.002191	1	Leukocyte transendothelial migration	Leukocyte transendothelial migration: RAC2	RAC2	NA	SUSTAINING.PROLIFERATIVE.SIGNALING
C16630: 5,6-Dihydro-5-fluorouracil	P-hsa04670-76	0.718243	0.595386	0.00249816	1	Leukocyte transendothelial migration	Leukocyte transendothelial migration: CDC42	CDC42	Neurogenesis	SUSTAINING.PROLIFERATIVE.SIGNALING
C01272: 1D-myo-Inositol 1,3,4,5-tetrakisphosphate	P-hsa04670-73	0.758008	0.698227	0.00199541	1	Leukocyte transendothelial migration	Leukocyte transendothelial migration: MYL12B*	MYL12B*	NA	NA
C05455: 7alpha-Hydroxycholest-4-en-3-one	P-hsa04670-28 41 49	0.686835	0.566106	0.00264005	1	Leukocyte transendothelial migration	Leukocyte transendothelial migration: ACTB CTNNA1 CTNNB1	ACTB CTNNA1 CTNNB1	Cell adhesion	NA
C00245: Taurine	P-hsa04670-39	0.833135	0.73377	0.00221806	1	Leukocyte transendothelial migration	Leukocyte transendothelial migration: MAPK14	MAPK14	Stress response	SUSTAINING.PROLIFERATIVE.SIGNALING
C00288: HCO3-	P-hsa05321-138	0.614133	0.513651	0.00228697	1	Inflammatory bowel disease (IBD)	Inflammatory bowel disease (IBD): IFNG**	IFNG**	Growth regulation	IMMUNE.DESTRUCTION
C00719: Betaine	P-hsa05321-74	0.33684	-0.0876814	0.00057829	1	Inflammatory bowel disease (IBD)	Inflammatory bowel disease (IBD): IL5	IL5	NA	IMMUNE.DESTRUCTION
C11554: 1-Phosphatidyl-1D-myo-inositol 3,4-bisphosphate	P-hsa05321-123	0.218373	-0.0141213	0.00139682	1	Inflammatory bowel disease (IBD)	Inflammatory bowel disease (IBD): IL5*	IL5*	NA	IMMUNE.DESTRUCTION
G00084: No name	P-hsa05321-75	0.232405	-0.0308997	0.00126541	1	Inflammatory bowel disease (IBD)	Inflammatory bowel disease (IBD): IL10	IL10	NA	TUMOR.PROMOTING.INFLAMMATION
C00449: N6-(L-1,3-Dicarboxypropyl)-L-lysine	P-hsa05321-95	0.536497	0.512824	0.00133611	1	Inflammatory bowel disease (IBD)	Inflammatory bowel disease (IBD): SMAD2	SMAD2	Transcription regulation	SUSTAINING.PROLIFERATIVE.SIGNALING
C05751: trans-Oct-2-enoyl-[acp]	P-hsa05321-92	0.374039	-0.109261	0.00134732	1	Inflammatory bowel disease (IBD)	Inflammatory bowel disease (IBD): IL17F	IL17F	NA	TUMOR.PROMOTING.INFLAMMATION
C00346: Ethanolamine phosphate	P-hsa05321-83	0.560563	0.344973	0.00172221	1	Inflammatory bowel disease (IBD)	Inflammatory bowel disease (IBD): IL2	IL2	Adaptive immunity	IMMUNE.DESTRUCTION
C05749: Hexanoyl-[acp]	P-hsa05321-94	0.294014	-0.00186641	0.000719349	1	Inflammatory bowel disease (IBD)	Inflammatory bowel disease (IBD): IL22	IL22	NA	TUMOR.PROMOTING.INFLAMMATION
G00031: No name	P-hsa05321-122	0.193561	-0.0487006	0.00153041	1	Inflammatory bowel disease (IBD)	Inflammatory bowel disease (IBD): IL4**	IL4**	B-cell activation	IMMUNE.DESTRUCTION
C00978: N-Acetylserotonin	P-hsa05321-152	0.618889	0.576425	0.00222783	1	Inflammatory bowel disease (IBD)	Inflammatory bowel disease (IBD): FOXP3*	FOXP3*	Transcription regulation	IMMUNE.DESTRUCTION
G00086: No name	P-hsa05321-81	0.248938	-0.17322	0.000996281	1	Inflammatory bowel disease (IBD)	Inflammatory bowel disease (IBD): IL13	IL13	NA	TUMOR.PROMOTING.INFLAMMATION
C00978: N-Acetylserotonin	P-hsa05321-46	0.713636	0.637445	0.00204117	1	Inflammatory bowel disease (IBD)	Inflammatory bowel disease (IBD): IFNG*	IFNG*	Growth regulation	IMMUNE.DESTRUCTION
C05653: Formylanthranilate	P-hsa05321-19	0.519383	0.389695	0.00149362	1	Inflammatory bowel disease (IBD)	Inflammatory bowel disease (IBD): TNF	TNF	NA	TUMOR.PROMOTING.INFLAMMATION
G00104: No name	P-hsa05321-55	0.200949	-0.0226806	0.00174467	1	Inflammatory bowel disease (IBD)	Inflammatory bowel disease (IBD): IL4*	IL4*	B-cell activation	IMMUNE.DESTRUCTION
C04646: 6-Thioinosine-5'-monophosphate	P-hsa04211-56	0.671033	0.479221	0.00114573	1	Longevity regulating pathway - mammal	Longevity regulating pathway - mammal: CAT	CAT	Detoxification	TUMOR.PROMOTING.INFLAMMATION
C02985: L-Fucose 1-phosphate	P-hsa04211-38	0.7967	0.698006	0.00157744	1	Longevity regulating pathway - mammal	Longevity regulating pathway - mammal: BAX	BAX	Apoptosis	RESISTING.CELL.DEATH
C05749: Hexanoyl-[acp]	P-hsa04211-29	0.441168	0.151716	0.00199614	1	Longevity regulating pathway - mammal	Longevity regulating pathway - mammal: EIF4E	EIF4E	Translation regulation	SUSTAINING.PROLIFERATIVE.SIGNALING
C05500: 20alpha-Hydroxycholesterol	P-hsa04211-50	0.600062	0.57549	0.001382	1	Longevity regulating pathway - mammal	Longevity regulating pathway - mammal: PPARGC1A*	PPARGC1A*	Biological rhythms	CELLULAR.ENERGETICS
C00899: 11-cis-Retinol	P-hsa04211-42	0.49398	0.290624	0.00199157	1	Longevity regulating pathway - mammal	Longevity regulating pathway - mammal: PPARGC1A	PPARGC1A	Biological rhythms	CELLULAR.ENERGETICS
C00643: 5-Hydroxy-L-tryptophan	P-hsa04211-43 59 60 61	0.669686	0.596386	0.00123584	1	Longevity regulating pathway - mammal	Longevity regulating pathway - mammal: ULK3 RB1CC1 ATG13 ATG101	ULK3 RB1CC1 ATG13 ATG101	Autophagy	NA
C03824: 2-Aminomuconate semialdehyde	P-hsa04211-62	0.451598	0.323174	0.00172261	1	Longevity regulating pathway - mammal	Longevity regulating pathway - mammal: EHMT2	EHMT2	NA	RESISTING.CELL.DEATH
C00010: CoA	P-hsa04211-2	0.561036	0.348193	0.00215382	1	Longevity regulating pathway - mammal	Longevity regulating pathway - mammal: RPS6KB1	RPS6KB1	Translation regulation	INDUCING.ANGIOGENESIS
C01137: S-Adenosylmethioninamine	P-hsa04211-57	0.587719	0.396306	0.00157257	1	Longevity regulating pathway - mammal	Longevity regulating pathway - mammal: ATG5	ATG5	Autophagy	RESISTING.CELL.DEATH
C03410: N-Glycoloyl-neuraminate	P-hsa04211-51	0.556606	0.435979	0.00141793	1	Longevity regulating pathway - mammal	Longevity regulating pathway - mammal: NFKB1	NFKB1	Apoptosis	TUMOR.PROMOTING.INFLAMMATION
C05647: Formyl-5-hydroxykynurenamine	P-hsa04211-23	0.664181	0.596028	0.00172777	1	Longevity regulating pathway - mammal	Longevity regulating pathway - mammal: SOD2	SOD2	NA	TUMOR.PROMOTING.INFLAMMATION
C20879: Very-long-chain trans-2,3-dehydroacyl-CoA	P-hsa04211-39	0.460758	0.233669	0.001788	1	Longevity regulating pathway - mammal	Longevity regulating pathway - mammal: TP53*	TP53*	Biological rhythms	GENOME.INSTABILITY.AND.MUTATION
C00079: L-Phenylalanine	P-hsa04211-52	0.635843	0.50279	0.00136266	1	Longevity regulating pathway - mammal	Longevity regulating pathway - mammal: PPARG	PPARG	Biological rhythms	SUSTAINING.PROLIFERATIVE.SIGNALING
C05748: trans-Hex-2-enoyl-[acp]	P-hsa04213-60	0.522225	0.363329	0.00191023	1	Longevity regulating pathway - multiple species	Longevity regulating pathway - multiple species: CAT	CAT	Detoxification	TUMOR.PROMOTING.INFLAMMATION
C00104: IDP	P-hsa04213-13	0.562797	0.414797	0.00184522	1	Longevity regulating pathway - multiple species	Longevity regulating pathway - multiple species: RPS6KB1*	RPS6KB1*	Apoptosis	INDUCING.ANGIOGENESIS
C18872: Trimethylselenonium	P-hsa04213-52	0.588184	0.452734	0.00182512	1	Longevity regulating pathway - multiple species	Longevity regulating pathway - multiple species: SOD2	SOD2	NA	TUMOR.PROMOTING.INFLAMMATION
C03691: CMP-N-glycoloylneuraminate	P-hsa04213-55	0.6418	0.530813	0.00166257	1	Longevity regulating pathway - multiple species	Longevity regulating pathway - multiple species: CRYAB	CRYAB	Stress response	GENOME.INSTABILITY.AND.MUTATION
C05747: (R)-3-Hydroxyhexanoyl-[acp]	P-hsa04213-53	0.696004	0.604906	0.00184184	1	Longevity regulating pathway - multiple species	Longevity regulating pathway - multiple species: SOD1	SOD1	NA	GENOME.INSTABILITY.AND.MUTATION
C01586: Hippurate	P-hsa04213-62	0.405093	0.194599	0.00167532	1	Longevity regulating pathway - multiple species	Longevity regulating pathway - multiple species: CAT*	CAT*	Detoxification	TUMOR.PROMOTING.INFLAMMATION
C00519: Hypotaurine	P-hsa04213-54	0.46903	0.308317	0.00165406	1	Longevity regulating pathway - multiple species	Longevity regulating pathway - multiple species: SOD2*	SOD2*	NA	TUMOR.PROMOTING.INFLAMMATION
C17339: 4-Cholesten-7alpha,12alpha-diol-3-one	P-hsa04213-2	0.4909	0.227472	0.00198355	1	Longevity regulating pathway - multiple species	Longevity regulating pathway - multiple species: RPS6KB1	RPS6KB1	Apoptosis	INDUCING.ANGIOGENESIS
C00349: 2-Methyl-3-oxopropanoate	P-hsa04213-71	0.668031	0.590613	0.00153293	1	Longevity regulating pathway - multiple species	Longevity regulating pathway - multiple species: SIRT1**	SIRT1**	Apoptosis	REPLICATIVE.IMMORTALITY
C17339: 4-Cholesten-7alpha,12alpha-diol-3-one	P-hsa04213-61	0.574339	0.42764	0.00191724	1	Longevity regulating pathway - multiple species	Longevity regulating pathway - multiple species: ATG5	ATG5	Apoptosis	RESISTING.CELL.DEATH
C15493: 9-cis-Retinoic acid	P-hsa04961-5	0.325704	0.150766	0.00245845	1	Endocrine and other factor-regulated calcium reabsorption	Endocrine and other factor-regulated calcium reabsorption: TRPV5	TRPV5	Calcium transport	GENOME.INSTABILITY.AND.MUTATION
C00101: Tetrahydrofolate	P-hsa04961-20	0.351893	0.181441	0.00185763	1	Endocrine and other factor-regulated calcium reabsorption	Endocrine and other factor-regulated calcium reabsorption: CALB1*	CALB1*	NA	SUSTAINING.PROLIFERATIVE.SIGNALING
C00978: N-Acetylserotonin	P-hsa04961-12	0.650145	0.516575	0.0014998	1	Endocrine and other factor-regulated calcium reabsorption	Endocrine and other factor-regulated calcium reabsorption: SLC8A1	SLC8A1	Calcium transport	RESISTING.CELL.DEATH
C00101: Tetrahydrofolate	P-hsa04961-17	0.349925	0.177817	0.00183583	1	Endocrine and other factor-regulated calcium reabsorption	Endocrine and other factor-regulated calcium reabsorption: CALB1	CALB1	NA	SUSTAINING.PROLIFERATIVE.SIGNALING
C11039: 2'-Deoxy-5-hydroxymethylcytidine-5'-triphosphate	P-hsa04961-26	0.346825	0.182573	0.00221254	1	Endocrine and other factor-regulated calcium reabsorption	Endocrine and other factor-regulated calcium reabsorption: TRPV5*	TRPV5*	Calcium transport	GENOME.INSTABILITY.AND.MUTATION
C16631: alpha-Fluoro-beta-ureidopropionic acid	P-hsa04961-13	0.541171	0.510164	0.00161021	1	Endocrine and other factor-regulated calcium reabsorption	Endocrine and other factor-regulated calcium reabsorption: ATP2B1	ATP2B1	Calcium transport	GENOME.INSTABILITY.AND.MUTATION
C00185: Cellobiose	P-hsa04630-24	0.586714	0.388028	0.00221174	1	Jak-STAT signaling pathway	Jak-STAT signaling pathway: MCL1	MCL1	Apoptosis	RESISTING.CELL.DEATH
C05984: 2-Hydroxybutanoic acid	P-hsa04630-7	0.639639	0.460286	0.00234144	1	Jak-STAT signaling pathway	Jak-STAT signaling pathway: BCL2	BCL2	Apoptosis	RESISTING.CELL.DEATH
C12126: Dihydroceramide	P-hsa04630-27	0.570026	0.380009	0.00219361	1	Jak-STAT signaling pathway	Jak-STAT signaling pathway: PIM1	PIM1	Cell cycle	REPLICATIVE.IMMORTALITY
C03794: N6-(1,2-Dicarboxyethyl)-AMP	P-hsa04630-36	0.459065	0.220744	0.00145553	1	Jak-STAT signaling pathway	Jak-STAT signaling pathway: GFAP	GFAP	NA	INDUCING.ANGIOGENESIS
C00075: UTP	P-hsa04630-30	0.611528	0.416503	0.00195008	1	Jak-STAT signaling pathway	Jak-STAT signaling pathway: CDKN1A	CDKN1A	Cell cycle	EVADING.GROWTH.SUPPRESSORS
C03201: 1-Alkyl-2-acylglycerol	P-hsa04630-31	0.635922	0.438107	0.00159314	1	Jak-STAT signaling pathway	Jak-STAT signaling pathway: BCL2L1	BCL2L1	Apoptosis	RESISTING.CELL.DEATH
C05647: Formyl-5-hydroxykynurenamine	P-hsa04630-35	0.665259	0.554755	0.00267481	1	Jak-STAT signaling pathway	Jak-STAT signaling pathway: MTOR	MTOR	NA	SUSTAINING.PROLIFERATIVE.SIGNALING
C05984: 2-Hydroxybutanoic acid	P-hsa04630-1	0.558513	0.338344	0.00231859	1	Jak-STAT signaling pathway	Jak-STAT signaling pathway: MYC	MYC	Transcription regulation	SUSTAINING.PROLIFERATIVE.SIGNALING
C03594: 7alpha-Hydroxycholesterol	P-hsa04630-33	0.558726	0.285006	0.00236211	1	Jak-STAT signaling pathway	Jak-STAT signaling pathway: RAF1	RAF1	NA	SUSTAINING.PROLIFERATIVE.SIGNALING
D04197 C11736: No name	P-hsa04630-34	0.59124	0.432861	0.00173215	1	Jak-STAT signaling pathway	Jak-STAT signaling pathway: AOX1	AOX1	NA	TUMOR.PROMOTING.INFLAMMATION
C19574: 4-(Methylnitrosamino)-1-(3-pyridyl)-1-butanol	P-hsa04630-28	0.616902	0.425636	0.00209768	1	Jak-STAT signaling pathway	Jak-STAT signaling pathway: CCND1	CCND1	Cell cycle	SUSTAINING.PROLIFERATIVE.SIGNALING
C00671: (S)-3-Methyl-2-oxopentanoic acid	P-hsa04620-34	0.555387	0.389687	0.00251096	1	Toll-like receptor signaling pathway	Toll-like receptor signaling pathway: IL1B	IL1B	Inflammatory response	TUMOR.PROMOTING.INFLAMMATION
C00864: Pantothenate	P-hsa04620-22	0.724665	0.620327	0.00161719	1	Toll-like receptor signaling pathway	Toll-like receptor signaling pathway: CD86	CD86	Host-virus interaction	IMMUNE.DESTRUCTION
C11039: 2'-Deoxy-5-hydroxymethylcytidine-5'-triphosphate	P-hsa04620-29	0.575359	0.394349	0.00189158	1	Toll-like receptor signaling pathway	Toll-like receptor signaling pathway: CXCL8	CXCL8	Chemotaxis	TUMOR.PROMOTING.INFLAMMATION
C00473: Retinol	P-hsa04620-20	0.46358	0.37932	0.00287116	1	Toll-like receptor signaling pathway	Toll-like receptor signaling pathway: IFNB1*	IFNB1*	Antiviral defense	IMMUNE.DESTRUCTION
C20877: Very-long-chain 3-oxoacyl-CoA	P-hsa04620-77	0.554667	0.504404	0.00170736	1	Toll-like receptor signaling pathway	Toll-like receptor signaling pathway: CXCL9	CXCL9	Inflammatory response	TUMOR.PROMOTING.INFLAMMATION
C16632: alpha-Fluoro-beta-alanine	P-hsa04620-23	0.70883	0.579175	0.00154933	1	Toll-like receptor signaling pathway	Toll-like receptor signaling pathway: CD40	CD40	Immunity	IMMUNE.DESTRUCTION
C00925: Heparan sulfate	P-hsa04620-19	0.564846	0.495888	0.00206412	1	Toll-like receptor signaling pathway	Toll-like receptor signaling pathway: CXCL10	CXCL10	Chemotaxis	TUMOR.PROMOTING.INFLAMMATION
C00101: Tetrahydrofolate	P-hsa04620-46	0.541592	0.385598	0.00184342	1	Toll-like receptor signaling pathway	Toll-like receptor signaling pathway: TNF	TNF	NA	TUMOR.PROMOTING.INFLAMMATION
G13034: No name	P-hsa04620-18	0.564465	0.500064	0.00198816	1	Toll-like receptor signaling pathway	Toll-like receptor signaling pathway: CXCL11	CXCL11	Chemotaxis	TUMOR.PROMOTING.INFLAMMATION
C15520: Cholest-5-ene-3beta,7alpha,25-triol	P-hsa04620-39	0.591459	0.40535	0.00208127	1	Toll-like receptor signaling pathway	Toll-like receptor signaling pathway: IL6	IL6	Acute phase	TUMOR.PROMOTING.INFLAMMATION
C00864: Pantothenate	P-hsa04620-48	0.701553	0.583314	0.00146179	1	Toll-like receptor signaling pathway	Toll-like receptor signaling pathway: CD80	CD80	Host-virus interaction	IMMUNE.DESTRUCTION
C05653: Formylanthranilate	P-hsa04620-87	0.64494	0.520499	0.00195201	1	Toll-like receptor signaling pathway	Toll-like receptor signaling pathway: CCL4L1	CCL4L1	Chemotaxis	NA
C00021: S-Adenosyl-L-homocysteine	P-hsa04620-21	0.297174	0.0705916	0.0012727	1	Toll-like receptor signaling pathway	Toll-like receptor signaling pathway: IFNA1	IFNA1	Antiviral defense	IMMUNE.DESTRUCTION
C05751: trans-Oct-2-enoyl-[acp]	P-hsa04620-76	0.558342	0.419835	0.00178158	1	Toll-like receptor signaling pathway	Toll-like receptor signaling pathway: CCL3L3	CCL3L3	Chemotaxis	NA
C05512: Deoxyinosine	P-hsa04620-66	0.501328	0.315377	0.00190178	1	Toll-like receptor signaling pathway	Toll-like receptor signaling pathway: CASP8	CASP8	Host-virus interaction	RESISTING.CELL.DEATH
C00719: Betaine	P-hsa04620-12	0.45556	0.313789	0.00234017	1	Toll-like receptor signaling pathway	Toll-like receptor signaling pathway: NFKB1	NFKB1	Apoptosis	TUMOR.PROMOTING.INFLAMMATION
C00049: L-Aspartate	P-hsa04620-40	0.776626	0.656977	0.00180154	1	Toll-like receptor signaling pathway	Toll-like receptor signaling pathway: CCL5	CCL5	Chemotaxis	TUMOR.PROMOTING.INFLAMMATION
C11557: 1-Phosphatidyl-1D-myo-inositol 5-phosphate	P-hsa04620-86	0.582616	0.403433	0.00215068	1	Toll-like receptor signaling pathway	Toll-like receptor signaling pathway: IL12A	IL12A	NA	TUMOR.PROMOTING.INFLAMMATION	5290; 5291; 5293; 5294	4
C02843 C20876: No name	P-hsa04261-20	0.45914	0.305721	0.00185793	1	Adrenergic signaling in cardiomyocytes	Adrenergic signaling in cardiomyocytes: ATP1B4	ATP1B4	Ion transport	GENOME.INSTABILITY.AND.MUTATION
C04646: 6-Thioinosine-5'-monophosphate	P-hsa04261-73	0.48071	0.358234	0.00169549	1	Adrenergic signaling in cardiomyocytes	Adrenergic signaling in cardiomyocytes: KCNE1	KCNE1	Ion transport	GENOME.INSTABILITY.AND.MUTATION
C01586: Hippurate	P-hsa04261-37	0.455079	0.323523	0.00165893	1	Adrenergic signaling in cardiomyocytes	Adrenergic signaling in cardiomyocytes: CREB3	CREB3	Unfolded protein response	SUSTAINING.PROLIFERATIVE.SIGNALING
C11173: SN-38	P-hsa04261-3	0.382396	0.269074	0.00151552	1	Adrenergic signaling in cardiomyocytes	Adrenergic signaling in cardiomyocytes: RYR2	RYR2	Ion transport	GENOME.INSTABILITY.AND.MUTATION
C20878: Very-long-chain (3R)-3-hydroxyacyl-CoA	P-hsa04261-52	0.53708	0.496414	0.00141178	1	Adrenergic signaling in cardiomyocytes	Adrenergic signaling in cardiomyocytes: MAPK14	MAPK14	Stress response	SUSTAINING.PROLIFERATIVE.SIGNALING
C04646: 6-Thioinosine-5'-monophosphate	P-hsa04261-15 16	0.255425	0.116809	0.00133182	1	Adrenergic signaling in cardiomyocytes	Adrenergic signaling in cardiomyocytes: ACTC1 TPM1	ACTC1 TPM1	NA	NA
C05643: 6-Hydroxymelatonin	P-hsa04261-72	0.505799	0.413462	0.00179664	1	Adrenergic signaling in cardiomyocytes	Adrenergic signaling in cardiomyocytes: ATP2B1	ATP2B1	Ion transport	GENOME.INSTABILITY.AND.MUTATION
C00035: GDP	P-hsa04261-62	0.664402	0.593254	0.00181662	1	Adrenergic signaling in cardiomyocytes	Adrenergic signaling in cardiomyocytes: BCL2	BCL2	Apoptosis	RESISTING.CELL.DEATH
C11557: 1-Phosphatidyl-1D-myo-inositol 5-phosphate	P-hsa04261-15 17	0.292568	0.132058	0.00120966	1	Adrenergic signaling in cardiomyocytes	Adrenergic signaling in cardiomyocytes: ACTC1 MYH6	ACTC1 MYH6	NA	NA
C05665: 3-Aminopropanal	P-hsa04261-8 38	0.467999	0.338372	0.00190012	1	Adrenergic signaling in cardiomyocytes	Adrenergic signaling in cardiomyocytes: ATP2A2 PLN	ATP2A2 PLN	Ion transport	NA
C03594: 7alpha-Hydroxycholesterol	P-hsa04261-66	0.521054	0.401781	0.00214647	1	Adrenergic signaling in cardiomyocytes	Adrenergic signaling in cardiomyocytes: C01245	C01245	NA	NA
C20877: Very-long-chain 3-oxoacyl-CoA	P-hsa04261-23	0.497303	0.365686	0.00172461	1	Adrenergic signaling in cardiomyocytes	Adrenergic signaling in cardiomyocytes: SLC9A1	SLC9A1	Sodium transport	GENOME.INSTABILITY.AND.MUTATION
G00028: No name	P-hsa04261-14 16	0.327038	0.163524	0.00184123	1	Adrenergic signaling in cardiomyocytes	Adrenergic signaling in cardiomyocytes: TNNI3 TPM1	TNNI3 TPM1	NA	GENOME.INSTABILITY.AND.MUTATION
C05647: Formyl-5-hydroxykynurenamine	P-hsa04261-4	0.576768	0.413522	0.00200867	1	Adrenergic signaling in cardiomyocytes	Adrenergic signaling in cardiomyocytes: SLC8A1	SLC8A1	Sodium transport	RESISTING.CELL.DEATH
C16335: OPC4-CoA	P-hsa04261-34	0.573773	0.525085	0.00181788	1	Adrenergic signaling in cardiomyocytes	Adrenergic signaling in cardiomyocytes: AKT3	AKT3	Glycogen biosynthesis	SUSTAINING.PROLIFERATIVE.SIGNALING
C00643: 5-Hydroxy-L-tryptophan	P-hsa04261-36	0.552922	0.538886	0.00160476	1	Adrenergic signaling in cardiomyocytes	Adrenergic signaling in cardiomyocytes: MAPK1	MAPK1	Apoptosis	SUSTAINING.PROLIFERATIVE.SIGNALING
C00136: Butanoyl-CoA	P-hsa04261-39	0.548775	0.455412	0.00175199	1	Adrenergic signaling in cardiomyocytes	Adrenergic signaling in cardiomyocytes: SCN1B	SCN1B	Sodium transport	GENOME.INSTABILITY.AND.MUTATION
C01586: Hippurate	P-hsa04668-111	0.486327	0.332818	0.00188995	1	TNF signaling pathway	TNF signaling pathway: BAG4	BAG4	NA	RESISTING.CELL.DEATH
G00045: No name	P-hsa04668-38	0.73022	0.532667	0.00150694	1	TNF signaling pathway	TNF signaling pathway: CEBPB	CEBPB	Transcription regulation	RESISTING.CELL.DEATH
C00643: 5-Hydroxy-L-tryptophan	P-hsa04668-20	0.611008	0.420709	0.00200409	1	TNF signaling pathway	TNF signaling pathway: IKBKG	IKBKG	Transcription regulation	GENOME.INSTABILITY.AND.MUTATION
C01120: Sphinganine 1-phosphate	P-hsa04668-153	0.744739	0.594976	0.00206553	1	TNF signaling pathway	TNF signaling pathway: MAPK14*	MAPK14*	Transcription regulation	SUSTAINING.PROLIFERATIVE.SIGNALING
C20238: (2R)-Ethylmalonyl-CoA	P-hsa04668-138	0.72171	0.54249	0.00172092	1	TNF signaling pathway	TNF signaling pathway: NFKB1*	NFKB1*	Transcription regulation	TUMOR.PROMOTING.INFLAMMATION
C16631: alpha-Fluoro-beta-ureidopropionic acid	P-hsa04668-47	0.593007	0.328236	0.00151113	1	TNF signaling pathway	TNF signaling pathway: CASP7	CASP7	Apoptosis	RESISTING.CELL.DEATH
C00185: Cellobiose	P-hsa04668-120	0.679858	0.6367	0.00159622	1	TNF signaling pathway	TNF signaling pathway: DNM1L	DNM1L	Necrosis	GENOME.INSTABILITY.AND.MUTATION
C00114: Choline	P-hsa04668-102	0.782677	0.705001	0.00207303	1	TNF signaling pathway	TNF signaling pathway: AKT3	AKT3	Glycogen biosynthesis	SUSTAINING.PROLIFERATIVE.SIGNALING
C15645: 1-(1-Alkenyl)-sn-glycerol	P-hsa04668-141	0.719495	0.601285	0.00234118	1	TNF signaling pathway	TNF signaling pathway: JUN*	JUN*	Transcription regulation	SUSTAINING.PROLIFERATIVE.SIGNALING
C04637: 1-Phosphatidyl-D-myo-inositol 4,5-bisphosphate	P-hsa04668-36	0.567538	0.29511	0.00131369	1	TNF signaling pathway	TNF signaling pathway: CREB3	CREB3	Unfolded protein response	SUSTAINING.PROLIFERATIVE.SIGNALING
C17938: 5,6-Indolequinone-2-carboxylic acid	P-hsa04668-40	0.445566	0.253347	0.00180861	1	TNF signaling pathway	TNF signaling pathway: JUN	JUN	Transcription regulation	SUSTAINING.PROLIFERATIVE.SIGNALING
C05122: Taurocholate	P-hsa04668-128	0.602894	0.374946	0.00221933	1	TNF signaling pathway	TNF signaling pathway: CHUK*	CHUK*	NA	RESISTING.CELL.DEATH
C02843 C20876: No name	P-hsa04668-48	0.620246	0.325659	0.00183279	1	TNF signaling pathway	TNF signaling pathway: CASP3	CASP3	Apoptosis	RESISTING.CELL.DEATH
C00544: Homogentisate	P-hsa04668-116	0.563472	0.423304	0.00203782	1	TNF signaling pathway	TNF signaling pathway: PGAM5	PGAM5	Necrosis	RESISTING.CELL.DEATH
C20775: beta-Citryl-L-glutamate	P-hsa04611-34	0.618765	0.50574	0.00232851	2	Platelet activation	Platelet activation: C02198*	C02198*	NA	NA
C00449: N6-(L-1,3-Dicarboxypropyl)-L-lysine	P-hsa04611-25	0.530584	0.374092	0.00299833	2	Platelet activation	Platelet activation: ORAI1	ORAI1	Calcium channel	SUSTAINING.PROLIFERATIVE.SIGNALING
C12144: Phytosphingosine	P-hsa04611-7	0.711161	0.615112	0.00226077	2	Platelet activation	Platelet activation: ITPR1	ITPR1	Calcium channel	GENOME.INSTABILITY.AND.MUTATION
C00487: Carnitine	P-hsa04611-92	0.388109	0.262938	0.00264939	2	Platelet activation	Platelet activation: RHOA*	RHOA*	Cell division	SUSTAINING.PROLIFERATIVE.SIGNALING
G00027: No name	P-hsa04611-43	0.625915	0.498716	0.00210611	2	Platelet activation	Platelet activation: MYL12B	MYL12B	NA	NA
C01243: 1D-myo-Inositol 1,3,4-trisphosphate	P-hsa05164-53	0.436742	0.132443	0.00177972	2	Influenza A	Influenza A: MAPK14	MAPK14	Stress response	SUSTAINING.PROLIFERATIVE.SIGNALING
C01120: Sphinganine 1-phosphate	P-hsa05164-35	0.752224	0.543203	0.00270286	2	Influenza A	Influenza A: IL18	IL18	NA	TUMOR.PROMOTING.INFLAMMATION
C00245: Taurine	P-hsa05164-68	0.490478	0.289184	0.00171377	2	Influenza A	Influenza A: EIF2S1	EIF2S1	Translation regulation	RESISTING.CELL.DEATH
C00031: D-Glucose	P-hsa05164-34	0.687752	0.553944	0.00249602	2	Influenza A	Influenza A: IL1B	IL1B	Pyrogen	TUMOR.PROMOTING.INFLAMMATION
C00091: Succinyl-CoA	P-hsa05164-20	0.515802	0.259751	0.00188926	2	Influenza A	Influenza A: ATF2	ATF2	Transcription	SUSTAINING.PROLIFERATIVE.SIGNALING
C11039: 2'-Deoxy-5-hydroxymethylcytidine-5'-triphosphate	P-hsa05164-24	0.62081	0.487612	0.00214355	2	Influenza A	Influenza A: IRF7	IRF7	Antiviral defense	IMMUNE.DESTRUCTION
C00349: 2-Methyl-3-oxopropanoate	P-hsa05164-23	0.666742	0.579947	0.0025725	2	Influenza A	Influenza A: IRF3	IRF3	Antiviral defense	TUMOR.PROMOTING.INFLAMMATION
C01272: 1D-myo-Inositol 1,3,4,5-tetrakisphosphate	P-hsa05164-65 66	0.423383	0.37558	0.00186804	2	Influenza A	Influenza A: DNAJC3 HSPA1A	DNAJC3 HSPA1A	Antiviral defense	NA
C00349: 2-Methyl-3-oxopropanoate	P-hsa05164-47	0.811895	0.735631	0.00263248	2	Influenza A	Influenza A: CIITA	CIITA	Transcription	IMMUNE.DESTRUCTION
C00576: Betaine aldehyde	P-hsa05164-36	0.787785	0.652733	0.00286785	2	Influenza A	Influenza A: IL33	IL33	Transcription	TUMOR.PROMOTING.INFLAMMATION
C16630: 5,6-Dihydro-5-fluorouracil	P-hsa05164-77	0.629585	0.551337	0.00202431	2	Influenza A	Influenza A: CASP9	CASP9	Apoptosis	RESISTING.CELL.DEATH
C01243: 1D-myo-Inositol 1,3,4-trisphosphate	P-hsa05164-78	0.537486	0.406526	0.00273507	2	Influenza A	Influenza A: GSK3B	GSK3B	Glycogen metabolism	SUSTAINING.PROLIFERATIVE.SIGNALING	5290; 5291; 5293; 5294	4
C00185: Cellobiose	P-hsa05164-31 32 33	0.673895	0.499673	0.00187605	2	Influenza A	Influenza A: NLRP3 PYCARD CASP1	NLRP3 PYCARD CASP1	Apoptosis	TUMOR.PROMOTING.INFLAMMATION
C05647: Formyl-5-hydroxykynurenamine	P-hsa05164-19	0.582352	0.390015	0.00228416	2	Influenza A	Influenza A: NFKB1	NFKB1	Apoptosis	TUMOR.PROMOTING.INFLAMMATION
G00043: No name	P-hsa05164-90	0.536842	0.463962	0.00139154	2	Influenza A	Influenza A: MAPK1	MAPK1	Host-virus interaction	SUSTAINING.PROLIFERATIVE.SIGNALING
C05446: 3alpha,7alpha,12alpha,26-Tetrahydroxy-5beta-cholestane	P-hsa05164-99	0.46323	0.299614	0.00321605	2	Influenza A	Influenza A: FDPS	FDPS	Host-virus interaction	CELLULAR.ENERGETICS
C00185: Cellobiose	P-hsa05164-41 42	0.595728	0.352553	0.00323422	2	Influenza A	Influenza A: STAT1 IRF9	STAT1 IRF9	Antiviral defense	NA
C05647: Formyl-5-hydroxykynurenamine	P-hsa05164-70	0.648139	0.533963	0.00313996	2	Influenza A	Influenza A: RNASEL	RNASEL	Antiviral defense	GENOME.INSTABILITY.AND.MUTATION
C01026: N,N-Dimethylglycine	P-hsa04064-132	0.625773	0.425508	0.00216661	2	NF-kappa B signaling pathway	NF-kappa B signaling pathway: VCAM1	VCAM1	Host-virus interaction	INDUCING.ANGIOGENESIS
C00473: Retinol	P-hsa04064-135	0.775286	0.650263	0.00287236	2	NF-kappa B signaling pathway	NF-kappa B signaling pathway: CCL19	CCL19	Inflammatory response	INVASION.AND.METASTASIS
C04487: 5-(D-Galactosyloxy)-L-lysine-procollagen	P-hsa04064-136	0.781023	0.729885	0.0018483	2	NF-kappa B signaling pathway	NF-kappa B signaling pathway: TNFSF13B*	TNFSF13B*	Immunity	RESISTING.CELL.DEATH
C05751: trans-Oct-2-enoyl-[acp]	P-hsa04064-142	0.635895	0.433503	0.00212814	2	NF-kappa B signaling pathway	NF-kappa B signaling pathway: NFKB2*	NFKB2*	Biological rhythms	GENOME.INSTABILITY.AND.MUTATION
D04197 C11736: No name	P-hsa04064-114	0.671615	0.416575	0.00212367	2	NF-kappa B signaling pathway	NF-kappa B signaling pathway: BCL2A1*	BCL2A1*	Apoptosis	RESISTING.CELL.DEATH
C02843 C20876: No name	P-hsa04064-95	0.556552	0.342664	0.00252537	2	NF-kappa B signaling pathway	NF-kappa B signaling pathway: BCL2L1**	BCL2L1**	Apoptosis	RESISTING.CELL.DEATH
C16631: alpha-Fluoro-beta-ureidopropionic acid	P-hsa04064-137	0.762164	0.619611	0.00219212	2	NF-kappa B signaling pathway	NF-kappa B signaling pathway: ICAM1	ICAM1	Host-virus interaction	TUMOR.PROMOTING.INFLAMMATION
C05478: 3alpha,21-Dihydroxy-5beta-pregnane-11,20-dione	P-hsa04064-54	0.747027	0.599029	0.00216421	2	NF-kappa B signaling pathway	NF-kappa B signaling pathway: CCL13	CCL13	Inflammatory response	TUMOR.PROMOTING.INFLAMMATION
C03715: O-Alkylglycerone phosphate	P-hsa04064-116	0.60025	0.412167	0.00204894	2	NF-kappa B signaling pathway	NF-kappa B signaling pathway: GADD45B	GADD45B	Apoptosis	RESISTING.CELL.DEATH
C00245: Taurine	P-hsa04064-97	0.763592	0.560047	0.0016999	2	NF-kappa B signaling pathway	NF-kappa B signaling pathway: PLCG2	PLCG2	Lipid degradation	GENOME.INSTABILITY.AND.MUTATION
C16635: 5'-Deoxy-5-fluorocytidine	P-hsa04064-96	0.676473	0.509399	0.00163351	2	NF-kappa B signaling pathway	NF-kappa B signaling pathway: BCL2A1	BCL2A1	Apoptosis	RESISTING.CELL.DEATH
C06127: Digalactosylceramide sulfate	P-hsa04064-3	0.596634	0.495845	0.00235219	2	NF-kappa B signaling pathway	NF-kappa B signaling pathway: BCL2	BCL2	Apoptosis	RESISTING.CELL.DEATH
G00029: No name	P-hsa04064-129	0.566835	0.399283	0.00170939	2	NF-kappa B signaling pathway	NF-kappa B signaling pathway: PTGS2	PTGS2	Prostaglandin biosynthesis	TUMOR.PROMOTING.INFLAMMATION
C19574: 4-(Methylnitrosamino)-1-(3-pyridyl)-1-butanol	P-hsa04064-51	0.616873	0.42603	0.002168	2	NF-kappa B signaling pathway	NF-kappa B signaling pathway: TNFAIP3	TNFAIP3	Inflammatory response	TUMOR.PROMOTING.INFLAMMATION
C00487: Carnitine	P-hsa04064-55	0.736517	0.667628	0.00223208	2	NF-kappa B signaling pathway	NF-kappa B signaling pathway: CXCL12	CXCL12	Chemotaxis	INVASION.AND.METASTASIS
C05984: 2-Hydroxybutanoic acid	P-hsa04064-4	0.63132	0.43195	0.00213863	2	NF-kappa B signaling pathway	NF-kappa B signaling pathway: BIRC2	BIRC2	Apoptosis	RESISTING.CELL.DEATH
C15610: Cholest-5-ene-3beta,26-diol	P-hsa04064-130	0.547532	0.375495	0.00191099	2	NF-kappa B signaling pathway	NF-kappa B signaling pathway: TNF*	TNF*	NA	TUMOR.PROMOTING.INFLAMMATION
C00167: UDP-glucuronate	P-hsa04064-115	0.546496	0.399265	0.00252067	2	NF-kappa B signaling pathway	NF-kappa B signaling pathway: XIAP	XIAP	Apoptosis	RESISTING.CELL.DEATH
C05445: 3alpha,7alpha-Dihydroxy-5beta-cholestan-26-al	P-hsa04064-53	0.574702	0.378754	0.00229855	2	NF-kappa B signaling pathway	NF-kappa B signaling pathway: CXCL8	CXCL8	Inflammatory response	TUMOR.PROMOTING.INFLAMMATION
C20859: Galactosyl-1-alkyl-2-acylglycerol	P-hsa04064-94	0.585099	0.353895	0.00248671	2	NF-kappa B signaling pathway	NF-kappa B signaling pathway: BCL2L1*	BCL2L1*	Apoptosis	RESISTING.CELL.DEATH
G00023: No name	P-hsa04064-2	0.591854	0.39093	0.00255743	2	NF-kappa B signaling pathway	NF-kappa B signaling pathway: BCL2L1	BCL2L1	Apoptosis	RESISTING.CELL.DEATH
C02700: L-Formylkynurenine	P-hsa04064-36	0.782402	0.723383	0.00236045	2	NF-kappa B signaling pathway	NF-kappa B signaling pathway: PLCG1	PLCG1	Host-virus interaction	REPLICATIVE.IMMORTALITY
C00166: Phenylpyruvate	P-hsa04064-113	0.650594	0.464243	0.00196839	2	NF-kappa B signaling pathway	NF-kappa B signaling pathway: CFLAR	CFLAR	Apoptosis	RESISTING.CELL.DEATH
C05750: 3-Oxooctanoyl-[acp]	P-hsa04064-93	0.578267	0.385003	0.00242582	2	NF-kappa B signaling pathway	NF-kappa B signaling pathway: PLAU	PLAU	Fibrinolysis	INDUCING.ANGIOGENESIS
C03794: N6-(1,2-Dicarboxyethyl)-AMP	P-hsa04064-134	0.645614	0.527541	0.00279775	2	NF-kappa B signaling pathway	NF-kappa B signaling pathway: CCL21	CCL21	Inflammatory response	INVASION.AND.METASTASIS
C20238: (2R)-Ethylmalonyl-CoA	P-hsa04064-131	0.625003	0.421405	0.00220753	2	NF-kappa B signaling pathway	NF-kappa B signaling pathway: CCL4L1	CCL4L1	Inflammatory response	NA
C05445: 3alpha,7alpha-Dihydroxy-5beta-cholestan-26-al	P-hsa04064-50	0.574858	0.346653	0.00234985	2	NF-kappa B signaling pathway	NF-kappa B signaling pathway: NFKBIA*	NFKBIA*	Host-virus interaction	TUMOR.PROMOTING.INFLAMMATION
D04197 C11736: No name	P-hsa04064-25	0.630046	0.495676	0.00188329	2	NF-kappa B signaling pathway	NF-kappa B signaling pathway: NFKB2	NFKB2	Biological rhythms	GENOME.INSTABILITY.AND.MUTATION
C04722: 3alpha,7alpha,12alpha-Trihydroxy-5beta-cholestanoate	P-hsa04064-52	0.632921	0.419002	0.00203437	2	NF-kappa B signaling pathway	NF-kappa B signaling pathway: TRAF1	TRAF1	Apoptosis	RESISTING.CELL.DEATH
C05751: trans-Oct-2-enoyl-[acp]	P-hsa04064-133	0.590426	0.400638	0.00190866	2	NF-kappa B signaling pathway	NF-kappa B signaling pathway: CXCL2	CXCL2	Inflammatory response	TUMOR.PROMOTING.INFLAMMATION
C00079: L-Phenylalanine	P-hsa04064-128	0.556976	0.314371	0.00193423	2	NF-kappa B signaling pathway	NF-kappa B signaling pathway: IL1B*	IL1B*	Inflammatory response	TUMOR.PROMOTING.INFLAMMATION
G00040: No name	P-hsa05220-4	0.550053	0.374468	0.00188625	2	Chronic myeloid leukemia	Chronic myeloid leukemia: PTPN11	PTPN11	NA	GENOME.INSTABILITY.AND.MUTATION
C05499: 17alpha,20alpha-Dihydroxycholesterol	P-hsa05220-50	0.453284	0.319742	0.00185127	2	Chronic myeloid leukemia	Chronic myeloid leukemia: MAPK1	MAPK1	Host-virus interaction	SUSTAINING.PROLIFERATIVE.SIGNALING
C16545: Tamoxifen N-oxide	P-hsa05220-25	0.553872	0.454153	0.00172561	2	Chronic myeloid leukemia	Chronic myeloid leukemia: BCL2L1*	BCL2L1*	Apoptosis	RESISTING.CELL.DEATH
C07712: Secalciferol	P-hsa05220-12 13	0.512213	0.324119	0.00204635	2	Chronic myeloid leukemia	Chronic myeloid leukemia: HDAC1 CTBP1	HDAC1 CTBP1	Host-virus interaction	NA
C01177: Inositol 1-phosphate	P-hsa05220-40	0.500461	0.176697	0.00182279	2	Chronic myeloid leukemia	Chronic myeloid leukemia: RB1	RB1	Host-virus interaction	GENOME.INSTABILITY.AND.MUTATION
C03090: 5-Phosphoribosylamine	P-hsa05220-3	0.595012	0.476806	0.00191559	2	Chronic myeloid leukemia	Chronic myeloid leukemia: BCL2L1	BCL2L1	Apoptosis	RESISTING.CELL.DEATH
C16610: Citalopram propionic acid	P-hsa05220-21	0.516396	0.331907	0.00170503	2	Chronic myeloid leukemia	Chronic myeloid leukemia: NFKBIA	NFKBIA	Host-virus interaction	TUMOR.PROMOTING.INFLAMMATION
C00637: Indole-3-acetaldehyde	P-hsa05220-22	0.403596	0.193581	0.0020742	2	Chronic myeloid leukemia	Chronic myeloid leukemia: CDKN1B	CDKN1B	Cell cycle	EVADING.GROWTH.SUPPRESSORS
C16587: 3-Carbamoyl-2-phenylpropionaldehyde	P-hsa05220-15	0.581112	0.454103	0.00230782	2	Chronic myeloid leukemia	Chronic myeloid leukemia: MYC	MYC	Transcription regulation	SUSTAINING.PROLIFERATIVE.SIGNALING
C00719: Betaine	P-hsa05220-19 41	0.679547	0.616538	0.00158494	2	Chronic myeloid leukemia	Chronic myeloid leukemia: SMAD4 SMAD3	SMAD4 SMAD3	Transcription regulation	NA
C03715: O-Alkylglycerone phosphate	P-hsa05220-6	0.37571	0.0323237	0.00176102	2	Chronic myeloid leukemia	Chronic myeloid leukemia: TP53	TP53	Host-virus interaction	GENOME.INSTABILITY.AND.MUTATION
C00331: Indolepyruvate	P-hsa04810-26 80	0.441511	0.241328	0.00132865	2	Regulation of actin cytoskeleton	Regulation of actin cytoskeleton: PFN3 ACTB	PFN3 ACTB	NA	NA
C16591: 3-Carbamoyl-2-phenylpropionic acid	P-hsa04810-21 82	0.504651	0.326202	0.00168111	2	Regulation of actin cytoskeleton	Regulation of actin cytoskeleton: CFL1 ACTB	CFL1 ACTB	NA	NA
C00104: IDP	P-hsa04810-48	0.521072	0.323677	0.0022592	2	Regulation of actin cytoskeleton	Regulation of actin cytoskeleton: IQGAP2	IQGAP2	NA	INVASION.AND.METASTASIS
G00029: No name	P-hsa04810-82 83	0.474309	0.331052	0.00153989	2	Regulation of actin cytoskeleton	Regulation of actin cytoskeleton: ACTB ARPC5	ACTB ARPC5	NA	NA
C00091: Succinyl-CoA	P-hsa04810-8 79	0.435231	0.184331	0.00148738	2	Regulation of actin cytoskeleton	Regulation of actin cytoskeleton: ARPC5 ACTB	ARPC5 ACTB	NA	NA
C05598: Phenylacetylglycine	P-hsa04810-23	0.570541	0.367634	0.00177501	2	Regulation of actin cytoskeleton	Regulation of actin cytoskeleton: GSN	GSN	Cilium biogenesis/degradation	RESISTING.CELL.DEATH
C00624: N-Acetyl-L-glutamate	P-hsa04810-35 81 80	0.427107	0.27715	0.00188226	2	Regulation of actin cytoskeleton	Regulation of actin cytoskeleton: MYL12B MYH9 ACTB	MYL12B MYH9 ACTB	Cell shape	NA
G00032: No name	P-hsa04810-30	0.565123	0.484041	0.00140908	2	Regulation of actin cytoskeleton	Regulation of actin cytoskeleton: VCL*	VCL*	Cell adhesion	SUSTAINING.PROLIFERATIVE.SIGNALING
C00091: Succinyl-CoA	P-hsa04810-8 82	0.435231	0.184331	0.00148738	2	Regulation of actin cytoskeleton	Regulation of actin cytoskeleton: ARPC5 ACTB*	ARPC5 ACTB*	NA	NA
C20238: (2R)-Ethylmalonyl-CoA	P-hsa04810-32	0.498486	0.299811	0.0021546	2	Regulation of actin cytoskeleton	Regulation of actin cytoskeleton: PXN	PXN	Cell adhesion	INVASION.AND.METASTASIS
C00019: S-Adenosyl-L-methionine	P-hsa04810-31	0.528327	0.420422	0.00174368	2	Regulation of actin cytoskeleton	Regulation of actin cytoskeleton: MSN	MSN	Cell shape	RESISTING.CELL.DEATH
C05598: Phenylacetylglycine	P-hsa04810-29	0.498494	0.356037	0.00192394	2	Regulation of actin cytoskeleton	Regulation of actin cytoskeleton: ACTN4	ACTN4	Protein transport	GENOME.INSTABILITY.AND.MUTATION
C00576: Betaine aldehyde	P-hsa04622-45	0.413638	0.317237	0.00178192	2	RIG-I-like receptor signaling pathway	RIG-I-like receptor signaling pathway: MAPK14	MAPK14	Stress response	SUSTAINING.PROLIFERATIVE.SIGNALING
C17339: 4-Cholesten-7alpha,12alpha-diol-3-one	P-hsa04622-5 33	0.393654	0.239614	0.00211527	2	RIG-I-like receptor signaling pathway	RIG-I-like receptor signaling pathway: MAVS TMEM173	MAVS TMEM173	Host-virus interaction	NA
C01024: Hydroxymethylbilane	P-hsa04622-44	0.453675	0.369889	0.00165427	2	RIG-I-like receptor signaling pathway	RIG-I-like receptor signaling pathway: MAPK8	MAPK8	Biological rhythms	RESISTING.CELL.DEATH
C03715: O-Alkylglycerone phosphate	P-hsa04622-6	0.502074	0.381244	0.00195355	2	RIG-I-like receptor signaling pathway	RIG-I-like receptor signaling pathway: NFKB1	NFKB1	Transcription regulation	TUMOR.PROMOTING.INFLAMMATION
C05746: 3-Oxohexanoyl-[acp]	P-hsa04622-9 35	0.668086	0.621805	0.00217409	2	RIG-I-like receptor signaling pathway	RIG-I-like receptor signaling pathway: IRF3 PIN1	IRF3 PIN1	Host-virus interaction	NA
D04197 C11736: No name	P-hsa04622-21 22 23	0.411282	-0.0163021	0.00111276	2	RIG-I-like receptor signaling pathway	RIG-I-like receptor signaling pathway: CHUK IKBKB IKBKG	CHUK IKBKB IKBKG	Host-virus interaction	NA
C16335: OPC4-CoA	P-hsa04622-11	0.627493	0.608358	0.00226594	2	RIG-I-like receptor signaling pathway	RIG-I-like receptor signaling pathway: IRF7	IRF7	Host-virus interaction	IMMUNE.DESTRUCTION
C19574: 4-(Methylnitrosamino)-1-(3-pyridyl)-1-butanol	P-hsa04664-46	0.576944	0.467334	0.00156731	2	Fc epsilon RI signaling pathway	Fc epsilon RI signaling pathway: PLA2G4B	PLA2G4B	Lipid degradation	GENOME.INSTABILITY.AND.MUTATION
G00029: No name	P-hsa04664-3 4 5	0.631506	0.519816	0.00267237	2	Fc epsilon RI signaling pathway	Fc epsilon RI signaling pathway: FCER1G MS4A2 FCER1A	FCER1G MS4A2 FCER1A	NA	NA
G00058: No name	P-hsa04664-25	0.552932	0.279898	0.00204474	2	Fc epsilon RI signaling pathway	Fc epsilon RI signaling pathway: MAPK14	MAPK14	Stress response	SUSTAINING.PROLIFERATIVE.SIGNALING
C00185: Cellobiose	P-hsa04664-23	0.619034	0.545326	0.00233236	2	Fc epsilon RI signaling pathway	Fc epsilon RI signaling pathway: AKT3	AKT3	Glycogen biosynthesis	SUSTAINING.PROLIFERATIVE.SIGNALING
C16587: 3-Carbamoyl-2-phenylpropionaldehyde	P-hsa04664-30	0.692117	0.640902	0.00185924	2	Fc epsilon RI signaling pathway	Fc epsilon RI signaling pathway: PRKCA	PRKCA	Apoptosis	SUSTAINING.PROLIFERATIVE.SIGNALING
G00029: No name	P-hsa04664-47	0.565417	0.404372	0.0018349	2	Fc epsilon RI signaling pathway	Fc epsilon RI signaling pathway: MAPK8	MAPK8	Biological rhythms	RESISTING.CELL.DEATH
C05665: 3-Aminopropanal	P-hsa04710-7	0.415394	0.129433	0.00203981	2	Circadian rhythm	Circadian rhythm: PER1	PER1	Biological rhythms	SUSTAINING.PROLIFERATIVE.SIGNALING
C00019: S-Adenosyl-L-methionine	P-hsa04710-11	0.503071	0.294694	0.00122212	2	Circadian rhythm	Circadian rhythm: CRY1	CRY1	Biological rhythms	GENOME.INSTABILITY.AND.MUTATION
G00032: No name	P-hsa04710-5	0.35589	0.175727	0.00124811	2	Circadian rhythm	Circadian rhythm: RORA	RORA	Biological rhythms	GENOME.INSTABILITY.AND.MUTATION
C16596: 5-Phenyl-1,3-oxazinane-2,4-dione	P-hsa04710-23	0.384855	0.177273	0.00159809	2	Circadian rhythm	Circadian rhythm: BHLHE41	BHLHE41	Biological rhythms	RESISTING.CELL.DEATH
C20859: Galactosyl-1-alkyl-2-acylglycerol	P-hsa04971-55	0.600622	0.457336	0.00163406	2	Gastric acid secretion	Gastric acid secretion: MYLK4	MYLK4	NA	GENOME.INSTABILITY.AND.MUTATION
C03594: 7alpha-Hydroxycholesterol	P-hsa04971-56	0.362787	0.264475	0.00207381	2	Gastric acid secretion	Gastric acid secretion: CAMK2A	CAMK2A	Neurogenesis	SUSTAINING.PROLIFERATIVE.SIGNALING
C00718: Amylose	P-hsa04971-49	0.507001	0.405935	0.00110592	2	Gastric acid secretion	Gastric acid secretion: KCNJ1	KCNJ1	Potassium transport	GENOME.INSTABILITY.AND.MUTATION
C01177: Inositol 1-phosphate	P-hsa04971-52 53	0.720286	0.664975	0.00152214	2	Gastric acid secretion	Gastric acid secretion: EZR ACTB	EZR ACTB	Cell shape	NA
C00288: HCO3-	P-hsa04971-39	0.400517	0.292279	0.00159154	2	Gastric acid secretion	Gastric acid secretion: EZR	EZR	Cell shape	INVASION.AND.METASTASIS
C00245: Taurine	P-hsa04971-37	0.348859	0.216806	0.0015086	2	Gastric acid secretion	Gastric acid secretion: KCNQ1	KCNQ1	Potassium transport	GENOME.INSTABILITY.AND.MUTATION
C03594: 7alpha-Hydroxycholesterol	P-hsa04010-14	0.538147	0.300537	0.0020533	2	MAPK signaling pathway	MAPK signaling pathway: MAPT	MAPT	NA	GENOME.INSTABILITY.AND.MUTATION
C15646: 1-(1-Alkenyl)-sn-glycero-3-phosphate	P-hsa04010-117	0.607066	0.534778	0.00153628	2	MAPK signaling pathway	MAPK signaling pathway: JUND	JUND	Transcription regulation	SUSTAINING.PROLIFERATIVE.SIGNALING
C00114: Choline	P-hsa04010-78	0.470232	0.382658	0.00265585	2	MAPK signaling pathway	MAPK signaling pathway: MAP3K4	MAP3K4	NA	CELLULAR.ENERGETICS
C00167: UDP-glucuronate	P-hsa04010-63	0.647204	0.486032	0.00122764	2	MAPK signaling pathway	MAPK signaling pathway: MAX	MAX	Transcription regulation	CELLULAR.ENERGETICS
C02218: Dehydroalanine	P-hsa04010-13	0.616581	0.579039	0.00174033	2	MAPK signaling pathway	MAPK signaling pathway: STMN1	STMN1	Neurogenesis	INVASION.AND.METASTASIS
G00035: No name	P-hsa04010-86	0.61383	0.457125	0.00132563	2	MAPK signaling pathway	MAPK signaling pathway: MAP4K2	MAP4K2	Stress response	TUMOR.PROMOTING.INFLAMMATION
C16631: alpha-Fluoro-beta-ureidopropionic acid	P-hsa04010-67	0.708785	0.589996	0.00171552	2	MAPK signaling pathway	MAPK signaling pathway: ELK1	ELK1	Transcription regulation	SUSTAINING.PROLIFERATIVE.SIGNALING
C16587: 3-Carbamoyl-2-phenylpropionaldehyde	P-hsa04010-129	0.353964	0.168353	0.00196325	2	MAPK signaling pathway	MAPK signaling pathway: FOS	FOS	NA	SUSTAINING.PROLIFERATIVE.SIGNALING
C00071: Aldehyde	P-hsa04010-120	0.472052	0.3605	0.00201101	2	MAPK signaling pathway	MAPK signaling pathway: NFATC1	NFATC1	Transcription regulation	SUSTAINING.PROLIFERATIVE.SIGNALING
C16331: OPC6-CoA	P-hsa04010-87	0.650173	0.582773	0.00220889	2	MAPK signaling pathway	MAPK signaling pathway: STK3	STK3	Apoptosis	RESISTING.CELL.DEATH
C15646: 1-(1-Alkenyl)-sn-glycero-3-phosphate	P-hsa04010-54	0.482668	0.264623	0.00199774	2	MAPK signaling pathway	MAPK signaling pathway: NR4A1	NR4A1	NA	RESISTING.CELL.DEATH
G00048: No name	P-hsa04010-79	0.650232	0.509487	0.00143473	2	MAPK signaling pathway	MAPK signaling pathway: HSPB1	HSPB1	Stress response	GENOME.INSTABILITY.AND.MUTATION
C12144: Phytosphingosine	P-hsa04010-61	0.737361	0.601801	0.0018622	2	MAPK signaling pathway	MAPK signaling pathway: ATF4	ATF4	Transcription regulation	RESISTING.CELL.DEATH
C00346: Ethanolamine phosphate	P-hsa04010-66	0.551627	0.3782	0.00137085	2	MAPK signaling pathway	MAPK signaling pathway: TP53	TP53	Transcription regulation	GENOME.INSTABILITY.AND.MUTATION
C12144: Phytosphingosine	P-hsa04010-134	0.498691	0.350605	0.00183585	2	MAPK signaling pathway	MAPK signaling pathway: ATF4*	ATF4*	Transcription regulation	RESISTING.CELL.DEATH
C16545: Tamoxifen N-oxide	P-hsa04010-58	0.772734	0.67925	0.00167558	2	MAPK signaling pathway	MAPK signaling pathway: CDC25B	CDC25B	Cell cycle	EVADING.GROWTH.SUPPRESSORS
C20859: Galactosyl-1-alkyl-2-acylglycerol	P-hsa04010-131	0.565406	0.5195	0.00197401	2	MAPK signaling pathway	MAPK signaling pathway: MYC	MYC	Transcription regulation	SUSTAINING.PROLIFERATIVE.SIGNALING
C00624: N-Acetyl-L-glutamate	P-hsa04010-65	0.681557	0.560875	0.00157292	2	MAPK signaling pathway	MAPK signaling pathway: ELK4	ELK4	Transcription regulation	RESISTING.CELL.DEATH
C16631: alpha-Fluoro-beta-ureidopropionic acid	P-hsa04010-88 92	0.485584	0.397053	0.00180143	2	MAPK signaling pathway	MAPK signaling pathway: ECSIT TRAF6	ECSIT TRAF6	Innate immunity	SUSTAINING.PROLIFERATIVE.SIGNALING
C05768: Coproporphyrinogen I	P-hsa04010-107	0.62183	0.547671	0.00208495	2	MAPK signaling pathway	MAPK signaling pathway: MAP3K2	MAP3K2	NA	SUSTAINING.PROLIFERATIVE.SIGNALING
C01243: 1D-myo-Inositol 1,3,4-trisphosphate	P-hsa04010-15	0.562684	0.351987	0.00167408	2	MAPK signaling pathway	MAPK signaling pathway: NFKB1	NFKB1	Transcription regulation	TUMOR.PROMOTING.INFLAMMATION
C02843 C20876: No name	P-hsa04010-119	0.621951	0.436027	0.00203222	2	MAPK signaling pathway	MAPK signaling pathway: NFATC3	NFATC3	Transcription regulation	SUSTAINING.PROLIFERATIVE.SIGNALING
C00053: 3'-Phosphoadenylyl sulfate	P-hsa04010-68	0.679382	0.542225	0.00194616	2	MAPK signaling pathway	MAPK signaling pathway: ATF2	ATF2	Transcription regulation	SUSTAINING.PROLIFERATIVE.SIGNALING
G00029: No name	P-hsa04010-62	0.696686	0.583107	0.00158075	2	MAPK signaling pathway	MAPK signaling pathway: MEF2C	MEF2C	Transcription regulation	INDUCING.ANGIOGENESIS
C06055: O-Phospho-4-hydroxy-L-threonine	P-hsa04010-64	0.705266	0.686385	0.00157675	2	MAPK signaling pathway	MAPK signaling pathway: DDIT3	DDIT3	Transcription regulation	RESISTING.CELL.DEATH
C05746: 3-Oxohexanoyl-[acp]	P-hsa04010-118	0.540647	0.39811	0.00167532	2	MAPK signaling pathway	MAPK signaling pathway: JUN	JUN	Transcription regulation	SUSTAINING.PROLIFERATIVE.SIGNALING
C04646: 6-Thioinosine-5'-monophosphate	P-hsa04010-12	0.404552	0.295493	0.00166738	2	MAPK signaling pathway	MAPK signaling pathway: PLA2G4B	PLA2G4B	Lipid degradation	GENOME.INSTABILITY.AND.MUTATION
C00157: Phosphatidylcholine	P-hsa04010-57	0.399696	0.180544	0.00148069	2	MAPK signaling pathway	MAPK signaling pathway: NLK	NLK	Transcription regulation	SUSTAINING.PROLIFERATIVE.SIGNALING
G00104: No name	P-hsa04750-7	0.529124	0.354609	0.00238238	2	Inflammatory mediator regulation of TRP channels	Inflammatory mediator regulation of TRP channels: TRPV1	TRPV1	Ion channel	SUSTAINING.PROLIFERATIVE.SIGNALING
C00415: Dihydrofolate	P-hsa04750-90	0.532984	0.438253	0.00165774	2	Inflammatory mediator regulation of TRP channels	Inflammatory mediator regulation of TRP channels: C01245**	C01245**	NA	NA
[truncated: 35,362 more rows]
