# Supplementary material for: Crosstalk between Metabolite Production and Signaling Activity in Breast Cancer
Source: Int J Mol Sci. 2023 Apr 18;24(8):7450. doi: 10.3390/ijms24087450 (PMC10138666; doi:10.3390/ijms24087450)
Supplement: Supplementary file 1 [file ijms-24-07450-s001.zip › Table S3.xlsx]

## Sheet: differentially produced metabol
Metabolite	Metabolica (BRCA)	Metabolomics (BRCA)
1-methylimidazoleacetate	(p > 0.05) OR (p < 0.05 AND absolute foldchange < 1.5)	3.5907e-08
1-methylnicotinamide	8.02601e-07	0.000856813
1-oleoylglycerol (1-monoolein)	2.11358e-07	0.00190956
2-aminoadipate	1.0185e-62	(p > 0.05) OR (p < 0.05 AND absolute foldchange < 1.5)
2'-deoxycytidine	1.80598e-21	(p > 0.05) OR (p < 0.05 AND absolute foldchange < 1.5)
2'-deoxycytidine 5'-monophosphate	1.78603e-09	(p > 0.05) OR (p < 0.05 AND absolute foldchange < 1.5)
2'-deoxyguanosine	2.16906e-11	(p > 0.05) OR (p < 0.05 AND absolute foldchange < 1.5)
2'-deoxyinosine	9.62405e-09	(p > 0.05) OR (p < 0.05 AND absolute foldchange < 1.5)
2-hydroxyglutarate	(p > 0.05) OR (p < 0.05 AND absolute foldchange < 1.5)	0.00977586
2-phosphoglycerate	(p > 0.05) OR (p < 0.05 AND absolute foldchange < 1.5)	(p > 0.05) OR (p < 0.05 AND absolute foldchange < 1.5)
3,4-dihydroxyphenethyleneglycol	(p > 0.05) OR (p < 0.05 AND absolute foldchange < 1.5)	(p > 0.05) OR (p < 0.05 AND absolute foldchange < 1.5)
3-aminoisobutyrate	6.4036e-06	2.8398e-06
3-methyl-2-oxobutyrate	(p > 0.05) OR (p < 0.05 AND absolute foldchange < 1.5)	2.47984e-07
3-ureidopropionate	4.96501e-11	(p > 0.05) OR (p < 0.05 AND absolute foldchange < 1.5)
4-guanidinobutanoate	(p > 0.05) OR (p < 0.05 AND absolute foldchange < 1.5)	(p > 0.05) OR (p < 0.05 AND absolute foldchange < 1.5)
4-hydroxyphenylacetate	0.00109647	(p > 0.05) OR (p < 0.05 AND absolute foldchange < 1.5)
4-hydroxyphenylpyruvate	4.97544e-11	(p > 0.05) OR (p < 0.05 AND absolute foldchange < 1.5)
5,6-dihydrouracil	0.00304823	6.32034e-08
5-oxoproline	(p > 0.05) OR (p < 0.05 AND absolute foldchange < 1.5)	(p > 0.05) OR (p < 0.05 AND absolute foldchange < 1.5)
6-phosphogluconate	(p > 0.05) OR (p < 0.05 AND absolute foldchange < 1.5)	(p > 0.05) OR (p < 0.05 AND absolute foldchange < 1.5)
7-beta-hydroxycholesterol	3.53996e-16	0.0149214
adenine	1.25702e-11	(p > 0.05) OR (p < 0.05 AND absolute foldchange < 1.5)
adenosine	6.15465e-10	(p > 0.05) OR (p < 0.05 AND absolute foldchange < 1.5)
adenylosuccinate	3.38355e-15	(p > 0.05) OR (p < 0.05 AND absolute foldchange < 1.5)
agmatine	(p > 0.05) OR (p < 0.05 AND absolute foldchange < 1.5)	(p > 0.05) OR (p < 0.05 AND absolute foldchange < 1.5)
allantoin	(p > 0.05) OR (p < 0.05 AND absolute foldchange < 1.5)	(p > 0.05) OR (p < 0.05 AND absolute foldchange < 1.5)
alpha-ketoglutarate	(p > 0.05) OR (p < 0.05 AND absolute foldchange < 1.5)	(p > 0.05) OR (p < 0.05 AND absolute foldchange < 1.5)
androsterone sulfate	(p > 0.05) OR (p < 0.05 AND absolute foldchange < 1.5)	(p > 0.05) OR (p < 0.05 AND absolute foldchange < 1.5)
anserine	(p > 0.05) OR (p < 0.05 AND absolute foldchange < 1.5)	(p > 0.05) OR (p < 0.05 AND absolute foldchange < 1.5)
arachidonate (20:4n6)	(p > 0.05) OR (p < 0.05 AND absolute foldchange < 1.5)	4.80103e-07
arginine	9.98815e-09	5.28873e-05
argininosuccinate	1.37659e-07	(p > 0.05) OR (p < 0.05 AND absolute foldchange < 1.5)
asparagine	1.9841e-14	0.0012957
aspartate	(p > 0.05) OR (p < 0.05 AND absolute foldchange < 1.5)	7.71734e-10
beta-alanine	3.85448e-16	0.00309969
beta-hydroxypyruvate	(p > 0.05) OR (p < 0.05 AND absolute foldchange < 1.5)	(p > 0.05) OR (p < 0.05 AND absolute foldchange < 1.5)
caprate (10:0)	2.21424e-12	(p > 0.05) OR (p < 0.05 AND absolute foldchange < 1.5)
caprylate (8:0)	4.47888e-10	(p > 0.05) OR (p < 0.05 AND absolute foldchange < 1.5)
carnitine	(p > 0.05) OR (p < 0.05 AND absolute foldchange < 1.5)	(p > 0.05) OR (p < 0.05 AND absolute foldchange < 1.5)
carnosine	0.0127362	(p > 0.05) OR (p < 0.05 AND absolute foldchange < 1.5)
cholesterol	1.00623e-05	0.0125031
choline	1.92199e-10	3.5907e-08
choline phosphate	(p > 0.05) OR (p < 0.05 AND absolute foldchange < 1.5)	(p > 0.05) OR (p < 0.05 AND absolute foldchange < 1.5)
citrate	1.96086e-08	(p > 0.05) OR (p < 0.05 AND absolute foldchange < 1.5)
citrulline	(p > 0.05) OR (p < 0.05 AND absolute foldchange < 1.5)	0.00395386
cortisol	(p > 0.05) OR (p < 0.05 AND absolute foldchange < 1.5)	9.40213e-08
cortisone	(p > 0.05) OR (p < 0.05 AND absolute foldchange < 1.5)	(p > 0.05) OR (p < 0.05 AND absolute foldchange < 1.5)
creatine	(p > 0.05) OR (p < 0.05 AND absolute foldchange < 1.5)	9.02508e-05
cystathionine	0.00908507	0.00332397
cysteine	0.000476118	3.78993e-05
cysteinylglycine	(p > 0.05) OR (p < 0.05 AND absolute foldchange < 1.5)	(p > 0.05) OR (p < 0.05 AND absolute foldchange < 1.5)
cytidine	9.78529e-06	(p > 0.05) OR (p < 0.05 AND absolute foldchange < 1.5)
cytidine 5'-diphosphocholine	(p > 0.05) OR (p < 0.05 AND absolute foldchange < 1.5)	8.34133e-05
cytidine-5'-diphosphoethanolamine	6.3142e-06	(p > 0.05) OR (p < 0.05 AND absolute foldchange < 1.5)
deoxycarnitine	(p > 0.05) OR (p < 0.05 AND absolute foldchange < 1.5)	0.00115213
ethanolamine	0.0262069	(p > 0.05) OR (p < 0.05 AND absolute foldchange < 1.5)
fructose	(p > 0.05) OR (p < 0.05 AND absolute foldchange < 1.5)	0.0226188
fructose 1-phosphate	(p > 0.05) OR (p < 0.05 AND absolute foldchange < 1.5)	(p > 0.05) OR (p < 0.05 AND absolute foldchange < 1.5)
fructose-6-phosphate	1.43826e-05	6.08432e-09
fumarate	(p > 0.05) OR (p < 0.05 AND absolute foldchange < 1.5)	(p > 0.05) OR (p < 0.05 AND absolute foldchange < 1.5)
gamma-glutamylcysteine	(p > 0.05) OR (p < 0.05 AND absolute foldchange < 1.5)	(p > 0.05) OR (p < 0.05 AND absolute foldchange < 1.5)
gluconate	(p > 0.05) OR (p < 0.05 AND absolute foldchange < 1.5)	(p > 0.05) OR (p < 0.05 AND absolute foldchange < 1.5)
glucose	(p > 0.05) OR (p < 0.05 AND absolute foldchange < 1.5)	(p > 0.05) OR (p < 0.05 AND absolute foldchange < 1.5)
glucose 1-phosphate	(p > 0.05) OR (p < 0.05 AND absolute foldchange < 1.5)	(p > 0.05) OR (p < 0.05 AND absolute foldchange < 1.5)
glucuronate	(p > 0.05) OR (p < 0.05 AND absolute foldchange < 1.5)	(p > 0.05) OR (p < 0.05 AND absolute foldchange < 1.5)
glutamate	(p > 0.05) OR (p < 0.05 AND absolute foldchange < 1.5)	5.49388e-12
glutamine	(p > 0.05) OR (p < 0.05 AND absolute foldchange < 1.5)	1.77042e-08
glycerol	2.47875e-05	(p > 0.05) OR (p < 0.05 AND absolute foldchange < 1.5)
glycerophosphoethanolamine	3.29793e-05	(p > 0.05) OR (p < 0.05 AND absolute foldchange < 1.5)
glycine	0.00122308	(p > 0.05) OR (p < 0.05 AND absolute foldchange < 1.5)
glycochenodeoxycholate	0.00920244	0.0462551
glycocholate	0.0092829	(p > 0.05) OR (p < 0.05 AND absolute foldchange < 1.5)
glycolate (hydroxyacetate)	6.28652e-24	(p > 0.05) OR (p < 0.05 AND absolute foldchange < 1.5)
guanidinoacetate	1.88304e-05	(p > 0.05) OR (p < 0.05 AND absolute foldchange < 1.5)
guanine	1.94912e-09	1.6509e-10
guanosine	2.99463e-08	(p > 0.05) OR (p < 0.05 AND absolute foldchange < 1.5)
gulono-1,4-lactone	(p > 0.05) OR (p < 0.05 AND absolute foldchange < 1.5)	(p > 0.05) OR (p < 0.05 AND absolute foldchange < 1.5)
heme*	(p > 0.05) OR (p < 0.05 AND absolute foldchange < 1.5)	(p > 0.05) OR (p < 0.05 AND absolute foldchange < 1.5)
hippurate	1.54522e-26	(p > 0.05) OR (p < 0.05 AND absolute foldchange < 1.5)
histamine	(p > 0.05) OR (p < 0.05 AND absolute foldchange < 1.5)	(p > 0.05) OR (p < 0.05 AND absolute foldchange < 1.5)
histidine	0.00813183	3.32472e-07
homocarnosine	0.0329878	(p > 0.05) OR (p < 0.05 AND absolute foldchange < 1.5)
homocysteine	4.3096e-07	(p > 0.05) OR (p < 0.05 AND absolute foldchange < 1.5)
hypotaurine	(p > 0.05) OR (p < 0.05 AND absolute foldchange < 1.5)	(p > 0.05) OR (p < 0.05 AND absolute foldchange < 1.5)
hypoxanthine	6.22699e-12	(p > 0.05) OR (p < 0.05 AND absolute foldchange < 1.5)
indoleacetate	(p > 0.05) OR (p < 0.05 AND absolute foldchange < 1.5)	(p > 0.05) OR (p < 0.05 AND absolute foldchange < 1.5)
inosine	2.16906e-11	(p > 0.05) OR (p < 0.05 AND absolute foldchange < 1.5)
isoleucine	(p > 0.05) OR (p < 0.05 AND absolute foldchange < 1.5)	0.000286762
kynurenine	(p > 0.05) OR (p < 0.05 AND absolute foldchange < 1.5)	0.007828
lactate	(p > 0.05) OR (p < 0.05 AND absolute foldchange < 1.5)	2.80151e-09
laurate (12:0)	2.24677e-07	7.24111e-07
leucine	(p > 0.05) OR (p < 0.05 AND absolute foldchange < 1.5)	(p > 0.05) OR (p < 0.05 AND absolute foldchange < 1.5)
linolenate [alpha or gamma; (18:3n3 or 6)]	(p > 0.05) OR (p < 0.05 AND absolute foldchange < 1.5)	(p > 0.05) OR (p < 0.05 AND absolute foldchange < 1.5)
lysine	(p > 0.05) OR (p < 0.05 AND absolute foldchange < 1.5)	(p > 0.05) OR (p < 0.05 AND absolute foldchange < 1.5)
malate	4.74548e-08	2.41001e-05
maltose	1.1922e-05	0.00121116
mannose	(p > 0.05) OR (p < 0.05 AND absolute foldchange < 1.5)	(p > 0.05) OR (p < 0.05 AND absolute foldchange < 1.5)
mannose-6-phosphate	(p > 0.05) OR (p < 0.05 AND absolute foldchange < 1.5)	3.78993e-05
methionine	(p > 0.05) OR (p < 0.05 AND absolute foldchange < 1.5)	(p > 0.05) OR (p < 0.05 AND absolute foldchange < 1.5)
myo-inositol	0.00774246	(p > 0.05) OR (p < 0.05 AND absolute foldchange < 1.5)
nicotinamide	1.11961e-06	(p > 0.05) OR (p < 0.05 AND absolute foldchange < 1.5)
nicotinamide riboside*	(p > 0.05) OR (p < 0.05 AND absolute foldchange < 1.5)	(p > 0.05) OR (p < 0.05 AND absolute foldchange < 1.5)
nicotinate	(p > 0.05) OR (p < 0.05 AND absolute foldchange < 1.5)	(p > 0.05) OR (p < 0.05 AND absolute foldchange < 1.5)
ornithine	(p > 0.05) OR (p < 0.05 AND absolute foldchange < 1.5)	0.0113292
orotate	0.000427337	(p > 0.05) OR (p < 0.05 AND absolute foldchange < 1.5)
palmitate (16:0)	0.000139667	(p > 0.05) OR (p < 0.05 AND absolute foldchange < 1.5)
palmitoylcarnitine	0.0149122	0.0112726
pantothenate	(p > 0.05) OR (p < 0.05 AND absolute foldchange < 1.5)	(p > 0.05) OR (p < 0.05 AND absolute foldchange < 1.5)
phenylacetate	0.0333155	(p > 0.05) OR (p < 0.05 AND absolute foldchange < 1.5)
phenylalanine	8.36088e-20	(p > 0.05) OR (p < 0.05 AND absolute foldchange < 1.5)
phosphoethanolamine	1.35443e-10	9.24682e-10
proline	(p > 0.05) OR (p < 0.05 AND absolute foldchange < 1.5)	(p > 0.05) OR (p < 0.05 AND absolute foldchange < 1.5)
putrescine	0.00011329	0.00224323
pyridoxal	0.00306641	(p > 0.05) OR (p < 0.05 AND absolute foldchange < 1.5)
pyridoxate	0.000708089	(p > 0.05) OR (p < 0.05 AND absolute foldchange < 1.5)
pyruvate	(p > 0.05) OR (p < 0.05 AND absolute foldchange < 1.5)	0.00947039
ribose	(p > 0.05) OR (p < 0.05 AND absolute foldchange < 1.5)	(p > 0.05) OR (p < 0.05 AND absolute foldchange < 1.5)
ribose 5-phosphate	8.03424e-06	(p > 0.05) OR (p < 0.05 AND absolute foldchange < 1.5)
ribulose	0.000299889	(p > 0.05) OR (p < 0.05 AND absolute foldchange < 1.5)
saccharopine	(p > 0.05) OR (p < 0.05 AND absolute foldchange < 1.5)	(p > 0.05) OR (p < 0.05 AND absolute foldchange < 1.5)
serine	(p > 0.05) OR (p < 0.05 AND absolute foldchange < 1.5)	(p > 0.05) OR (p < 0.05 AND absolute foldchange < 1.5)
sorbitol	(p > 0.05) OR (p < 0.05 AND absolute foldchange < 1.5)	(p > 0.05) OR (p < 0.05 AND absolute foldchange < 1.5)
spermidine	2.96978e-06	(p > 0.05) OR (p < 0.05 AND absolute foldchange < 1.5)
spermine	0.000100441	(p > 0.05) OR (p < 0.05 AND absolute foldchange < 1.5)
sphinganine	(p > 0.05) OR (p < 0.05 AND absolute foldchange < 1.5)	0.000247841
sphingosine	(p > 0.05) OR (p < 0.05 AND absolute foldchange < 1.5)	0.000461704
squalene	(p > 0.05) OR (p < 0.05 AND absolute foldchange < 1.5)	0.000668871
stearidonate (18:4n3)	(p > 0.05) OR (p < 0.05 AND absolute foldchange < 1.5)	(p > 0.05) OR (p < 0.05 AND absolute foldchange < 1.5)
stearoyl sphingomyelin	(p > 0.05) OR (p < 0.05 AND absolute foldchange < 1.5)	(p > 0.05) OR (p < 0.05 AND absolute foldchange < 1.5)
succinate	9.62661e-07	0.0401926
taurine	(p > 0.05) OR (p < 0.05 AND absolute foldchange < 1.5)	5.32074e-05
taurochenodeoxycholate	0.00920244	(p > 0.05) OR (p < 0.05 AND absolute foldchange < 1.5)
testosterone	(p > 0.05) OR (p < 0.05 AND absolute foldchange < 1.5)	(p > 0.05) OR (p < 0.05 AND absolute foldchange < 1.5)
thiamin diphosphate	0.0181886	(p > 0.05) OR (p < 0.05 AND absolute foldchange < 1.5)
thymidine	7.03047e-08	(p > 0.05) OR (p < 0.05 AND absolute foldchange < 1.5)
thymidine 5'-monophosphate	8.54723e-11	(p > 0.05) OR (p < 0.05 AND absolute foldchange < 1.5)
thymine	(p > 0.05) OR (p < 0.05 AND absolute foldchange < 1.5)	(p > 0.05) OR (p < 0.05 AND absolute foldchange < 1.5)
trans-4-hydroxyproline	(p > 0.05) OR (p < 0.05 AND absolute foldchange < 1.5)	6.73826e-05
tyrosine	5.13466e-07	(p > 0.05) OR (p < 0.05 AND absolute foldchange < 1.5)
uracil	(p > 0.05) OR (p < 0.05 AND absolute foldchange < 1.5)	1.61262e-09
urate	0.000190857	(p > 0.05) OR (p < 0.05 AND absolute foldchange < 1.5)
urea	(p > 0.05) OR (p < 0.05 AND absolute foldchange < 1.5)	(p > 0.05) OR (p < 0.05 AND absolute foldchange < 1.5)
uridine	0.000320927	(p > 0.05) OR (p < 0.05 AND absolute foldchange < 1.5)
valine	(p > 0.05) OR (p < 0.05 AND absolute foldchange < 1.5)	(p > 0.05) OR (p < 0.05 AND absolute foldchange < 1.5)
xanthine	5.21504e-05	6.14255e-06
xanthosine	(p > 0.05) OR (p < 0.05 AND absolute foldchange < 1.5)	(p > 0.05) OR (p < 0.05 AND absolute foldchange < 1.5)
xylitol	6.0231e-06	(p > 0.05) OR (p < 0.05 AND absolute foldchange < 1.5)
xylose	0.00142512	(p > 0.05) OR (p < 0.05 AND absolute foldchange < 1.5)
xylulose	2.69356e-09	3.78993e-05
