# Supplementary material for: Crosstalk between Metabolite Production and Signaling Activity in Breast Cancer
Source: Int J Mol Sci. 2023 Apr 18;24(8):7450. doi: 10.3390/ijms24087450 (PMC10138666; doi:10.3390/ijms24087450)
Supplement: Supplementary file 1 [file ijms-24-07450-s001.zip › Table S4.xlsx]

## Sheet: allGenes_Metabolica_Hipathia
Entrez gene ID	HGNC	Metabolic circuits (Metabolica)	Signaling circuits (hipathia)
2	A2M		Yes
127550	A3GALT2	Yes
53947	A4GALT	Yes
65985	AACS	Yes
13	AADAC	Yes
51166	AADAT	Yes
15	AANAT	Yes
10157	AASS	Yes
18	ABAT	Yes
8647	ABCB11		Yes
5244	ABCB4		Yes
1244	ABCC2		Yes
6833	ABCC8		Yes
26090	ABHD12	Yes
100526760	ABHD14A-ACY1	Yes
81926	ABHD17A	Yes
51104	ABHD17B	Yes
58489	ABHD17C	Yes
51099	ABHD5	Yes	Yes
57406	ABHD6	Yes
10152	ABI2		Yes
25	ABL1		Yes
27	ABL2		Yes
3983	ABLIM1		Yes
84448	ABLIM2		Yes
22885	ABLIM3		Yes
28	ABO	Yes
30	ACAA1	Yes	Yes
10449	ACAA2	Yes
31	ACACA	Yes	Yes
32	ACACB	Yes	Yes
33	ACADL	Yes	Yes
34	ACADM	Yes	Yes
35	ACADS	Yes
36	ACADSB	Yes
37	ACADVL	Yes
38	ACAT1	Yes
39	ACAT2	Yes
1636	ACE		Yes
125981	ACER1	Yes
340485	ACER2	Yes
43	ACHE	Yes
47	ACLY	Yes
130013	ACMSD	Yes
48	ACO1	Yes
50	ACO2	Yes
641371	ACOT1	Yes
134526	ACOT12	Yes
10965	ACOT2	Yes	Yes
122970	ACOT4	Yes
11332	ACOT7	Yes
10005	ACOT8	Yes
51	ACOX1	Yes	Yes
8309	ACOX2	Yes	Yes
8310	ACOX3	Yes	Yes
52	ACP1	Yes	Yes
53	ACP2	Yes
55	ACP3	Yes
93650	ACP4	Yes
54	ACP5	Yes
51205	ACP6	Yes
23205	ACSBG1	Yes	Yes
81616	ACSBG2	Yes	Yes
2180	ACSL1	Yes	Yes
2181	ACSL3	Yes	Yes
2182	ACSL4	Yes	Yes
51703	ACSL5	Yes	Yes
23305	ACSL6	Yes	Yes
116285	ACSM1	Yes
123876	ACSM2A	Yes
348158	ACSM2B	Yes
6296	ACSM3	Yes
341392	ACSM4	Yes
54988	ACSM5	Yes
142827	ACSM6	Yes
84532	ACSS1	Yes
55902	ACSS2	Yes
79611	ACSS3	Yes
59	ACTA2		Yes
60	ACTB		Yes
70	ACTC1		Yes
71	ACTG1		Yes
72	ACTG2		Yes
87	ACTN1		Yes
88	ACTN2		Yes
89	ACTN3		Yes
81	ACTN4		Yes
90	ACVR1		Yes
91	ACVR1B		Yes
130399	ACVR1C		Yes
92	ACVR2A		Yes
93	ACVR2B		Yes
95	ACY1	Yes
97	ACYP1	Yes
98	ACYP2	Yes
100	ADA	Yes
51816	ADA2	Yes
102	ADAM10		Yes
6868	ADAM17		Yes
107	ADCY1	Yes	Yes
55811	ADCY10	Yes	Yes
108	ADCY2	Yes	Yes
109	ADCY3	Yes	Yes
196883	ADCY4	Yes	Yes
111	ADCY5	Yes	Yes
112	ADCY6	Yes	Yes
113	ADCY7	Yes	Yes
114	ADCY8	Yes	Yes
115	ADCY9	Yes	Yes
116	ADCYAP1		Yes
117	ADCYAP1R1		Yes
575	ADGRB1		Yes
124	ADH1A	Yes
125	ADH1B	Yes
126	ADH1C	Yes
127	ADH4	Yes
128	ADH5	Yes
130	ADH6	Yes
131	ADH7	Yes
55256	ADI1	Yes
9370	ADIPOQ		Yes
51094	ADIPOR1		Yes
79602	ADIPOR2		Yes
132	ADK	Yes
84890	ADO	Yes
134	ADORA1		Yes
135	ADORA2A		Yes
136	ADORA2B		Yes
140	ADORA3		Yes
83440	ADPGK	Yes
56985	ADPRM	Yes
148	ADRA1A		Yes
147	ADRA1B		Yes
146	ADRA1D		Yes
150	ADRA2A		Yes
151	ADRA2B		Yes
152	ADRA2C		Yes
153	ADRB1		Yes
154	ADRB2		Yes
155	ADRB3		Yes
158	ADSL	Yes
122622	ADSS1	Yes
159	ADSS2	Yes
4301	AFDN		Yes
125061	AFMID	Yes
174	AFP		Yes
116986	AGAP2		Yes
177	AGER		Yes
55750	AGK	Yes
178	AGL	Yes
79814	AGMAT	Yes
10554	AGPAT1	Yes
10555	AGPAT2	Yes
56894	AGPAT3	Yes
56895	AGPAT4	Yes
55326	AGPAT5	Yes
8540	AGPS	Yes
181	AGRP		Yes
185	AGTR1		Yes
186	AGTR2		Yes
189	AGXT	Yes
64902	AGXT2	Yes
191	AHCY	Yes
10768	AHCYL1	Yes
23382	AHCYL2	Yes
84962	AJUBA		Yes
203	AK1	Yes
204	AK2	Yes
50808	AK3	Yes
205	AK4	Yes
26289	AK5	Yes
102157402	AK6	Yes
122481	AK7	Yes
158067	AK8	Yes
221264	AK9	Yes
10327	AKR1A1	Yes
231	AKR1B1	Yes
57016	AKR1B10	Yes
1645	AKR1C1	Yes
1646	AKR1C2	Yes
8644	AKR1C3	Yes	Yes
1109	AKR1C4	Yes
6718	AKR1D1	Yes
207	AKT1		Yes
84335	AKT1S1		Yes
208	AKT2		Yes
10000	AKT3		Yes
210	ALAD	Yes
211	ALAS1	Yes
212	ALAS2	Yes
5832	ALDH18A1	Yes
216	ALDH1A1	Yes
8854	ALDH1A2	Yes
220	ALDH1A3	Yes
219	ALDH1B1	Yes
10840	ALDH1L1	Yes
160428	ALDH1L2	Yes
217	ALDH2	Yes
218	ALDH3A1	Yes
224	ALDH3A2	Yes
221	ALDH3B1	Yes
222	ALDH3B2	Yes
8659	ALDH4A1	Yes
7915	ALDH5A1	Yes
4329	ALDH6A1	Yes
501	ALDH7A1	Yes
223	ALDH9A1	Yes
226	ALDOA	Yes	Yes
229	ALDOB	Yes
230	ALDOC	Yes
56052	ALG1	Yes
84920	ALG10	Yes
144245	ALG10B	Yes
440138	ALG11	Yes
79087	ALG12	Yes
79868	ALG13	Yes
199857	ALG14	Yes
85365	ALG2	Yes
10195	ALG3	Yes
29880	ALG5	Yes
29929	ALG6	Yes
79053	ALG8	Yes
79796	ALG9	Yes
238	ALK		Yes
55821	ALLC	Yes
239	ALOX12	Yes
246	ALOX15	Yes
247	ALOX15B	Yes
240	ALOX5	Yes	Yes
251	ALPG	Yes
248	ALPI	Yes
249	ALPL	Yes
250	ALPP	Yes
57679	ALS2		Yes
23600	AMACR	Yes
262	AMD1	Yes
144193	AMDHD1	Yes
51005	AMDHD2	Yes
268	AMH		Yes
269	AMHR2		Yes
270	AMPD1	Yes
271	AMPD2	Yes
272	AMPD3	Yes
273	AMPH		Yes
275	AMT	Yes
276	AMY1A	Yes
277	AMY1B	Yes
279	AMY1B	Yes
278	AMY1C	Yes
280	AMY2B	Yes
64682	ANAPC1		Yes
10393	ANAPC10		Yes
51529	ANAPC11		Yes
25847	ANAPC13		Yes
29882	ANAPC2		Yes
29945	ANAPC4		Yes
51433	ANAPC5		Yes
51434	ANAPC7		Yes
284	ANGPT1		Yes
285	ANGPT2		Yes
51378	ANGPT4		Yes
51129	ANGPTL4		Yes
286	ANK1		Yes
287	ANK2		Yes
288	ANK3		Yes
57101	ANO2		Yes
290	ANPEP	Yes
26	AOC1	Yes
314	AOC2	Yes
8639	AOC3	Yes
316	AOX1	Yes	Yes
160	AP2A1		Yes
161	AP2A2		Yes
163	AP2B1		Yes
1173	AP2M1		Yes
1175	AP2S1		Yes
317	APAF1		Yes
322	APBB1		Yes
54518	APBB1IP		Yes
324	APC		Yes
10297	APC2		Yes
51107	APH1A		Yes
83464	APH1B		Yes
51074	APIP	Yes
335	APOA1		Yes
336	APOA2		Yes
116519	APOA5		Yes
345	APOC3		Yes
348	APOE		Yes
351	APP		Yes
26060	APPL1		Yes
353	APRT	Yes
358	AQP1		Yes
359	AQP2		Yes
362	AQP5		Yes
364	AQP7		Yes
367	AR		Yes
369	ARAF		Yes
64411	ARAP3		Yes
23237	ARC		Yes
374	AREG		Yes
375	ARF1		Yes
382	ARF6		Yes
383	ARG1	Yes
384	ARG2	Yes
79658	ARHGAP10		Yes
2909	ARHGAP35		Yes
394	ARHGAP5		Yes
396	ARHGDIA		Yes
397	ARHGDIB		Yes
398	ARHGDIG		Yes
9138	ARHGEF1		Yes
9826	ARHGEF11		Yes
23365	ARHGEF12		Yes
9181	ARHGEF2		Yes
26084	ARHGEF26		Yes
50649	ARHGEF4		Yes
9459	ARHGEF6		Yes
8874	ARHGEF7		Yes
405	ARNT		Yes
9915	ARNT2		Yes
10552	ARPC1A		Yes
10095	ARPC1B		Yes
10109	ARPC2		Yes
10094	ARPC3		Yes
10093	ARPC4		Yes
10092	ARPC5		Yes
81873	ARPC5L		Yes
408	ARRB1		Yes
409	ARRB2		Yes
410	ARSA	Yes
411	ARSB	Yes
427	ASAH1	Yes
56624	ASAH2	Yes
50807	ASAP1		Yes
8853	ASAP2		Yes
55616	ASAP3		Yes
55870	ASH1L	Yes
41	ASIC1		Yes
40	ASIC2		Yes
9311	ASIC3		Yes
55515	ASIC4		Yes
51802	ASIC5		Yes
434	ASIP		Yes
435	ASL	Yes
438	ASMT	Yes
440	ASNS	Yes
443	ASPA	Yes
374569	ASPG	Yes
445	ASS1	Yes
466	ATF1		Yes
1386	ATF2		Yes
467	ATF3		Yes
468	ATF4		Yes
22926	ATF6		Yes
1388	ATF6B		Yes
60673	ATG101		Yes
9140	ATG12		Yes
9776	ATG13		Yes
9474	ATG5		Yes
471	ATIC	Yes
472	ATM		Yes
476	ATP1A1		Yes
477	ATP1A2		Yes
478	ATP1A3		Yes
480	ATP1A4		Yes
481	ATP1B1		Yes
482	ATP1B2		Yes
483	ATP1B3		Yes
23439	ATP1B4		Yes
487	ATP2A1		Yes
488	ATP2A2		Yes
489	ATP2A3		Yes
490	ATP2B1		Yes
491	ATP2B2		Yes
492	ATP2B3		Yes
493	ATP2B4		Yes
537	ATP6AP1		Yes
535	ATP6V0A1		Yes
23545	ATP6V0A2		Yes
50617	ATP6V0A4		Yes
533	ATP6V0B		Yes
527	ATP6V0C		Yes
9114	ATP6V0D1		Yes
245972	ATP6V0D2		Yes
8992	ATP6V0E1		Yes
155066	ATP6V0E2		Yes
523	ATP6V1A		Yes
525	ATP6V1B1		Yes
526	ATP6V1B2		Yes
528	ATP6V1C1		Yes
245973	ATP6V1C2		Yes
51382	ATP6V1D		Yes
529	ATP6V1E1		Yes
90423	ATP6V1E2		Yes
9296	ATP6V1F		Yes
9550	ATP6V1G1		Yes
534	ATP6V1G2		Yes
127124	ATP6V1G3		Yes
51606	ATP6V1H		Yes
545	ATR		Yes
84126	ATRIP		Yes
549	AUH	Yes
6790	AURKA		Yes
551	AVP		Yes
552	AVPR1A		Yes
553	AVPR1B		Yes
554	AVPR2		Yes
158835	AWAT2	Yes
8312	AXIN1		Yes
8313	AXIN2		Yes
64343	AZI2		Yes
113451	AZIN2	Yes
8706	B3GALNT1	Yes
8708	B3GALT1	Yes
8707	B3GALT2	Yes
8705	B3GALT4	Yes
126792	B3GALT6	Yes
27087	B3GAT1	Yes
135152	B3GAT2	Yes
26229	B3GAT3	Yes
10678	B3GNT2	Yes
10331	B3GNT3	Yes
79369	B3GNT4	Yes
84002	B3GNT5	Yes
192134	B3GNT6	Yes
2583	B4GALNT1	Yes
2683	B4GALT1	Yes
8704	B4GALT2	Yes
8703	B4GALT3	Yes
8702	B4GALT4	Yes
9331	B4GALT6	Yes
11285	B4GALT7	Yes
570	BAAT	Yes
572	BAD		Yes
9530	BAG4		Yes
10458	BAIAP2		Yes
578	BAK1		Yes
25805	BAMBI		Yes
581	BAX		Yes
27113	BBC3		Yes
8424	BBOX1	Yes
9564	BCAR1		Yes
586	BCAT1	Yes
587	BCAT2	Yes
590	BCHE	Yes
593	BCKDHA	Yes
594	BCKDHB	Yes
8915	BCL10		Yes
596	BCL2		Yes
597	BCL2A1		Yes
598	BCL2L1		Yes
10018	BCL2L11		Yes
604	BCL6		Yes
53630	BCO1	Yes
613	BCR		Yes
622	BDH1	Yes
56898	BDH2	Yes
623	BDKRB1		Yes
624	BDKRB2		Yes
627	BDNF		Yes
54831	BEST2		Yes
27018	BEX3		Yes
8553	BHLHE40		Yes
79365	BHLHE41		Yes
635	BHMT	Yes
23743	BHMT2	Yes
637	BID		Yes
274	BIN1		Yes
329	BIRC2		Yes
330	BIRC3		Yes
332	BIRC5		Yes
79444	BIRC7		Yes
112401	BIRC8		Yes
641	BLM		Yes
29760	BLNK		Yes
644	BLVRA	Yes
645	BLVRB	Yes
406	BMAL1		Yes
650	BMP2		Yes
652	BMP4		Yes
653	BMP5		Yes
654	BMP6		Yes
655	BMP7		Yes
353500	BMP8A		Yes
656	BMP8B		Yes
657	BMPR1A		Yes
658	BMPR1B		Yes
659	BMPR2		Yes
664	BNIP3		Yes
91653	BOC		Yes
669	BPGM	Yes
10380	BPNT1	Yes
54928	BPNT2	Yes
673	BRAF		Yes
8315	BRAP		Yes
672	BRCA1		Yes
675	BRCA2		Yes
83990	BRIP1		Yes
55845	BRK1		Yes
683	BST1	Yes	Yes
685	BTC		Yes
686	BTD	Yes
695	BTK		Yes
8945	BTRC		Yes
699	BUB1		Yes
701	BUB1B		Yes
9184	BUB3		Yes
56913	C1GALT1	Yes
712	C1QA		Yes
713	C1QB		Yes
708	C1QBP		Yes
714	C1QC		Yes
715	C1R		Yes
716	C1S		Yes
717	C2		Yes
718	C3		Yes
719	C3AR1		Yes
720	C4A		Yes
721	C4B		Yes
722	C4BPA		Yes
725	C4BPB		Yes
727	C5		Yes
728	C5AR1		Yes
100533105	C8orf44-SGK3		Yes
759	CA1	Yes
771	CA12	Yes
377677	CA13	Yes
23632	CA14	Yes
760	CA2	Yes
761	CA3	Yes
762	CA4	Yes
763	CA5A	Yes
11238	CA5B	Yes
765	CA6	Yes
766	CA7	Yes
767	CA8	Yes
768	CA9	Yes
51719	CAB39		Yes
81617	CAB39L		Yes
773	CACNA1A		Yes
774	CACNA1B		Yes
775	CACNA1C		Yes
776	CACNA1D		Yes
777	CACNA1E		Yes
778	CACNA1F		Yes
8913	CACNA1G		Yes
8912	CACNA1H		Yes
8911	CACNA1I		Yes
779	CACNA1S		Yes
781	CACNA2D1		Yes
9254	CACNA2D2		Yes
55799	CACNA2D3		Yes
93589	CACNA2D4		Yes
782	CACNB1		Yes
783	CACNB2		Yes
784	CACNB3		Yes
785	CACNB4		Yes
786	CACNG1		Yes
10369	CACNG2		Yes
10368	CACNG3		Yes
27092	CACNG4		Yes
27091	CACNG5		Yes
59285	CACNG6		Yes
59284	CACNG7		Yes
59283	CACNG8		Yes
790	CAD	Yes
793	CALB1		Yes
10203	CALCRL		Yes
800	CALD1		Yes
255022	CALHM1		Yes
801	CALM1		Yes
805	CALM2		Yes
808	CALM3		Yes
810	CALML3		Yes
91860	CALML4		Yes
51806	CALML5		Yes
163688	CALML6		Yes
811	CALR		Yes
50632	CALY		Yes
8536	CAMK1		Yes
57118	CAMK1D		Yes
57172	CAMK1G		Yes
815	CAMK2A		Yes
816	CAMK2B		Yes
817	CAMK2D		Yes
818	CAMK2G		Yes
814	CAMK4		Yes
84254	CAMKK1		Yes
10645	CAMKK2		Yes
79823	CAMKMT	Yes
820	CAMP		Yes
124583	CANT1	Yes
821	CANX		Yes
823	CAPN1		Yes
824	CAPN2		Yes
84433	CARD11		Yes
59082	CARD18		Yes
84674	CARD6		Yes
22900	CARD8		Yes
64170	CARD9		Yes
138199	CARNMT1	Yes
57571	CARNS1	Yes
834	CASP1		Yes
843	CASP10		Yes
835	CASP2		Yes
836	CASP3		Yes
838	CASP5		Yes
839	CASP6		Yes
840	CASP7		Yes
841	CASP8		Yes
842	CASP9		Yes
847	CAT	Yes	Yes
857	CAV1		Yes
858	CAV2		Yes
859	CAV3		Yes
867	CBL		Yes
868	CBLB		Yes
23624	CBLC		Yes
873	CBR1	Yes
874	CBR3	Yes
102724560	CBS	Yes
875	CBS	Yes
8030	CCDC6		Yes
886	CCKAR		Yes
887	CCKBR		Yes
6346	CCL1		Yes
6356	CCL11		Yes
6357	CCL13		Yes
6358	CCL14		Yes
6359	CCL15		Yes
6360	CCL16		Yes
6361	CCL17		Yes
6362	CCL18		Yes
6363	CCL19		Yes
6347	CCL2		Yes
6364	CCL20		Yes
6366	CCL21		Yes
6367	CCL22		Yes
6368	CCL23		Yes
6369	CCL24		Yes
6370	CCL25		Yes
10344	CCL26		Yes
10850	CCL27		Yes
56477	CCL28		Yes
6348	CCL3		Yes
414062	CCL3L1		Yes
6349	CCL3L1		Yes
6351	CCL4		Yes
388372	CCL4L2		Yes
9560	CCL4L2		Yes
6352	CCL5		Yes
6354	CCL7		Yes
6355	CCL8		Yes
1490	CCN2		Yes
8900	CCNA1		Yes
890	CCNA2		Yes
891	CCNB1		Yes
9133	CCNB2		Yes
85417	CCNB3		Yes
595	CCND1		Yes
894	CCND2		Yes
896	CCND3		Yes
898	CCNE1		Yes
9134	CCNE2		Yes
900	CCNG1		Yes
901	CCNG2		Yes
902	CCNH		Yes
1230	CCR1		Yes
2826	CCR10		Yes
729230	CCR2		Yes
1232	CCR3		Yes
1233	CCR4		Yes
1234	CCR5		Yes
1235	CCR6		Yes
1236	CCR7		Yes
1237	CCR8		Yes
10803	CCR9		Yes
929	CD14		Yes
930	CD19		Yes
30835	CD209		Yes
933	CD22		Yes
51744	CD244		Yes
919	CD247		Yes
940	CD28		Yes
948	CD36		Yes
952	CD38	Yes	Yes
915	CD3D		Yes
916	CD3E		Yes
917	CD3G		Yes
920	CD4		Yes
958	CD40		Yes
959	CD40LG		Yes
960	CD44		Yes
962	CD48		Yes
967	CD63		Yes
971	CD72		Yes
972	CD74		Yes
973	CD79A		Yes
974	CD79B		Yes
941	CD80		Yes
3732	CD82		Yes
942	CD86		Yes
925	CD8A		Yes
926	CD8B		Yes
978	CDA	Yes
8556	CDC14A		Yes
8555	CDC14B		Yes
8881	CDC16		Yes
991	CDC20		Yes
8697	CDC23		Yes
993	CDC25A		Yes
994	CDC25B		Yes
995	CDC25C		Yes
246184	CDC26		Yes
996	CDC27		Yes
11140	CDC37		Yes
998	CDC42		Yes
8318	CDC45		Yes
990	CDC6		Yes
8317	CDC7		Yes
999	CDH1		Yes
1003	CDH5		Yes
10423	CDIPT	Yes
983	CDK1		Yes
1017	CDK2		Yes
1019	CDK4		Yes
1020	CDK5		Yes
8851	CDK5R1		Yes
1021	CDK6		Yes
1022	CDK7		Yes
1026	CDKN1A		Yes
1027	CDKN1B		Yes
1028	CDKN1C		Yes
1029	CDKN2A		Yes
1030	CDKN2B		Yes
1031	CDKN2C		Yes
1032	CDKN2D		Yes
1036	CDO1	Yes
50937	CDON		Yes
1040	CDS1	Yes
8760	CDS2	Yes
1050	CEBPA		Yes
1051	CEBPB		Yes
1054	CEBPG		Yes
1056	CEL	Yes
57214	CEMIP	Yes
23670	CEMIP2	Yes
378708	CENPS		Yes
201254	CENPX		Yes
10390	CEPT1	Yes
9350	CER1		Yes
64781	CERK	Yes
10715	CERS1	Yes
29956	CERS2	Yes
204219	CERS3	Yes
79603	CERS4	Yes
91012	CERS5	Yes
253782	CERS6	Yes
1066	CES1	Yes
8824	CES2	Yes
23491	CES3	Yes
221223	CES5A	Yes
629	CFB		Yes
1675	CFD		Yes
3075	CFH		Yes
3426	CFI		Yes
1072	CFL1		Yes
1073	CFL2		Yes
8837	CFLAR		Yes
1080	CFTR		Yes
1081	CGA		Yes
115004	CGAS		Yes
57530	CGN		Yes
9023	CH25H	Yes
1101	CHAD		Yes
1103	CHAT	Yes
57680	CHD8		Yes
55349	CHDH	Yes
1111	CHEK1		Yes
11200	CHEK2		Yes
27159	CHIA	Yes
1118	CHIT1	Yes
1119	CHKA	Yes	Yes
1120	CHKB	Yes	Yes
79586	CHPF	Yes
54480	CHPF2	Yes
56994	CHPT1	Yes
8646	CHRD		Yes
1128	CHRM1		Yes
1129	CHRM2		Yes
1131	CHRM3		Yes
1132	CHRM4		Yes
1133	CHRM5		Yes
1136	CHRNA3		Yes
1137	CHRNA4		Yes
8973	CHRNA6		Yes
1139	CHRNA7		Yes
1141	CHRNB2		Yes
1143	CHRNB4		Yes
22856	CHSY1	Yes
337876	CHSY3	Yes
1147	CHUK		Yes
4261	CIITA		Yes
9541	CIR1		Yes
1154	CISH		Yes
1152	CKB	Yes
1158	CKM	Yes
1159	CKMT1B	Yes
548596	CKMT1B	Yes
1160	CKMT2	Yes
1163	CKS1B		Yes
1164	CKS2		Yes
1178	CLC	Yes
1179	CLCA1		Yes
9635	CLCA2		Yes
22802	CLCA4		Yes
9076	CLDN1		Yes
9071	CLDN10		Yes
5010	CLDN11		Yes
23562	CLDN14		Yes
24146	CLDN15		Yes
10686	CLDN16		Yes
26285	CLDN17		Yes
51208	CLDN18		Yes
149461	CLDN19		Yes
9075	CLDN2		Yes
49861	CLDN20		Yes
53842	CLDN22		Yes
137075	CLDN23		Yes
100132463	CLDN24		Yes
644672	CLDN25		Yes
1365	CLDN3		Yes
1364	CLDN4		Yes
7122	CLDN5		Yes
9074	CLDN6		Yes
1366	CLDN7		Yes
9073	CLDN8		Yes
9080	CLDN9		Yes
26253	CLEC4E		Yes
10332	CLEC4M		Yes
64581	CLEC7A		Yes
9575	CLOCK		Yes
1211	CLTA		Yes
1212	CLTB		Yes
1213	CLTC		Yes
8218	CLTCL1		Yes
55907	CMAS	Yes
134147	CMBL	Yes
51727	CMPK1	Yes
129607	CMPK2	Yes
84735	CNDP1	Yes
55748	CNDP2	Yes
1259	CNGA1		Yes
1260	CNGA2		Yes
1261	CNGA3		Yes
1262	CNGA4		Yes
1258	CNGB1		Yes
54714	CNGB3		Yes
1268	CNR1		Yes
1270	CNTF		Yes
1271	CNTFR		Yes
80347	COASY	Yes
1277	COL1A1		Yes
1278	COL1A2		Yes
81578	COL21A1		Yes
1280	COL2A1		Yes
1281	COL3A1		Yes
1282	COL4A1		Yes
1284	COL4A2		Yes
1285	COL4A3		Yes
1286	COL4A4		Yes
1287	COL4A5		Yes
1288	COL4A6		Yes
1291	COL6A1		Yes
1292	COL6A2		Yes
1293	COL6A3		Yes
256076	COL6A5		Yes
131873	COL6A6		Yes
1297	COL9A1		Yes
1298	COL9A2		Yes
1299	COL9A3		Yes
79709	COLGALT1	Yes
23127	COLGALT2	Yes
1311	COMP		Yes
1312	COMT	Yes
64326	COP1		Yes
27235	COQ2	Yes
51805	COQ3	Yes
84274	COQ5	Yes
10229	COQ7	Yes
1352	COX10	Yes
1356	CP	Yes
1361	CPB2		Yes
64506	CPEB1		Yes
132864	CPEB2		Yes
22849	CPEB3		Yes
80315	CPEB4		Yes
1371	CPOX	Yes
1373	CPS1	Yes
1374	CPT1A	Yes	Yes
1375	CPT1B	Yes	Yes
126129	CPT1C	Yes	Yes
1376	CPT2	Yes	Yes
1378	CR1		Yes
1380	CR2		Yes
1385	CREB1		Yes
10488	CREB3		Yes
90993	CREB3L1		Yes
64764	CREB3L2		Yes
84699	CREB3L3		Yes
148327	CREB3L4		Yes
9586	CREB5		Yes
1387	CREBBP		Yes
1390	CREM		Yes
1392	CRH		Yes
1394	CRHR1		Yes
1398	CRK		Yes
1399	CRKL		Yes
64109	CRLF2		Yes
54675	CRLS1	Yes
729920	CRPPA	Yes
23373	CRTC1		Yes
200186	CRTC2		Yes
64784	CRTC3		Yes
1407	CRY1		Yes
1408	CRY2		Yes
1410	CRYAB		Yes
51084	CRYL1	Yes
1431	CS	Yes
51380	CSAD	Yes
1435	CSF1		Yes
1436	CSF1R		Yes
1437	CSF2		Yes
1438	CSF2RA		Yes
1439	CSF2RB		Yes
1440	CSF3		Yes
1441	CSF3R		Yes
55790	CSGALNACT1	Yes
55454	CSGALNACT2	Yes
1442	CSH1		Yes
1443	CSH2		Yes
1445	CSK		Yes
1447	CSN2		Yes
1452	CSNK1A1		Yes
122011	CSNK1A1L		Yes
1453	CSNK1D		Yes
1454	CSNK1E		Yes
53944	CSNK1G1		Yes
1455	CSNK1G2		Yes
1456	CSNK1G3		Yes
1457	CSNK2A1		Yes
1459	CSNK2A2		Yes
283106	CSNK2A3		Yes
1460	CSNK2B		Yes
1487	CTBP1		Yes
1488	CTBP2		Yes
1489	CTF1		Yes
1491	CTH	Yes
1493	CTLA4		Yes
1495	CTNNA1		Yes
1496	CTNNA2		Yes
29119	CTNNA3		Yes
1499	CTNNB1		Yes
56998	CTNNBIP1		Yes
1500	CTNND1		Yes
1503	CTPS1	Yes
56474	CTPS2	Yes
1508	CTSB		Yes
1075	CTSC		Yes
1509	CTSD		Yes
8722	CTSF		Yes
1512	CTSH		Yes
1513	CTSK		Yes
1514	CTSL		Yes
1519	CTSO		Yes
1520	CTSS		Yes
1515	CTSV		Yes
1521	CTSW		Yes
1522	CTSZ		Yes
2017	CTTN		Yes
8454	CUL1		Yes
8453	CUL2		Yes
8452	CUL3		Yes
6376	CX3CL1		Yes
1524	CX3CR1		Yes
2919	CXCL1		Yes
3627	CXCL10		Yes
6373	CXCL11		Yes
6387	CXCL12		Yes
10563	CXCL13		Yes
9547	CXCL14		Yes
58191	CXCL16		Yes
2920	CXCL2		Yes
2921	CXCL3		Yes
6374	CXCL5		Yes
6372	CXCL6		Yes
3576	CXCL8		Yes
4283	CXCL9		Yes
3577	CXCR1		Yes
3579	CXCR2		Yes
2833	CXCR3		Yes
7852	CXCR4		Yes
643	CXCR5		Yes
10663	CXCR6		Yes
80319	CXXC4		Yes
51706	CYB5R1	Yes
51700	CYB5R2	Yes
1727	CYB5R3	Yes
51167	CYB5R4	Yes
606495	CYB5RL	Yes
1535	CYBA		Yes
1536	CYBB		Yes
54205	CYCS		Yes
23191	CYFIP1		Yes
26999	CYFIP2		Yes
1540	CYLD		Yes
1583	CYP11A1	Yes
1584	CYP11B1	Yes
1585	CYP11B2	Yes	Yes
1586	CYP17A1	Yes	Yes
1588	CYP19A1	Yes	Yes
1543	CYP1A1	Yes
1544	CYP1A2	Yes
1545	CYP1B1	Yes
1589	CYP21A2	Yes
1591	CYP24A1	Yes
1593	CYP27A1	Yes	Yes
1594	CYP27B1	Yes	Yes
1553	CYP2A13	Yes
1549	CYP2A7	Yes
1562	CYP2C18	Yes
1558	CYP2C8	Yes
1565	CYP2D6	Yes
1572	CYP2F1	Yes
1573	CYP2J2	Yes
120227	CYP2R1	Yes
29785	CYP2S1	Yes
51302	CYP39A1	Yes
64816	CYP3A43	Yes
1577	CYP3A5	Yes
1551	CYP3A7	Yes
100861540	CYP3A7-CYP3A51P	Yes
10858	CYP46A1	Yes
1579	CYP4A11	Yes
284541	CYP4A22	Yes
1580	CYP4B1	Yes
57834	CYP4F11	Yes
66002	CYP4F12	Yes
8529	CYP4F2	Yes
4051	CYP4F3	Yes
11283	CYP4F8	Yes
260293	CYP4X1	Yes
199974	CYP4Z1	Yes
1595	CYP51A1	Yes
1581	CYP7A1	Yes	Yes
9420	CYP7B1	Yes
1582	CYP8B1	Yes	Yes
10800	CYSLTR1		Yes
57105	CYSLTR2		Yes
9267	CYTH1		Yes
9266	CYTH2		Yes
9265	CYTH3		Yes
27128	CYTH4		Yes
23002	DAAM1		Yes
23500	DAAM2		Yes
153090	DAB2IP		Yes
1610	DAO	Yes
1612	DAPK1		Yes
23604	DAPK2		Yes
1613	DAPK3		Yes
27071	DAPP1		Yes
1616	DAXX		Yes
10926	DBF4		Yes
1621	DBH	Yes
1622	DBI		Yes
1629	DBT	Yes
1630	DCC		Yes
1633	DCK	Yes
1634	DCN		Yes
1638	DCT	Yes	Yes
1635	DCTD	Yes
79077	DCTPP1	Yes
51181	DCXR	Yes
1643	DDB2		Yes
1644	DDC	Yes
1649	DDIT3		Yes
54541	DDIT4		Yes
8528	DDO	Yes
1654	DDX3X		Yes
1655	DDX5		Yes
8560	DEGS1	Yes
123099	DEGS2	Yes
9681	DEPDC5		Yes
64798	DEPTOR		Yes
51071	DERA	Yes
79139	DERL1		Yes
1676	DFFA		Yes
8694	DGAT1	Yes
84649	DGAT2	Yes
1606	DGKA	Yes
1607	DGKB	Yes
8527	DGKD	Yes
8526	DGKE	Yes
1608	DGKG	Yes
160851	DGKH	Yes
9162	DGKI	Yes
139189	DGKK	Yes
1609	DGKQ	Yes
8525	DGKZ	Yes
1716	DGUOK	Yes
1718	DHCR24	Yes
1717	DHCR7	Yes
79947	DHDDS	Yes
27294	DHDH	Yes
1719	DHFR	Yes
200895	DHFR2	Yes
50846	DHH		Yes
1723	DHODH	Yes
9249	DHRS3	Yes
55526	DHTKD1	Yes
79132	DHX58		Yes
56616	DIABLO		Yes
1729	DIAPH1		Yes
1730	DIAPH2		Yes
81624	DIAPH3		Yes
22943	DKK1		Yes
27123	DKK2		Yes
27121	DKK4		Yes
1737	DLAT	Yes
1738	DLD	Yes
1739	DLG1		Yes
1740	DLG2		Yes
1741	DLG3		Yes
1742	DLG4		Yes
28514	DLL1		Yes
10683	DLL3		Yes
54567	DLL4		Yes
1743	DLST	Yes
29958	DMGDH	Yes
3337	DNAJB1		Yes
5611	DNAJC3		Yes
1759	DNM1		Yes
10059	DNM1L		Yes
1785	DNM2		Yes
26052	DNM3		Yes
1786	DNMT1	Yes
1788	DNMT3A	Yes
1789	DNMT3B	Yes
1793	DOCK1		Yes
1794	DOCK2		Yes
9732	DOCK4		Yes
1796	DOK1		Yes
22845	DOLK	Yes
57171	DOLPP1	Yes
84444	DOT1L	Yes
1798	DPAGT1	Yes
8813	DPM1	Yes
1806	DPYD	Yes
1807	DPYS	Yes
1808	DPYSL2		Yes
56896	DPYSL5		Yes
1812	DRD1		Yes
1813	DRD2		Yes
1814	DRD3		Yes
1815	DRD4		Yes
1816	DRD5		Yes
29102	DROSHA		Yes
29940	DSE	Yes
1840	DTX1		Yes
113878	DTX2		Yes
196403	DTX3		Yes
151636	DTX3L		Yes
23220	DTX4		Yes
1841	DTYMK	Yes
50506	DUOX2		Yes
405753	DUOXA2		Yes
1843	DUSP1		Yes
11221	DUSP10		Yes
80824	DUSP16		Yes
1844	DUSP2		Yes
1845	DUSP3		Yes
1846	DUSP4		Yes
1847	DUSP5		Yes
1848	DUSP6		Yes
1849	DUSP7		Yes
1850	DUSP8		Yes
1852	DUSP9		Yes
1854	DUT	Yes
1855	DVL1		Yes
1856	DVL2		Yes
1857	DVL3		Yes
1869	E2F1		Yes
1870	E2F2		Yes
1871	E2F3		Yes
1874	E2F4		Yes
1875	E2F5		Yes
124454	EARS2	Yes
10682	EBP	Yes
55862	ECHDC1	Yes
1892	ECHS1	Yes
1632	ECI1	Yes
10455	ECI2	Yes
51295	ECSIT		Yes
1906	EDN1		Yes
1909	EDNRA		Yes
1910	EDNRB		Yes
8411	EEA1		Yes
1915	EEF1A1		Yes
1917	EEF1A2		Yes
1938	EEF2		Yes
29904	EEF2K		Yes
1942	EFNA1		Yes
1943	EFNA2		Yes
1944	EFNA3		Yes
1945	EFNA4		Yes
1946	EFNA5		Yes
1947	EFNB1		Yes
1948	EFNB2		Yes
1949	EFNB3		Yes
1950	EGF		Yes
1956	EGFR		Yes
54583	EGLN1		Yes
112398	EGLN2		Yes
112399	EGLN3		Yes
1958	EGR1		Yes
1959	EGR2		Yes
1960	EGR3		Yes
1962	EHHADH	Yes	Yes
79813	EHMT1	Yes	Yes
10919	EHMT2	Yes	Yes
9538	EI24		Yes
27102	EIF2AK1		Yes
5610	EIF2AK2		Yes
9451	EIF2AK3		Yes
440275	EIF2AK4		Yes
1965	EIF2S1		Yes
3646	EIF3E		Yes
1975	EIF4B		Yes
1977	EIF4E		Yes
253314	EIF4E1B		Yes
9470	EIF4E2		Yes
1978	EIF4EBP1		Yes
1979	EIF4EBP2		Yes
1994	ELAVL1		Yes
2001	ELF5		Yes
2002	ELK1		Yes
2005	ELK4		Yes
9844	ELMO1		Yes
63916	ELMO2		Yes
79767	ELMO3		Yes
6923	ELOB		Yes
6921	ELOC		Yes
64834	ELOVL1	Yes
54898	ELOVL2	Yes
83401	ELOVL3	Yes
6785	ELOVL4	Yes
60481	ELOVL5	Yes
79071	ELOVL6	Yes
79993	ELOVL7	Yes
27436	EML4		Yes
55740	ENAH		Yes
2023	ENO1	Yes	Yes
2026	ENO2	Yes	Yes
2027	ENO3	Yes	Yes
387712	ENO4	Yes
58478	ENOPH1	Yes
55556	ENOSF1	Yes
5167	ENPP1	Yes
5168	ENPP2	Yes
5169	ENPP3	Yes
22875	ENPP4	Yes
339221	ENPP7	Yes
953	ENTPD1	Yes
954	ENTPD2	Yes
956	ENTPD3	Yes
9583	ENTPD4	Yes
957	ENTPD5	Yes
955	ENTPD6	Yes
377841	ENTPD8	Yes
2033	EP300		Yes
2034	EPAS1		Yes
2035	EPB41		Yes
2036	EPB41L1		Yes
2037	EPB41L2		Yes
23136	EPB41L3		Yes
2041	EPHA1		Yes
1969	EPHA2		Yes
2042	EPHA3		Yes
2043	EPHA4		Yes
2044	EPHA5		Yes
285220	EPHA6		Yes
2045	EPHA7		Yes
2046	EPHA8		Yes
2047	EPHB1		Yes
2048	EPHB2		Yes
2049	EPHB3		Yes
2050	EPHB4		Yes
2051	EPHB6		Yes
2052	EPHX1	Yes
2053	EPHX2	Yes
79852	EPHX3	Yes
2056	EPO		Yes
2057	EPOR		Yes
2058	EPRS1	Yes
8288	EPX	Yes
2064	ERBB2		Yes
2065	ERBB3		Yes
2066	ERBB4		Yes
55914	ERBIN		Yes
2069	EREG		Yes
2081	ERN1		Yes
30001	ERO1A		Yes
2098	ESD	Yes
9700	ESPL1		Yes
2099	ESR1		Yes
2100	ESR2		Yes
2103	ESRRB		Yes
55500	ETNK1	Yes
55224	ETNK2	Yes
64850	ETNPPL	Yes
2113	ETS1		Yes
2114	ETS2		Yes
2121	EVC		Yes
132884	EVC2		Yes
55770	EXOC2		Yes
23265	EXOC7		Yes
2131	EXT1	Yes
2132	EXT2	Yes
2134	EXTL1	Yes
2135	EXTL2	Yes
2137	EXTL3	Yes
2145	EZH1	Yes
2146	EZH2	Yes
7430	EZR		Yes
2159	F10		Yes
2160	F11		Yes
50848	F11R		Yes
2161	F12		Yes
2162	F13A1		Yes
2165	F13B		Yes
2147	F2		Yes
2149	F2R		Yes
2150	F2RL1		Yes
2151	F2RL2		Yes
9002	F2RL3		Yes
2152	F3		Yes
2153	F5		Yes
2155	F7		Yes
2157	F8		Yes
2158	F9		Yes
80233	FAAP100		Yes
91442	FAAP24		Yes
2168	FABP1		Yes
2170	FABP3		Yes
2167	FABP4		Yes
8772	FADD		Yes
3992	FADS1	Yes
9415	FADS2	Yes	Yes
2184	FAH	Yes
81889	FAHD1	Yes
22909	FAN1		Yes
2175	FANCA		Yes
2187	FANCB		Yes
2176	FANCC		Yes
2177	FANCD2		Yes
2178	FANCE		Yes
2188	FANCF		Yes
2189	FANCG		Yes
55215	FANCI		Yes
55120	FANCL		Yes
57697	FANCM		Yes
9855	FARP2		Yes
355	FAS		Yes
356	FASLG		Yes
2194	FASN	Yes	Yes
2203	FBP1	Yes	Yes
8789	FBP2	Yes	Yes
26224	FBXL3		Yes
26260	FBXO25		Yes
114907	FBXO32		Yes
286151	FBXO43		Yes
26271	FBXO5		Yes
23291	FBXW11		Yes
2204	FCAR		Yes
2205	FCER1A		Yes
2207	FCER1G		Yes
2208	FCER2		Yes
2209	FCGR1A		Yes
2212	FCGR2A		Yes
2213	FCGR2B		Yes
2214	FCGR3A		Yes
2215	FCGR3B		Yes
197258	FCSK	Yes
2222	FDFT1	Yes
2224	FDPS	Yes	Yes
2235	FECH	Yes
2241	FER		Yes
83706	FERMT3		Yes
2242	FES		Yes
2864	FFAR1		Yes
2867	FFAR2		Yes
2243	FGA		Yes
2244	FGB		Yes
2245	FGD1		Yes
89846	FGD3		Yes
2246	FGF1		Yes
2255	FGF10		Yes
2256	FGF11		Yes
2257	FGF12		Yes
2258	FGF13		Yes
2259	FGF14		Yes
8823	FGF16		Yes
8822	FGF17		Yes
8817	FGF18		Yes
9965	FGF19		Yes
2247	FGF2		Yes
26281	FGF20		Yes
26291	FGF21		Yes
27006	FGF22		Yes
8074	FGF23		Yes
2248	FGF3		Yes
2249	FGF4		Yes
2250	FGF5		Yes
2251	FGF6		Yes
2252	FGF7		Yes
2253	FGF8		Yes
2254	FGF9		Yes
2260	FGFR1		Yes
2263	FGFR2		Yes
2261	FGFR3		Yes
2264	FGFR4		Yes
2266	FGG		Yes
2268	FGR		Yes
2271	FH	Yes
2272	FHIT	Yes
2273	FHL1		Yes
2274	FHL2		Yes
80308	FLAD1	Yes
201163	FLCN		Yes
2316	FLNA		Yes
2317	FLNB		Yes
2318	FLNC		Yes
2321	FLT1		Yes
2322	FLT3		Yes
2323	FLT3LG		Yes
2324	FLT4		Yes
2326	FMO1	Yes
2327	FMO2	Yes
2328	FMO3	Yes
2329	FMO4	Yes
2330	FMO5	Yes
2335	FN1		Yes
96459	FNIP1		Yes
57600	FNIP2		Yes
2339	FNTA	Yes
2342	FNTB	Yes
2346	FOLH1	Yes
2353	FOS		Yes
2354	FOSB		Yes
8061	FOSL1		Yes
2355	FOSL2		Yes
3170	FOXA2		Yes
3171	FOXA3		Yes
2305	FOXM1		Yes
2308	FOXO1		Yes
2309	FOXO3		Yes
4303	FOXO4		Yes
100132074	FOXO6		Yes
50943	FOXP3		Yes
2356	FPGS	Yes
8790	FPGT	Yes
2357	FPR1		Yes
2358	FPR2		Yes
2359	FPR3		Yes
10023	FRAT1		Yes
23401	FRAT2		Yes
79981	FRMD1		Yes
122786	FRMD6		Yes
10818	FRS2		Yes
2488	FSHB		Yes
2492	FSHR		Yes
10468	FST		Yes
10841	FTCD	Yes
2523	FUT1	Yes
2524	FUT2	Yes
2525	FUT3	Yes
2527	FUT5	Yes
2528	FUT6	Yes
2530	FUT8	Yes
10690	FUT9	Yes
2395	FXN	Yes
5348	FXYD1		Yes
486	FXYD2		Yes
53828	FXYD4		Yes
2533	FYB1		Yes
2534	FYN		Yes
8321	FZD1		Yes
11211	FZD10		Yes
2535	FZD2		Yes
7976	FZD3		Yes
8322	FZD4		Yes
7855	FZD5		Yes
8323	FZD6		Yes
8324	FZD7		Yes
8325	FZD8		Yes
8326	FZD9		Yes
51343	FZR1		Yes
2538	G6PC1	Yes	Yes
57818	G6PC2	Yes	Yes
92579	G6PC3	Yes	Yes
2539	G6PD	Yes
2548	GAA	Yes
2549	GAB1		Yes
9846	GAB2		Yes
11337	GABARAP		Yes
23710	GABARAPL1		Yes
11345	GABARAPL2		Yes
2550	GABBR1		Yes
9568	GABBR2		Yes
2554	GABRA1		Yes
2555	GABRA2		Yes
2556	GABRA3		Yes
2557	GABRA4		Yes
2558	GABRA5		Yes
2559	GABRA6		Yes
2560	GABRB1		Yes
2561	GABRB2		Yes
2562	GABRB3		Yes
2563	GABRD		Yes
2564	GABRE		Yes
2565	GABRG1		Yes
2566	GABRG2		Yes
2567	GABRG3		Yes
2568	GABRP		Yes
55879	GABRQ		Yes
2569	GABRR1		Yes
2570	GABRR2		Yes
200959	GABRR3		Yes
2571	GAD1	Yes
2572	GAD2	Yes
1647	GADD45A		Yes
4616	GADD45B		Yes
10912	GADD45G		Yes
339896	GADL1	Yes
9514	GAL3ST1	Yes
2581	GALC	Yes
2582	GALE	Yes
2584	GALK1	Yes
130589	GALM	Yes
2588	GALNS	Yes
2589	GALNT1	Yes
55568	GALNT10	Yes
63917	GALNT11	Yes
79695	GALNT12	Yes
114805	GALNT13	Yes
79623	GALNT14	Yes
117248	GALNT15	Yes
57452	GALNT16	Yes
64409	GALNT17	Yes
374378	GALNT18	Yes
2590	GALNT2	Yes
2591	GALNT3	Yes
8693	GALNT4	Yes
11227	GALNT5	Yes
11226	GALNT6	Yes
51809	GALNT7	Yes
26290	GALNT8	Yes
50614	GALNT9	Yes
168391	GALNTL5	Yes
442117	GALNTL6	Yes
2592	GALT	Yes	Yes
2593	GAMT	Yes
23193	GANAB	Yes
2595	GANC	Yes
2597	GAPDH	Yes	Yes
26330	GAPDHS	Yes
2618	GART	Yes
2619	GAS1		Yes
2520	GAST		Yes
2625	GATA3		Yes
2626	GATA4		Yes
5188	GATB	Yes
283459	GATC	Yes
2628	GATM	Yes
2629	GBA1	Yes
57704	GBA2	Yes
57733	GBA3	Yes
2632	GBE1	Yes
26301	GBGT1	Yes
23464	GCAT	Yes
2639	GCDH	Yes
2641	GCG		Yes
2642	GCGR		Yes
2643	GCH1	Yes
2645	GCK	Yes	Yes
2729	GCLC	Yes
2650	GCNT1	Yes
2651	GCNT2	Yes
9615	GDA	Yes
8200	GDF5		Yes
392255	GDF6		Yes
151449	GDF7		Yes
284161	GDPD1	Yes
79153	GDPD3	Yes
2670	GFAP		Yes
2673	GFPT1	Yes
9945	GFPT2	Yes
7264	GFUS	Yes
79017	GGCT	Yes
2677	GGCX	Yes
8836	GGH	Yes
9453	GGPS1	Yes
2678	GGT1	Yes
2687	GGT5	Yes
124975	GGT6	Yes
2686	GGT7	Yes
2688	GH1		Yes
2689	GH2		Yes
2690	GHR		Yes
51738	GHRL		Yes
2693	GHSR		Yes
2695	GIP		Yes
2696	GIPR		Yes
28964	GIT1		Yes
2697	GJA1		Yes
57369	GJD2		Yes
2710	GK	Yes	Yes
2712	GK2	Yes	Yes
256356	GK5	Yes
2717	GLA	Yes
2720	GLB1	Yes
2731	GLDC	Yes
2735	GLI1		Yes
2736	GLI2		Yes
2737	GLI3		Yes
2739	GLO1	Yes
2740	GLP1R		Yes
2744	GLS	Yes
27165	GLS2	Yes
2746	GLUD1	Yes
2747	GLUD2	Yes
2752	GLUL	Yes
10249	GLYAT	Yes
132158	GLYCTK	Yes
2762	GMDS	Yes
29926	GMPPA	Yes
29925	GMPPB	Yes
2766	GMPR	Yes
51292	GMPR2	Yes
8833	GMPS	Yes
2767	GNA11		Yes
2768	GNA12		Yes
10672	GNA13		Yes
9630	GNA14		Yes
2769	GNA15		Yes
2770	GNAI1		Yes
2771	GNAI2		Yes
2773	GNAI3		Yes
2774	GNAL		Yes
2775	GNAO1		Yes
2776	GNAQ		Yes
2778	GNAS		Yes
346562	GNAT3		Yes
2781	GNAZ		Yes
2782	GNB1		Yes
2783	GNB2		Yes
2784	GNB3		Yes
59345	GNB4		Yes
10681	GNB5		Yes
10020	GNE	Yes
2790	GNG10		Yes
2791	GNG11		Yes
55970	GNG12		Yes
51764	GNG13		Yes
54331	GNG2		Yes
2785	GNG3		Yes
2786	GNG4		Yes
2787	GNG5		Yes
2788	GNG7		Yes
94235	GNG8		Yes
2792	GNGT1		Yes
2793	GNGT2		Yes
27232	GNMT	Yes
8443	GNPAT	Yes
10007	GNPDA1	Yes
132789	GNPDA2	Yes
64841	GNPNAT1	Yes
2796	GNRH1		Yes
2797	GNRH2		Yes
2798	GNRHR		Yes
2799	GNS	Yes
2805	GOT1	Yes
2806	GOT2	Yes
2811	GP1BA		Yes
2812	GP1BB		Yes
2814	GP5		Yes
51206	GP6		Yes
2815	GP9		Yes
57678	GPAM	Yes
150763	GPAT2	Yes
84803	GPAT3	Yes
137964	GPAT4	Yes
2817	GPC1		Yes
2719	GPC3		Yes
56261	GPCPD1	Yes
2819	GPD1	Yes
23171	GPD1L	Yes
2820	GPD2	Yes
2852	GPER1		Yes
10243	GPHN	Yes	Yes
2821	GPI	Yes
2822	GPLD1	Yes
139760	GPR119		Yes
23432	GPR161		Yes
26086	GPSM1		Yes
2875	GPT	Yes
84706	GPT2	Yes
2876	GPX1	Yes	Yes
2877	GPX2	Yes
2878	GPX3	Yes
2879	GPX4	Yes
2880	GPX5	Yes
257202	GPX6	Yes
2882	GPX7	Yes
493869	GPX8	Yes
9402	GRAP2		Yes
2887	GRB10		Yes
2885	GRB2		Yes
9380	GRHPR	Yes
2890	GRIA1		Yes
2891	GRIA2		Yes
2892	GRIA3		Yes
2893	GRIA4		Yes
2895	GRID2		Yes
2897	GRIK1		Yes
2898	GRIK2		Yes
2899	GRIK3		Yes
2900	GRIK4		Yes
2901	GRIK5		Yes
2902	GRIN1		Yes
2903	GRIN2A		Yes
2904	GRIN2B		Yes
2905	GRIN2C		Yes
2906	GRIN2D		Yes
116443	GRIN3A		Yes
116444	GRIN3B		Yes
6011	GRK1		Yes
156	GRK2		Yes
157	GRK3		Yes
2868	GRK4		Yes
2869	GRK5		Yes
2870	GRK6		Yes
131890	GRK7		Yes
2911	GRM1		Yes
2912	GRM2		Yes
2913	GRM3		Yes
2914	GRM4		Yes
2915	GRM5		Yes
2916	GRM6		Yes
2917	GRM7		Yes
2918	GRM8		Yes
2925	GRPR		Yes
2931	GSK3A		Yes
2932	GSK3B		Yes
2934	GSN		Yes
2936	GSR	Yes
2937	GSS	Yes
2938	GSTA1	Yes
2939	GSTA2	Yes
2940	GSTA3	Yes
2941	GSTA4	Yes
221357	GSTA5	Yes
373156	GSTK1	Yes
2944	GSTM1	Yes
2946	GSTM2	Yes
2947	GSTM3	Yes
2948	GSTM4	Yes
2949	GSTM5	Yes
9446	GSTO1	Yes
119391	GSTO2	Yes
2950	GSTP1	Yes	Yes
2952	GSTT1	Yes
2953	GSTT2	Yes
653689	GSTT2B	Yes
2954	GSTZ1	Yes
2969	GTF2I		Yes
9569	GTF2IRD1		Yes
51512	GTSE1		Yes
2982	GUCY1A1	Yes	Yes
2977	GUCY1A2	Yes	Yes
2983	GUCY1B1	Yes	Yes
2984	GUCY2C	Yes
3000	GUCY2D	Yes	Yes
2986	GUCY2F	Yes
2987	GUK1	Yes
2990	GUSB	Yes
2997	GYS1	Yes	Yes
2998	GYS2	Yes	Yes
3002	GZMB		Yes
9563	H6PD	Yes
23498	HAAO	Yes
9200	HACD1	Yes
201562	HACD2	Yes
51495	HACD3	Yes
401494	HACD4	Yes
3033	HADH	Yes
3030	HADHA	Yes
3032	HADHB	Yes
3029	HAGH	Yes
3034	HAL	Yes
54363	HAO1	Yes
51179	HAO2	Yes
1839	HBEGF		Yes
27198	HCAR1		Yes
338442	HCAR2		Yes
8843	HCAR3		Yes
3052	HCCS	Yes
3054	HCFC1		Yes
29915	HCFC2		Yes
3055	HCK		Yes
3059	HCLS1		Yes
610	HCN2		Yes
10021	HCN4		Yes
10870	HCST		Yes
3065	HDAC1		Yes
3066	HDAC2		Yes
3067	HDC	Yes
374659	HDDC3	Yes
9843	HEPH	Yes
3280	HES1		Yes
388585	HES5		Yes
3073	HEXA	Yes
3074	HEXB	Yes
284004	HEXD	Yes
3081	HGD	Yes
3082	HGF		Yes
138050	HGSNAT	Yes
3087	HHEX		Yes
64399	HHIP		Yes
11112	HIBADH	Yes
26275	HIBCH	Yes
3091	HIF1A		Yes
3092	HIP1		Yes
204851	HIPK1		Yes
28996	HIPK2		Yes
10114	HIPK3		Yes
147746	HIPK4		Yes
3098	HK1	Yes	Yes
3099	HK2	Yes	Yes
3101	HK3	Yes	Yes
80201	HKDC1	Yes	Yes
3105	HLA-A		Yes
3106	HLA-B		Yes
3107	HLA-C		Yes
3108	HLA-DMA		Yes
3109	HLA-DMB		Yes
3111	HLA-DOA		Yes
3112	HLA-DOB		Yes
3113	HLA-DPA1		Yes
3115	HLA-DPB1		Yes
3117	HLA-DQA1		Yes
3118	HLA-DQA2		Yes
3119	HLA-DQB1		Yes
3122	HLA-DRA		Yes
3123	HLA-DRB1		Yes
3125	HLA-DRB3		Yes
3126	HLA-DRB4		Yes
3127	HLA-DRB5		Yes
3133	HLA-E		Yes
3134	HLA-F		Yes
3135	HLA-G		Yes
3141	HLCS	Yes
3145	HMBS	Yes
3155	HMGCL	Yes
54511	HMGCLL1	Yes
3156	HMGCR	Yes	Yes
3157	HMGCS1	Yes
3158	HMGCS2	Yes	Yes
3162	HMOX1	Yes	Yes
3163	HMOX2	Yes
6927	HNF1A		Yes
6928	HNF1B		Yes
3172	HNF4A		Yes
3174	HNF4G		Yes
3176	HNMT	Yes
112817	HOGA1	Yes
9456	HOMER1		Yes
9455	HOMER2		Yes
9454	HOMER3		Yes
3236	HOXD10		Yes
5143	HPC1	Yes	Yes
3242	HPD	Yes
27306	HPGDS	Yes
3251	HPRT1	Yes
10855	HPSE	Yes	Yes
60495	HPSE2		Yes
3265	HRAS		Yes
3269	HRH1		Yes
3274	HRH2		Yes
8739	HRK		Yes
3290	HSD11B1	Yes
3292	HSD17B1	Yes	Yes
3028	HSD17B10	Yes
51144	HSD17B12	Yes
3294	HSD17B2	Yes	Yes
3293	HSD17B3	Yes
3295	HSD17B4	Yes
8630	HSD17B6	Yes
51478	HSD17B7	Yes	Yes
7923	HSD17B8	Yes
3283	HSD3B1	Yes	Yes
3284	HSD3B2	Yes	Yes
80270	HSD3B7	Yes
3297	HSF1		Yes
3320	HSP90AA1		Yes
3326	HSP90AB1		Yes
7184	HSP90B1		Yes
3303	HSPA1A		Yes
3304	HSPA1B		Yes
3305	HSPA1L		Yes
3306	HSPA2		Yes
3310	HSPA6		Yes
3312	HSPA8		Yes
3313	HSPA9		Yes
3315	HSPB1		Yes
3316	HSPB2		Yes
3329	HSPD1		Yes
3339	HSPG2		Yes
3350	HTR1A		Yes
3351	HTR1B		Yes
3352	HTR1D		Yes
3354	HTR1E		Yes
3355	HTR1F		Yes
3356	HTR2A		Yes
3357	HTR2B		Yes
3358	HTR2C		Yes
3359	HTR3A		Yes
9177	HTR3B		Yes
170572	HTR3C		Yes
200909	HTR3D		Yes
285242	HTR3E		Yes
3360	HTR4		Yes
3361	HTR5A		Yes
3362	HTR6		Yes
3363	HTR7		Yes
27429	HTRA2		Yes
3064	HTT		Yes
3364	HUS1		Yes
3373	HYAL1	Yes
8692	HYAL2	Yes
8372	HYAL3	Yes
23553	HYAL4	Yes
81888	HYI	Yes
123688	HYKK	Yes
3375	IAPP		Yes
3381	IBSP		Yes
3383	ICAM1		Yes
3384	ICAM2		Yes
23463	ICMT	Yes
29851	ICOS		Yes
3397	ID1		Yes
3398	ID2		Yes
3399	ID3		Yes
3400	ID4		Yes
3417	IDH1	Yes
3418	IDH2	Yes
3419	IDH3A	Yes
3420	IDH3B	Yes
3421	IDH3G	Yes
3422	IDI1	Yes
91734	IDI2	Yes
414328	IDNK	Yes
3620	IDO1	Yes
169355	IDO2	Yes
3423	IDS	Yes
3425	IDUA	Yes
64135	IFIH1		Yes
3434	IFIT1		Yes
439996	IFIT1B		Yes
3439	IFNA1		Yes
3446	IFNA10		Yes
3447	IFNA13		Yes
3448	IFNA14		Yes
3449	IFNA16		Yes
3451	IFNA17		Yes
3440	IFNA2		Yes
3452	IFNA21		Yes
3441	IFNA4		Yes
3442	IFNA5		Yes
3443	IFNA6		Yes
3444	IFNA7		Yes
3445	IFNA8		Yes
3454	IFNAR1		Yes
3455	IFNAR2		Yes
3456	IFNB1		Yes
338376	IFNE		Yes
3458	IFNG		Yes
3459	IFNGR1		Yes
[truncated: 2,561 more rows]
